# Supplementary material for: Comparison of proteome response to saline and zinc stress in lettuce
Source: Front Plant Sci. 2015 Apr 16;6:240. doi: 10.3389/fpls.2015.00240 (PMC4399213; doi:10.3389/fpls.2015.00240)
Supplement: Supplementary file 1 [file Data_Sheet_1.XLSX]

## Sheet: T15
	T15_ctrl_1 numSpectra	T15_ctrl_1 totalIntensity	T15_ctrl_2 numSpectra	T15_ctrl_2 totalIntensity	T15_ctrl_3 numSpectra	T15_ctrl_3 totalIntensity	T15_NaCl_1 numSpectra	T15_NaCl_1 totalIntensity	T15_NaCl_2 numSpectra	T15_NaCl_2 totalIntensity	T15_NaCl_3 numSpectra	T15_NaCl_3 totalIntensity	T15_Zn_1 numSpectra	T15_Zn_1 totalIntensity	T15_Zn_2 numSpectra	T15_Zn_2 totalIntensity	T15_Zn_3 numSpectra	T15_Zn_3 totalIntensity	T30_ctrl_1 numSpectra	T30_ctrl_1 totalIntensity	T30_ctrl_2 numSpectra	T30_ctrl_2 totalIntensity	T30_ctrl_3 numSpectra	T30_ctrl_3 totalIntensity	T30_NaCl_1 numSpectra	T30_NaCl_1 totalIntensity	T30_NaCl_2 numSpectra	T30_NaCl_2 totalIntensity	T30_NaCl_3 numSpectra	T30_NaCl_3 totalIntensity	T30_Zn_1 numSpectra	T30_Zn_1 totalIntensity	T30_Zn_2 numSpectra	T30_Zn_2 totalIntensity	T30_Zn_3 numSpectra	T30_Zn_3 totalIntensity	accession_number	coverage_map	percentCoverage	numPepsUnique	scoreUnique	groupNum	subgroupNum	entry_name
	128	1.59e+008	121	1.28e+008	114	1.41e+008	76	1.00e+008	86	1.08e+008	88	9.46e+007	89	9.50e+007	139	1.00e+008	161	1.77e+008	132	1.06e+008	168	1.96e+008	143	2.28e+008	117	1.70e+008	132	1.34e+008	184	1.57e+008	168	1.73e+008	139	1.48e+008	196	2.19e+008	P48706	0+41+38+398	71.9	57	821.43	1	1.1	Ribulose bisphosphate carboxylase large chain
	107	4.00e+007	81	3.59e+007	91	4.34e+007	99	4.66e+007	91	4.54e+007	82	3.77e+007	81	3.83e+007	96	3.70e+007	92	3.09e+007	86	3.17e+007	85	2.80e+007	80	3.11e+007	73	2.44e+007	88	3.62e+007	88	3.80e+007	85	3.61e+007	81	3.18e+007	89	2.98e+007	Q332X1	0+397+26+75	87.1	48	790.77	2	2.1	ATP synthase subunit beta	chloroplastic
	87	6.01e+007	78	6.37e+007	96	7.12e+007	107	6.50e+007	92	6.82e+007	86	6.01e+007	63	3.94e+007	72	4.30e+007	81	4.88e+007	74	4.51e+007	86	5.64e+007	79	4.95e+007	80	6.22e+007	89	5.40e+007	81	3.41e+007	91	6.19e+007	77	4.34e+007	82	4.13e+007	Q332Y4	0+141+21+346	57.4	37	560.80	3	3.1	ATP synthase subunit alpha	chloroplastic
	20	1.04e+006	24	2.35e+006	10	4.10e+005	22	1.24e+006	15	8.64e+005	17	1.23e+006	17	1.58e+006	24	1.80e+006	18	9.68e+005	40	4.30e+006	18	9.14e+005	9	4.01e+005	17	9.80e+005	18	7.52e+005	24	1.86e+006	11	4.60e+005	20	1.83e+006	30	2.04e+006	Q332V1	0+272+14+222	31.8	25	331.59	4	4.1	Photosystem II CP47 chlorophyll apoprotein
	25	5.02e+006	18	5.70e+006	16	4.23e+006	21	3.38e+006	7	1.63e+006	14	3.43e+006	19	3.81e+006	16	5.73e+006	23	3.75e+006	17	4.13e+006	10	1.40e+006	4	5.98e+005	11	1.97e+006	15	2.83e+006	8	1.98e+006	22	5.53e+006	11	2.39e+006	19	3.13e+006	Q332W5	0+157+17+146	51.5	21	264.92	5	5.1	Apocytochrome f
	25	2.27e+007	21	1.71e+007	30	2.33e+007	24	1.82e+007	28	3.33e+007	23	2.22e+007	18	2.10e+007	22	1.76e+007	31	2.25e+007	22	1.83e+007	17	8.60e+006	15	9.30e+006	18	8.44e+006	23	1.06e+007	25	1.47e+007	24	1.22e+007	19	1.92e+007	22	1.23e+007	Q40247	0+104+17+145	66.1	14	234.44	6	6.1	Light-harvesting chlorophyll a/b-binding protein (LHCP)
	26	8.31e+006	24	1.28e+007	28	2.50e+007	40	2.21e+007	31	3.19e+007	42	5.38e+007	31	4.89e+007	24	2.79e+007	39	2.13e+007	46	3.27e+007	30	2.78e+007	19	9.44e+006	15	6.44e+006	29	2.25e+007	39	5.35e+007	28	1.66e+007	27	1.56e+007	36	1.75e+007	Q40250	0+67+25+89	67.4	17	229.89	7	7.1	Ribulose bisphosphate carboxylase small chain	chloroplastic
	23	6.44e+006	25	1.20e+007	32	2.51e+007	43	1.78e+007	36	2.57e+007	45	4.37e+007	31	4.26e+007	29	2.55e+007	42	1.92e+007	42	2.55e+007	31	2.38e+007	22	8.87e+006	18	5.48e+006	31	1.65e+007	39	4.54e+007	35	1.79e+007	32	1.17e+007	36	1.38e+007	Q9SEB9	0+67+25+89	62.9	17	223.28	7	7.2	Ribulose bisphosphate carboxylase small chain
	16	1.47e+006	17	2.56e+006	3	6.61e+004	11	1.06e+006	12	9.11e+005	17	2.21e+006	16	7.33e+005	17	2.04e+006	14	6.42e+005	28	4.26e+006	9	8.55e+005	9	6.54e+005	10	1.50e+006	12	1.27e+006	18	1.10e+006	4	1.45e+005	14	1.92e+006	16	2.11e+006	Q332Y2	0+343+14+116	40.5	19	199.94	8	8.1	Photosystem II CP43 reaction center protein
	15	1.68e+006	10	1.14e+006	14	1.35e+006	10	8.78e+005	10	7.74e+005	10	8.42e+005	13	1.35e+006	16	1.71e+006	13	6.91e+005	13	1.77e+006	7	7.70e+005	11	8.91e+005	10	8.42e+005	14	1.02e+006	15	1.25e+006	17	1.59e+006	12	1.14e+006	18	1.51e+006	L0HT24	0+226+16+455	26.6	19	198.03	9	9.1	Heat shock protein 70
	2	2.37e+005	0	0.00e+000	1	1.91e+005	0	0.00e+000	4	6.99e+004	3	1.03e+005	2	6.29e+004	2	1.12e+005	2	7.95e+004	0	0.00e+000	1	3.08e+003	1	2.24e+005	1	1.41e+005	3	1.05e+005	2	1.46e+005	3	2.38e+005	1	8.71e+004	3	2.02e+005	Q08II7	0+56+10+49	54.7	5	50.41	9	9.2	Heat shock protein 70-like protein (Fragment)
	3	1.33e+005	4	1.42e+005	6	2.34e+005	3	6.75e+004	2	3.74e+004	1	4.31e+004	10	1.19e+006	8	1.35e+005	6	1.41e+005	6	2.30e+005	5	1.60e+005	7	1.87e+005	2	3.33e+004	10	5.56e+005	14	1.31e+006	4	3.31e+004	3	1.35e+005	5	1.73e+005	P48493	0+41+23+131	75.8	13	169.84	10	10.1	Triosephosphate isomerase	cytosolic (Fragment)
	8	1.24e+006	6	2.49e+006	3	4.64e+005	8	2.03e+006	13	2.61e+006	10	5.85e+006	12	1.55e+006	10	1.43e+006	6	7.29e+005	18	9.68e+006	12	2.05e+006	5	9.09e+005	12	3.55e+006	7	1.44e+006	8	1.27e+006	6	1.35e+006	5	1.14e+006	9	3.17e+006	Q56P05	0+305+13+35	38.2	10	134.86	11	11.1	Photosystem II D2 protein
	5	1.94e+005	6	3.30e+005	7	5.42e+005	7	3.88e+005	4	2.73e+005	7	3.06e+005	5	2.44e+004	12	9.80e+005	6	3.88e+005	8	5.84e+005	4	1.04e+005	7	6.40e+005	1	9.99e+003	3	6.16e+004	7	1.88e+005	8	4.04e+005	6	3.77e+005	3	9.31e+004	B9A0T9	0+9+34+268	45.6	9	130.72	12	12.1	ACC oxidase 2
	8	7.09e+005	8	1.49e+005	10	2.94e+005	8	2.05e+005	8	2.14e+005	6	1.42e+005	6	3.57e+005	9	2.00e+005	8	1.69e+005	9	1.58e+005	6	9.16e+004	6	7.33e+004	5	7.66e+004	8	1.72e+005	7	2.44e+005	7	2.17e+005	11	3.36e+005	10	1.92e+005	Q332X2	0+68+36+29	78.1	8	126.29	13	13.1	ATP synthase epsilon chain	chloroplastic
	6	6.81e+005	9	1.50e+006	8	1.39e+006	14	1.57e+006	14	1.95e+006	14	2.78e+006	10	1.32e+006	13	1.91e+006	9	1.20e+006	9	8.88e+005	8	1.06e+006	8	7.64e+005	11	1.54e+006	13	1.05e+006	7	7.84e+005	12	9.25e+005	13	1.52e+006	16	2.36e+006	Q9TI78	0+16+13+111	77.8	8	124.74	14	14.1	Photosystem I subunit III (Fragment)
	2	2.91e+004	0	0.00e+000	0	0.00e+000	5	5.12e+004	7	3.05e+005	4	1.40e+005	6	1.70e+005	1	2.74e+004	2	3.73e+004	1	3.38e+003	3	1.79e+004	2	8.26e+004	2	1.12e+005	7	2.50e+005	8	2.32e+005	5	1.93e+005	2	2.53e+004	2	2.48e+004	P23712	0+112+25+221	34.3	9	124.67	15	15.1	Glutamine synthetase
	6	2.06e+005	10	4.91e+005	5	1.64e+005	14	1.70e+006	8	1.10e+006	10	1.22e+006	6	6.26e+005	5	2.78e+005	5	1.72e+005	12	1.35e+006	6	5.74e+005	4	1.12e+005	5	1.65e+005	8	8.32e+005	6	5.41e+005	9	7.42e+005	8	4.18e+005	8	2.62e+005	Q56P07	0+107+28+49	50	9	123.33	16	16.1	ATP synthase subunit b	chloroplastic
	5	8.14e+005	9	2.18e+006	7	1.28e+006	12	1.48e+006	7	1.23e+006	5	9.87e+005	8	1.18e+006	8	1.42e+006	11	2.54e+006	6	6.95e+005	5	7.55e+005	5	9.80e+005	2	7.86e+005	5	6.88e+005	11	1.21e+006	7	9.19e+005	5	1.04e+006	5	8.22e+005	W8P1P8	0+10+27+121	69.6	9	105.80	17	17.1	Putative actin 7 (Fragment)
	1	3.80e+004	2	1.31e+005	1	7.78e+004	3	1.59e+005	2	1.24e+005	1	4.98e+004	7	3.89e+005	5	3.08e+005	4	7.13e+004	2	9.47e+004	4	2.15e+005	7	4.39e+005	5	3.36e+005	4	1.54e+005	9	3.44e+005	7	3.00e+005	5	3.43e+005	9	3.12e+005	W8P1F4	0+69+23+85	66.6	8	97.72	17	17.2	Putative actin 7 (Fragment)
	8	2.36e+006	10	3.12e+006	11	2.83e+006	9	1.34e+006	9	2.16e+006	7	2.83e+006	7	1.15e+006	10	2.85e+006	15	4.69e+006	6	1.20e+006	5	1.42e+006	7	1.45e+006	3	1.65e+006	6	6.97e+005	7	9.70e+005	6	1.22e+006	5	1.69e+006	5	1.12e+006	G8CUD5	0+149+30+109	38.8	8	86.47	17	17.3	Actin (Fragment)
	0	0.00e+000	2	1.38e+005	0	0.00e+000	0	0.00e+000	1	2.88e+003	0	0.00e+000	0	0.00e+000	9	3.99e+005	0	0.00e+000	13	1.84e+006	1	4.47e+003	0	0.00e+000	0	0.00e+000	0	0.00e+000	1	7.15e+003	0	0.00e+000	0	0.00e+000	6	5.40e+005	Q332X8	0+244+24+482	24.2	13	105.52	18	18.1	Photosystem I P700 chlorophyll a apoprotein A1
	17	6.93e+006	14	7.50e+006	19	1.04e+007	14	4.74e+006	10	4.66e+006	10	2.90e+006	9	2.10e+006	10	4.38e+006	13	4.22e+006	8	2.85e+006	11	6.23e+006	7	5.47e+006	11	8.30e+006	12	3.89e+006	8	1.91e+006	8	6.15e+006	5	3.10e+006	10	3.64e+006	Q332S6	0+19+16+46	64.1	5	88.88	19	19.1	Photosystem I iron-sulfur center
	0	0.00e+000	6	2.17e+005	0	0.00e+000	1	3.22e+004	2	3.56e+004	4	9.08e+004	1	1.25e+004	6	3.57e+005	0	0.00e+000	13	1.24e+006	1	1.50e+004	0	0.00e+000	0	0.00e+000	2	3.03e+004	4	2.17e+005	0	0.00e+000	3	1.14e+005	9	4.28e+005	Q332X9	0+451+18+265	11.5	6	82.60	20	20.1	Photosystem I P700 chlorophyll a apoprotein A2
	6	1.46e+005	2	1.20e+005	5	1.27e+005	5	9.95e+004	5	1.93e+005	4	1.87e+005	5	2.68e+005	4	2.15e+005	3	1.44e+005	4	3.43e+005	2	3.53e+004	5	1.37e+005	5	1.23e+005	6	4.74e+005	9	5.17e+005	4	2.20e+005	1	3.14e+004	5	2.57e+005	B3IXP5	0+55+22+189	28.5	6	79.83	21	21.1	Glutamine synthetase (Fragment)
	5	4.84e+005	3	7.02e+005	2	1.82e+005	11	4.71e+006	13	4.96e+006	13	5.16e+006	8	7.04e+006	8	4.43e+006	10	2.55e+006	13	5.23e+006	5	1.82e+006	5	5.41e+005	5	1.81e+005	10	2.89e+006	13	1.11e+007	6	2.92e+006	9	2.98e+006	11	4.05e+006	Q6F3M6	0+80+12+11	52.4	7	78.36	22	22.1	Histone H4 (Fragment)
	11	2.07e+006	4	1.12e+006	5	6.12e+005	9	2.44e+006	6	8.35e+005	7	9.87e+005	4	6.16e+005	4	3.75e+005	5	4.97e+005	16	5.22e+006	7	1.43e+006	3	4.82e+005	7	1.20e+006	8	1.42e+006	7	9.09e+005	7	6.23e+005	5	7.86e+005	7	2.02e+006	P69557	0+312+11+30	20.9	6	77.91	23	23.1	Photosystem Q(B) protein
	2	2.70e+005	3	6.11e+005	3	7.67e+005	3	3.31e+005	2	6.63e+005	2	3.67e+005	5	5.67e+005	1	2.43e+005	2	2.47e+004	3	4.43e+005	4	7.23e+005	2	4.60e+005	3	5.47e+005	2	1.76e+005	3	2.27e+005	2	3.40e+005	5	6.82e+005	3	2.47e+005	C4TPG0	0+77+20+50	33.3	5	62.87	24	24.1	Cysteine protease (Fragment)
	11	6.45e+006	18	1.81e+007	16	1.78e+007	8	4.18e+006	7	2.96e+006	9	2.57e+006	9	8.69e+006	14	2.01e+007	12	1.07e+007	16	1.79e+007	10	1.19e+007	14	1.55e+007	12	9.42e+006	14	3.65e+006	14	1.22e+007	18	2.07e+007	20	2.53e+007	17	1.49e+007	P00290	0+77+18+4	51.5	4	61.79	25	25.1	Plastocyanin
	1	3.88e+003	0	0.00e+000	2	8.44e+004	2	8.83e+004	2	1.14e+005	7	1.78e+005	3	1.64e+005	4	7.64e+004	1	1.85e+004	4	2.14e+005	2	1.14e+005	1	3.44e+004	3	9.53e+004	3	9.04e+004	3	2.51e+005	2	9.41e+004	2	1.14e+005	3	8.70e+004	Q9SEC3	0+90+16+7	41.5	7	57.30	26	26.1	NADP-dependent glyceraldehyde phosphate dehydrogenase (Fragment)
	0	0.00e+000	0	0.00e+000	2	1.43e+004	0	0.00e+000	1	9.20e+003	0	0.00e+000	1	5.67e+003	2	2.93e+004	1	1.62e+003	0	0.00e+000	2	7.23e+004	2	8.96e+004	1	3.91e+004	4	6.73e+004	6	1.66e+005	3	2.19e+004	0	0.00e+000	2	9.44e+004	J7KE88	0+197+15+486	17	9	54.69	27	27.1	Heat shock protein 90
	0	0.00e+000	0	0.00e+000	0	0.00e+000	0	0.00e+000	0	0.00e+000	1	2.65e+004	5	1.66e+005	0	0.00e+000	0	0.00e+000	2	4.89e+004	1	2.89e+003	0	0.00e+000	0	0.00e+000	0	0.00e+000	2	3.40e+004	0	0.00e+000	1	3.15e+003	1	4.78e+003	A8QVI1	0+85+18+33	58.8	7	51.20	28	28.1	Putative ADP-ribosylation factor (Fragment)
	1	5.94e+003	1	4.74e+003	1	2.13e+004	3	5.62e+004	3	2.58e+004	3	8.07e+004	1	4.99e+004	1	2.46e+004	1	5.45e+003	2	1.09e+004	1	1.29e+004	2	1.13e+004	0	0.00e+000	1	2.38e+004	2	1.08e+004	2	1.20e+004	1	4.23e+003	1	4.16e+004	Q6Y1C9	0+34+26+83	25.8	3	48.75	29	29.1	40S ribosomal protein S9 (Fragment)
	6	7.29e+005	3	3.06e+005	3	2.55e+005	5	4.40e+005	5	6.03e+005	4	4.26e+005	3	1.72e+005	6	1.09e+006	1	6.94e+004	3	3.29e+005	2	1.01e+005	3	5.10e+004	3	1.19e+005	5	3.33e+005	5	6.65e+005	3	4.72e+005	3	1.86e+005	5	3.17e+005	Q332W1	0+69+12+2	25.3	3	46.71	30	30.1	Cytochrome b559 subunit alpha
	2	3.31e+005	0	0.00e+000	2	9.47e+004	2	6.75e+004	0	0.00e+000	1	6.71e+004	2	1.18e+004	3	2.26e+005	3	8.84e+004	4	2.54e+005	1	6.15e+004	1	4.39e+004	1	5.19e+004	2	1.32e+005	1	4.10e+003	1	6.07e+004	1	9.01e+004	0	0.00e+000	Q332Z6	0+35+24+29	50	4	39.84	31	31.1	30S ribosomal protein S16	chloroplastic
	3	1.14e+006	1	6.95e+004	3	3.19e+006	3	3.21e+006	4	3.97e+006	2	2.44e+006	3	2.07e+006	1	7.16e+005	5	2.85e+006	3	2.11e+006	1	5.88e+005	2	1.73e+006	2	7.64e+005	3	2.79e+006	3	2.35e+006	3	2.32e+006	2	5.59e+005	4	1.38e+006	Q6Y130	0+107+10+1806	5.9	6	34.20	32	32.1	Resistance protein candidate RGC2
	0	0.00e+000	0	0.00e+000	0	0.00e+000	0	0.00e+000	0	0.00e+000	0	0.00e+000	1	2.05e+004	0	0.00e+000	0	0.00e+000	0	0.00e+000	1	3.15e+004	0	0.00e+000	1	2.16e+004	0	0.00e+000	1	1.31e+004	0	0.00e+000	0	0.00e+000	0	0.00e+000	Q6Y140	0+517+6+1298	4.6	4	19.05	32	32.2	Resistance protein RGC2
	0	0.00e+000	0	0.00e+000	0	0.00e+000	0	0.00e+000	0	0.00e+000	0	0.00e+000	0	0.00e+000	0	0.00e+000	0	0.00e+000	1	1.26e+004	0	0.00e+000	1	1.77e+004	0	0.00e+000	0	0.00e+000	1	1.31e+004	0	0.00e+000	0	0.00e+000	0	0.00e+000	Q6Y136	0+111+26+929	5.4	2	12.03	32	32.3	Resistance protein RGC2 (Fragment)
	3	5.29e+004	2	1.44e+004	3	3.53e+004	2	3.71e+004	3	4.25e+004	4	3.06e+005	0	0.00e+000	2	2.48e+004	3	3.34e+004	2	3.56e+004	3	5.52e+004	2	3.37e+004	2	3.07e+004	1	5.96e+003	1	1.33e+004	2	3.25e+004	3	5.77e+004	3	5.07e+004	Q332U0	0+31+23+68	31.9	3	32.07	33	33.1	50S ribosomal protein L14	chloroplastic
	1	1.08e+004	1	4.17e+004	2	1.39e+004	2	9.48e+003	0	0.00e+000	3	7.24e+004	2	4.29e+004	2	6.83e+003	0	0.00e+000	1	1.69e+004	2	5.45e+003	1	3.03e+003	2	4.05e+003	1	1.55e+004	1	3.79e+003	1	9.47e+003	0	0.00e+000	1	3.56e+003	Q332V2	0+122+27+47	23.4	2	30.63	34	34.1	ATP-dependent Clp protease proteolytic subunit
	1	2.75e+004	1	7.56e+004	0	0.00e+000	0	0.00e+000	0	0.00e+000	1	7.68e+004	1	1.74e+003	0	0.00e+000	0	0.00e+000	0	0.00e+000	0	0.00e+000	1	1.80e+004	0	0.00e+000	1	4.42e+005	1	4.33e+003	0	0.00e+000	1	3.28e+003	0	0.00e+000	Q56P11	0+864+4+513	7	7	30.35	35	35.1	DNA-directed RNA polymerase subunit beta''
	0	0.00e+000	0	0.00e+000	1	5.49e+003	1	5.58e+003	1	1.11e+004	1	1.27e+004	4	2.50e+005	1	1.78e+004	1	5.53e+003	0	0.00e+000	0	0.00e+000	0	0.00e+000	0	0.00e+000	0	0.00e+000	2	1.68e+004	1	3.25e+003	0	0.00e+000	1	2.56e+004	Q9SPL0	1+19+39	39.6	2	23.89	36	36.1	Glycolate oxidase (Fragment)
	1	2.37e+003	0	0.00e+000	0	0.00e+000	1	4.98e+003	1	5.42e+003	1	6.62e+003	1	6.93e+003	1	7.09e+003	0	0.00e+000	1	9.77e+003	0	0.00e+000	0	0.00e+000	0	0.00e+000	1	6.33e+003	3	1.58e+004	0	0.00e+000	1	1.61e+004	1	5.47e+003	Q332R5	0+123+25+126	15.3	2	23.24	37	37.1	50S ribosomal protein L2	chloroplastic
	0	0.00e+000	0	0.00e+000	0	0.00e+000	1	3.38e+003	0	0.00e+000	1	1.16e+004	0	0.00e+000	3	1.39e+004	1	4.10e+003	2	4.09e+004	1	1.26e+004	1	3.75e+003	0	0.00e+000	0	0.00e+000	3	1.90e+004	0	0.00e+000	1	3.83e+003	0	0.00e+000	Q332V6	0+70+16+15	22.7	3	23.19	38	38.1	30S ribosomal protein S18	chloroplastic
	0	0.00e+000	1	5.55e+004	0	0.00e+000	0	0.00e+000	0	0.00e+000	1	2.80e+003	1	1.07e+005	2	4.43e+004	2	1.02e+004	1	4.36e+004	0	0.00e+000	1	6.34e+004	0	0.00e+000	4	1.36e+005	3	7.63e+004	1	1.33e+004	0	0.00e+000	3	4.96e+004	Q1HRX8	0+16+16+40	54.1	2	21.40	39	39.1	Chloroplast At1g16080 protein (Fragment)
	0	0.00e+000	0	0.00e+000	0	0.00e+000	1	2.59e+004	1	2.68e+003	1	2.18e+004	1	1.81e+004	1	1.38e+004	1	2.51e+004	1	6.65e+003	0	0.00e+000	0	0.00e+000	0	0.00e+000	0	0.00e+000	0	0.00e+000	0	0.00e+000	0	0.00e+000	0	0.00e+000	Q56P09	0+163+26+58	10.5	1	19.85	40	40.1	ATP synthase subunit a	chloroplastic
	1	7.00e+005	0	0.00e+000	0	0.00e+000	0	0.00e+000	0	0.00e+000	0	0.00e+000	0	0.00e+000	1	1.03e+004	3	5.05e+005	0	0.00e+000	1	5.84e+005	0	0.00e+000	1	7.28e+005	3	5.35e+005	1	8.44e+003	1	5.60e+005	1	6.23e+005	1	6.66e+005	R4UMR1	0+1462+4+134	4.1	4	18.67	41	41.1	Uncharacterized protein
	0	0.00e+000	0	0.00e+000	0	0.00e+000	1	1.71e+005	0	0.00e+000	0	0.00e+000	0	0.00e+000	0	0.00e+000	1	1.38e+005	0	0.00e+000	0	0.00e+000	0	0.00e+000	0	0.00e+000	0	0.00e+000	0	0.00e+000	0	0.00e+000	0	0.00e+000	0	0.00e+000	R4UYQ6	0+310+11+29	7.7	2	6.60	41	41.2	Cysteine-rich RLK
	2	1.02e+004	2	9.18e+003	0	0.00e+000	1	1.02e+004	0	0.00e+000	0	0.00e+000	2	3.23e+003	1	7.54e+003	1	3.01e+003	1	5.68e+003	1	3.24e+003	0	0.00e+000	0	0.00e+000	0	0.00e+000	0	0.00e+000	0	0.00e+000	1	8.31e+003	2	2.49e+004	Q332X5	0+130+14+14	14.5	2	18.47	42	42.1	NAD(P)H-quinone oxidoreductase subunit J	chloroplastic
	3	1.91e+005	0	0.00e+000	1	6.71e+004	0	0.00e+000	2	4.59e+004	0	0.00e+000	1	2.07e+004	0	0.00e+000	1	2.70e+004	0	0.00e+000	1	3.48e+004	0	0.00e+000	0	0.00e+000	0	0.00e+000	1	2.86e+004	0	0.00e+000	0	0.00e+000	2	7.95e+004	Q332U8	0+16+16+41	23.2	2	18.45	43	43.1	Photosystem II reaction center protein H
	0	0.00e+000	0	0.00e+000	0	0.00e+000	1	1.86e+004	0	0.00e+000	0	0.00e+000	0	0.00e+000	0	0.00e+000	0	0.00e+000	1	3.09e+004	0	0.00e+000	1	2.76e+004	0	0.00e+000	0	0.00e+000	0	0.00e+000	1	6.28e+004	0	0.00e+000	0	0.00e+000	Q9ZSC9	0+1244+6+563	3.3	4	18.43	44	44.1	Resistance protein candidate RGC2S
	1	2.19e+004	1	9.83e+003	0	0.00e+000	1	2.19e+004	1	2.25e+003	1	5.58e+003	1	4.86e+003	0	0.00e+000	0	0.00e+000	0	0.00e+000	0	0.00e+000	0	0.00e+000	0	0.00e+000	1	4.27e+003	0	0.00e+000	0	0.00e+000	0	0.00e+000	0	0.00e+000	D6C5X6	0+483+23+0	4.5	1	18.32	45	45.1	Tocopherol cyclase
	1	3.66e+005	1	4.83e+005	0	0.00e+000	0	0.00e+000	0	0.00e+000	2	9.48e+005	0	0.00e+000	1	7.47e+003	0	0.00e+000	0	0.00e+000	0	0.00e+000	0	0.00e+000	0	0.00e+000	0	0.00e+000	2	1.94e+006	1	2.23e+003	0	0.00e+000	0	0.00e+000	A7U953	0+739+21+217	6.6	4	18.24	46	46.1	Minichromosome maintenance factor (Fragment)
	0	0.00e+000	0	0.00e+000	2	4.98e+004	2	4.70e+004	1	2.32e+004	0	0.00e+000	0	0.00e+000	2	3.97e+004	1	1.96e+004	2	1.25e+005	3	5.82e+004	0	0.00e+000	0	0.00e+000	1	4.98e+003	1	1.54e+004	1	2.04e+004	1	6.66e+003	0	0.00e+000	A1E2H4	1+18+73	32.9	2	17.88	47	47.1	Non-specific lipid-transfer protein (Fragment)
	2	2.05e+006	1	2.18e+006	1	2.38e+006	1	1.83e+006	2	2.40e+006	2	2.46e+006	1	2.03e+006	1	2.00e+006	1	1.88e+006	1	2.05e+006	0	0.00e+000	1	1.99e+006	1	4.26e+004	1	1.96e+006	0	0.00e+000	1	1.89e+006	0	0.00e+000	2	1.85e+006	O48894	0+624+18+497	6.1	4	17.29	48	48.1	Resistance protein candidate
	0	0.00e+000	0	0.00e+000	0	0.00e+000	2	7.51e+004	3	1.12e+005	2	7.07e+004	1	1.78e+004	0	0.00e+000	2	5.94e+004	0	0.00e+000	0	0.00e+000	0	0.00e+000	0	0.00e+000	0	0.00e+000	2	8.63e+003	0	0.00e+000	0	0.00e+000	2	6.00e+004	Q332T9	0+101+14+20	20.7	2	17.11	49	49.1	50S ribosomal protein L16	chloroplastic
	0	0.00e+000	0	0.00e+000	0	0.00e+000	0	0.00e+000	0	0.00e+000	1	3.33e+003	1	3.64e+003	1	5.48e+003	1	4.69e+003	1	6.79e+003	1	3.61e+003	1	3.93e+003	1	3.27e+003	1	4.91e+003	0	0.00e+000	0	0.00e+000	0	0.00e+000	1	3.50e+003	Q2PBP3	0+64+26+21	23.4	1	17.01	50	50.1	Putative PIP1 aquaporin (Fragment)
	0	0.00e+000	0	0.00e+000	0	0.00e+000	0	0.00e+000	0	0.00e+000	0	0.00e+000	0	0.00e+000	0	0.00e+000	0	0.00e+000	1	2.46e+004	0	0.00e+000	0	0.00e+000	0	0.00e+000	0	0.00e+000	0	0.00e+000	0	0.00e+000	0	0.00e+000	0	0.00e+000	Q332U7	0+149+21+45	9.7	1	16.69	51	51.1	Cytochrome b6
	1	2.94e+003	0	0.00e+000	0	0.00e+000	0	0.00e+000	0	0.00e+000	0	0.00e+000	0	0.00e+000	0	0.00e+000	0	0.00e+000	0	0.00e+000	0	0.00e+000	1	6.19e+003	0	0.00e+000	0	0.00e+000	1	3.16e+003	0	0.00e+000	1	1.42e+004	0	0.00e+000	O48893	0+152+21+602	8.7	4	16.10	52	52.1	NBS-LRR resistance-like protein RGC1A (Fragment)
	0	0.00e+000	0	0.00e+000	0	0.00e+000	1	5.88e+004	0	0.00e+000	0	0.00e+000	0	0.00e+000	0	0.00e+000	0	0.00e+000	0	0.00e+000	1	2.46e+004	0	0.00e+000	0	0.00e+000	0	0.00e+000	1	1.51e+005	0	0.00e+000	0	0.00e+000	0	0.00e+000	Q6Y133	0+161+30+299	8.5	3	15.75	53	53.1	Resistance protein RGC2 (Fragment)
	1	1.18e+005	0	0.00e+000	2	1.29e+006	0	0.00e+000	0	0.00e+000	0	0.00e+000	0	0.00e+000	0	0.00e+000	3	1.99e+006	0	0.00e+000	1	1.44e+006	1	1.11e+005	1	3.54e+005	1	1.91e+006	0	0.00e+000	1	2.35e+006	2	1.72e+006	0	0.00e+000	Q9ZT68	0+71+14+1630	2.3	3	15.17	54	54.1	Resistance protein candidate RGC2K
	0	0.00e+000	0	0.00e+000	1	2.51e+004	1	3.29e+004	0	0.00e+000	0	0.00e+000	0	0.00e+000	0	0.00e+000	1	2.75e+004	0	0.00e+000	1	4.74e+003	0	0.00e+000	0	0.00e+000	0	0.00e+000	0	0.00e+000	0	0.00e+000	0	0.00e+000	1	1.25e+004	Q6Y158	0+56+34+486	10.5	2	9.46	54	54.2	Resistance protein RGC2 (Fragment)
	0	0.00e+000	0	0.00e+000	1	4.13e+005	0	0.00e+000	1	1.26e+005	1	3.37e+004	1	2.96e+005	2	7.65e+005	1	1.96e+004	2	3.31e+005	0	0.00e+000	0	0.00e+000	0	0.00e+000	2	9.62e+005	1	4.29e+005	1	8.34e+005	3	2.21e+006	2	5.46e+005	A7U954	0+477+6+27	8.2	3	14.38	55	55.1	Pyruvate kinase (Fragment)
	0	0.00e+000	0	0.00e+000	0	0.00e+000	0	0.00e+000	1	2.43e+003	1	6.18e+003	0	0.00e+000	0	0.00e+000	0	0.00e+000	0	0.00e+000	0	0.00e+000	0	0.00e+000	0	0.00e+000	1	7.42e+004	1	5.52e+003	0	0.00e+000	0	0.00e+000	0	0.00e+000	Q332T8	0+116+20+82	21.5	2	14.14	56	56.1	30S ribosomal protein S3	chloroplastic
	2	3.23e+005	0	0.00e+000	1	2.89e+005	2	8.50e+005	1	2.57e+005	1	2.47e+005	1	3.65e+003	0	0.00e+000	1	2.15e+005	0	0.00e+000	0	0.00e+000	0	0.00e+000	0	0.00e+000	1	2.83e+005	1	3.40e+003	1	3.06e+005	1	2.28e+005	0	0.00e+000	Q40249	0+35+6+339	13.4	3	14.10	57	57.1	Alcohol dehydrogenases homologous
	0	0.00e+000	0	0.00e+000	1	3.66e+004	3	1.16e+005	1	4.15e+004	1	2.71e+004	2	4.58e+004	2	5.93e+004	1	2.45e+004	2	4.83e+004	2	5.67e+004	1	2.89e+004	0	0.00e+000	0	0.00e+000	1	3.00e+004	1	2.90e+004	0	0.00e+000	1	1.95e+004	Q6Y156	0+242+13+166	9	2	14.07	58	58.1	Resistance protein RGC2 (Fragment)
	0	0.00e+000	0	0.00e+000	0	0.00e+000	1	1.24e+004	1	8.30e+003	0	0.00e+000	1	3.52e+003	0	0.00e+000	2	1.30e+004	1	3.98e+003	0	0.00e+000	0	0.00e+000	0	0.00e+000	1	4.72e+003	1	3.78e+003	0	0.00e+000	1	2.38e+003	0	0.00e+000	Q2PHG1	0+117+6+484	10	3	13.74	59	59.1	9-cis-epoxycarotenoid dioxygenase 2
	0	0.00e+000	0	0.00e+000	0	0.00e+000	0	0.00e+000	0	0.00e+000	0	0.00e+000	0	0.00e+000	0	0.00e+000	0	0.00e+000	0	0.00e+000	1	2.59e+004	0	0.00e+000	1	5.71e+003	1	3.51e+004	1	3.26e+004	1	4.27e+004	0	0.00e+000	1	1.17e+004	Q56P13	0+773+11+276	4.7	3	13.62	60	60.1	DNA-directed RNA polymerase subunit beta
	0	0.00e+000	0	0.00e+000	0	0.00e+000	0	0.00e+000	0	0.00e+000	0	0.00e+000	0	0.00e+000	0	0.00e+000	1	9.80e+003	0	0.00e+000	1	2.77e+004	0	0.00e+000	0	0.00e+000	0	0.00e+000	0	0.00e+000	0	0.00e+000	0	0.00e+000	0	0.00e+000	A1KXE1	0+211+17+167	5.5	2	12.77	61	61.1	Pectin acetylesterase
	2	8.25e+004	1	4.71e+004	3	1.46e+005	4	2.11e+005	2	1.15e+005	1	3.69e+004	2	6.31e+004	2	6.68e+004	0	0.00e+000	1	3.92e+004	0	0.00e+000	1	2.78e+004	0	0.00e+000	2	5.71e+004	1	2.55e+004	0	0.00e+000	1	3.41e+004	0	0.00e+000	Q332T6	0+70+11+11	11.9	1	12.70	62	62.1	30S ribosomal protein S19	chloroplastic
	0	0.00e+000	0	0.00e+000	0	0.00e+000	0	0.00e+000	2	2.76e+004	0	0.00e+000	0	0.00e+000	0	0.00e+000	0	0.00e+000	0	0.00e+000	0	0.00e+000	0	0.00e+000	0	0.00e+000	1	1.35e+004	0	0.00e+000	0	0.00e+000	0	0.00e+000	0	0.00e+000	F5ABE6	0+65+6+246	9.1	2	12.54	63	63.1	MYC2 (Fragment)
	0	0.00e+000	1	5.26e+004	0	0.00e+000	1	5.11e+004	1	5.06e+004	1	6.42e+004	1	7.43e+004	1	3.80e+004	1	1.95e+004	1	5.54e+004	1	3.25e+004	0	0.00e+000	1	3.56e+004	2	4.18e+004	1	9.11e+004	1	5.09e+004	1	4.16e+004	1	3.71e+004	Q400R7	0+129+5+143	9.3	2	12.50	64	64.1	Cinnamate 4-hydroxylase (Fragment)
	0	0.00e+000	0	0.00e+000	0	0.00e+000	1	1.80e+003	1	6.84e+003	1	7.49e+004	0	0.00e+000	0	0.00e+000	0	0.00e+000	1	1.37e+004	0	0.00e+000	0	0.00e+000	0	0.00e+000	0	0.00e+000	0	0.00e+000	0	0.00e+000	0	0.00e+000	0	0.00e+000	Q332X6	0+145+27+29	20.8	2	12.43	65	65.1	30S ribosomal protein S4	chloroplastic
	0	0.00e+000	0	0.00e+000	0	0.00e+000	1	1.85e+004	0	0.00e+000	0	0.00e+000	0	0.00e+000	0	0.00e+000	1	3.02e+004	0	0.00e+000	2	4.85e+004	0	0.00e+000	0	0.00e+000	0	0.00e+000	0	0.00e+000	1	5.83e+003	0	0.00e+000	0	0.00e+000	Q6Y137	0+90+31+626	8.2	3	12.38	66	66.1	Resistance protein RGC2 (Fragment)
	0	0.00e+000	0	0.00e+000	0	0.00e+000	0	0.00e+000	0	0.00e+000	0	0.00e+000	0	0.00e+000	1	5.79e+003	0	0.00e+000	0	0.00e+000	1	3.15e+004	0	0.00e+000	0	0.00e+000	0	0.00e+000	0	0.00e+000	0	0.00e+000	0	0.00e+000	0	0.00e+000	Q6Y128	0+297+26+121	12.8	2	8.55	67	67.1	Resistance protein RGC2 (Fragment)
	0	0.00e+000	0	0.00e+000	0	0.00e+000	0	0.00e+000	0	0.00e+000	0	0.00e+000	0	0.00e+000	0	0.00e+000	0	0.00e+000	0	0.00e+000	0	0.00e+000	0	0.00e+000	0	0.00e+000	1	1.44e+004	0	0.00e+000	0	0.00e+000	0	0.00e+000	0	0.00e+000	Q2PBP2	0+63+26+21	23.6	1	11.56	68	68.1	Putative PIP2 aquaporin (Fragment)
	1	5.92e+003	0	0.00e+000	0	0.00e+000	3	1.24e+004	0	0.00e+000	0	0.00e+000	0	0.00e+000	0	0.00e+000	0	0.00e+000	1	5.83e+003	0	0.00e+000	0	0.00e+000	0	0.00e+000	0	0.00e+000	0	0.00e+000	0	0.00e+000	0	0.00e+000	0	0.00e+000	Q93YG5	0+88+24+35	16.3	1	11.42	69	69.1	Superoxide dismutase (Fragment)
	1	1.91e+004	0	0.00e+000	1	5.33e+003	0	0.00e+000	0	0.00e+000	0	0.00e+000	0	0.00e+000	0	0.00e+000	0	0.00e+000	0	0.00e+000	0	0.00e+000	1	5.14e+004	0	0.00e+000	0	0.00e+000	0	0.00e+000	0	0.00e+000	0	0.00e+000	0	0.00e+000	Q5IWV8	0+185+26+279	10.4	3	11.33	70	70.1	Phytochelatin synthase 1
	1	6.94e+004	1	1.50e+004	1	1.32e+005	1	1.04e+005	2	2.56e+005	0	0.00e+000	1	1.37e+005	1	1.11e+005	1	1.23e+005	2	2.28e+005	1	7.92e+004	1	6.72e+004	0	0.00e+000	2	2.45e+005	2	2.59e+005	0	0.00e+000	0	0.00e+000	1	9.18e+004	B7T1J4	0+136+28+302	8.7	2	10.97	71	71.1	Protection of telomeres 1 protein
	1	2.11e+004	0	0.00e+000	0	0.00e+000	0	0.00e+000	0	0.00e+000	0	0.00e+000	0	0.00e+000	0	0.00e+000	0	0.00e+000	0	0.00e+000	0	0.00e+000	0	0.00e+000	0	0.00e+000	0	0.00e+000	0	0.00e+000	0	0.00e+000	0	0.00e+000	1	2.89e+003	Q1KXM2	0+144+18+6	14.2	2	10.87	72	72.1	Photosystem I assembly protein Ycf3
	0	0.00e+000	0	0.00e+000	0	0.00e+000	0	0.00e+000	0	0.00e+000	0	0.00e+000	0	0.00e+000	1	8.54e+003	0	0.00e+000	0	0.00e+000	0	0.00e+000	0	0.00e+000	0	0.00e+000	0	0.00e+000	1	2.94e+003	1	9.32e+003	0	0.00e+000	0	0.00e+000	Q6Y141	0+235+7+380	5.1	2	10.78	73	73.1	Resistance protein candidate RGC2 (Fragment)
	0	0.00e+000	0	0.00e+000	0	0.00e+000	0	0.00e+000	0	0.00e+000	0	0.00e+000	1	4.17e+003	1	1.01e+005	0	0.00e+000	0	0.00e+000	0	0.00e+000	0	0.00e+000	1	5.85e+004	1	1.02e+005	2	1.17e+005	0	0.00e+000	1	1.18e+005	0	0.00e+000	A1KXD8	0+728+34+489	7.2	3	10.73	74	74.1	Putative MDR-like P-glycoprotein
	2	5.72e+004	0	0.00e+000	0	0.00e+000	1	8.65e+004	0	0.00e+000	0	0.00e+000	1	3.25e+004	0	0.00e+000	1	4.55e+004	0	0.00e+000	1	9.57e+004	2	1.56e+005	0	0.00e+000	1	4.94e+004	1	3.36e+004	0	0.00e+000	0	0.00e+000	0	0.00e+000	Q2PHF6	0+198+7+65	8.8	2	10.73	75	75.1	Short-chain dehydrogenase/reductase 1
	0	0.00e+000	0	0.00e+000	0	0.00e+000	0	0.00e+000	0	0.00e+000	0	0.00e+000	0	0.00e+000	1	4.88e+003	1	1.26e+004	0	0.00e+000	0	0.00e+000	0	0.00e+000	0	0.00e+000	0	0.00e+000	1	2.31e+004	1	6.28e+004	0	0.00e+000	0	0.00e+000	Q9ZSD0	0+157+9+1638	2.3	3	9.91	76	76.1	Resistance protein candidate RGC2C (Fragment)
	0	0.00e+000	0	0.00e+000	0	0.00e+000	0	0.00e+000	0	0.00e+000	0	0.00e+000	1	2.05e+004	0	0.00e+000	0	0.00e+000	0	0.00e+000	0	0.00e+000	0	0.00e+000	0	0.00e+000	0	0.00e+000	1	3.69e+004	0	0.00e+000	0	0.00e+000	0	0.00e+000	B8XDI2	0+218+6+229	5.5	2	9.69	77	77.1	NBS-LRR resistance-like protein RGC1F (Fragment)
	0	0.00e+000	0	0.00e+000	0	0.00e+000	1	1.41e+004	0	0.00e+000	0	0.00e+000	1	4.63e+005	0	0.00e+000	0	0.00e+000	0	0.00e+000	0	0.00e+000	0	0.00e+000	0	0.00e+000	1	1.81e+004	0	0.00e+000	0	0.00e+000	0	0.00e+000	0	0.00e+000	A8QV02	0+270+14+0	10.5	3	9.59	78	78.1	Putative cellulose synthase (Fragment)
	0	0.00e+000	1	7.15e+004	0	0.00e+000	0	0.00e+000	1	4.41e+005	0	0.00e+000	0	0.00e+000	0	0.00e+000	0	0.00e+000	0	0.00e+000	0	0.00e+000	0	0.00e+000	0	0.00e+000	0	0.00e+000	0	0.00e+000	0	0.00e+000	0	0.00e+000	0	0.00e+000	Q32539	0+672+7+63	5.7	2	9.43	79	79.1	NAD(P)H-quinone oxidoreductase subunit 5	chloroplastic
	0	0.00e+000	0	0.00e+000	0	0.00e+000	0	0.00e+000	0	0.00e+000	1	6.96e+003	0	0.00e+000	0	0.00e+000	0	0.00e+000	0	0.00e+000	0	0.00e+000	0	0.00e+000	0	0.00e+000	0	0.00e+000	1	1.76e+004	0	0.00e+000	0	0.00e+000	0	0.00e+000	Q2PHG0	0+448+18+117	6.6	2	9.41	80	80.1	9-cis-epoxycarotenoid dioxygenase 3
	0	0.00e+000	0	0.00e+000	0	0.00e+000	0	0.00e+000	0	0.00e+000	0	0.00e+000	0	0.00e+000	0	0.00e+000	0	0.00e+000	0	0.00e+000	0	0.00e+000	1	8.23e+004	0	0.00e+000	0	0.00e+000	0	0.00e+000	1	5.33e+004	0	0.00e+000	1	3.90e+004	Q9SEC1	0+58+28+148	11.9	1	9.35	81	81.1	Cytosolic fructose-1	6-bisphosphate (Fragment)
	0	0.00e+000	0	0.00e+000	0	0.00e+000	0	0.00e+000	1	1.82e+006	0	0.00e+000	0	0.00e+000	0	0.00e+000	1	6.59e+003	0	0.00e+000	0	0.00e+000	0	0.00e+000	1	1.56e+006	0	0.00e+000	0	0.00e+000	0	0.00e+000	0	0.00e+000	0	0.00e+000	Q6Y135	0+144+14+588	5.7	2	9.13	82	82.1	Resistance protein RGC2 (Fragment)
	0	0.00e+000	0	0.00e+000	0	0.00e+000	1	9.30e+005	0	0.00e+000	1	1.83e+004	0	0.00e+000	0	0.00e+000	0	0.00e+000	1	8.02e+005	0	0.00e+000	0	0.00e+000	1	4.16e+003	0	0.00e+000	0	0.00e+000	0	0.00e+000	0	0.00e+000	0	0.00e+000	Q6YFG5	0+69+27+0	35.4	2	8.49	83	83.1	Resistance protein candidate (Fragment)
	0	0.00e+000	1	4.12e+004	0	0.00e+000	1	8.03e+004	1	8.10e+004	1	8.91e+004	0	0.00e+000	1	9.73e+004	2	4.86e+005	0	0.00e+000	1	9.49e+004	0	0.00e+000	0	0.00e+000	0	0.00e+000	1	2.61e+005	0	0.00e+000	1	6.42e+004	0	0.00e+000	Q8SA60	0+200+19+321	6.4	2	7.88	84	84.1	Carbohydrate oxidase
	0	0.00e+000	0	0.00e+000	0	0.00e+000	0	0.00e+000	0	0.00e+000	0	0.00e+000	0	0.00e+000	0	0.00e+000	0	0.00e+000	0	0.00e+000	0	0.00e+000	1	1.91e+005	0	0.00e+000	0	0.00e+000	0	0.00e+000	0	0.00e+000	0	0.00e+000	0	0.00e+000	Q56P12	0+11+35+643	5	1	7.86	85	85.1	DNA-directed RNA polymerase subunit beta'
	0	0.00e+000	0	0.00e+000	0	0.00e+000	0	0.00e+000	0	0.00e+000	0	0.00e+000	1	3.64e+004	0	0.00e+000	0	0.00e+000	0	0.00e+000	1	2.46e+004	0	0.00e+000	0	0.00e+000	0	0.00e+000	1	6.34e+003	0	0.00e+000	0	0.00e+000	0	0.00e+000	Q6Y131	0+16+5+485	2.1	2	7.73	86	86.1	Resistance protein candidate RGC2 (Fragment)
	1	1.34e+005	0	0.00e+000	0	0.00e+000	0	0.00e+000	0	0.00e+000	0	0.00e+000	0	0.00e+000	0	0.00e+000	0	0.00e+000	0	0.00e+000	0	0.00e+000	0	0.00e+000	1	2.59e+004	0	0.00e+000	0	0.00e+000	0	0.00e+000	0	0.00e+000	0	0.00e+000	B9UNN7	0+131+17+88	16.5	2	7.69	87	87.1	NBS-LRR resistance-like protein 4E (Fragment)
	0	0.00e+000	0	0.00e+000	0	0.00e+000	0	0.00e+000	0	0.00e+000	0	0.00e+000	0	0.00e+000	0	0.00e+000	2	2.26e+004	1	3.20e+004	0	0.00e+000	0	0.00e+000	0	0.00e+000	0	0.00e+000	0	0.00e+000	0	0.00e+000	0	0.00e+000	1	1.52e+004	Q332S3	0+156+10+0	13.2	2	7.57	88	88.1	NAD(P)H-quinone oxidoreductase subunit I	chloroplastic
	0	0.00e+000	0	0.00e+000	0	0.00e+000	0	0.00e+000	1	1.17e+004	0	0.00e+000	0	0.00e+000	0	0.00e+000	0	0.00e+000	0	0.00e+000	0	0.00e+000	0	0.00e+000	0	0.00e+000	0	0.00e+000	0	0.00e+000	0	0.00e+000	0	0.00e+000	0	0.00e+000	Q84QH6	0+438+5+41	1	1	7.47	89	89.1	Putative ACC synthase 1
	0	0.00e+000	0	0.00e+000	0	0.00e+000	0	0.00e+000	0	0.00e+000	0	0.00e+000	0	0.00e+000	0	0.00e+000	2	3.25e+004	0	0.00e+000	0	0.00e+000	0	0.00e+000	0	0.00e+000	0	0.00e+000	0	0.00e+000	0	0.00e+000	0	0.00e+000	0	0.00e+000	Q5K6M7	0+234+7+496	5.2	2	7.43	90	90.1	Putative ethylene receptor ETR1
	0	0.00e+000	1	1.74e+005	0	0.00e+000	0	0.00e+000	1	8.97e+004	0	0.00e+000	0	0.00e+000	0	0.00e+000	1	5.95e+004	0	0.00e+000	1	1.38e+005	1	1.97e+005	0	0.00e+000	0	0.00e+000	0	0.00e+000	0	0.00e+000	0	0.00e+000	0	0.00e+000	B9UNN2	0+31+24+190	9.7	1	7.25	91	91.1	NBS-LRR resistance-like protein 4R (Fragment)
	0	0.00e+000	0	0.00e+000	0	0.00e+000	1	1.44e+004	1	4.41e+004	0	0.00e+000	0	0.00e+000	0	0.00e+000	0	0.00e+000	0	0.00e+000	0	0.00e+000	0	0.00e+000	0	0.00e+000	0	0.00e+000	0	0.00e+000	0	0.00e+000	0	0.00e+000	0	0.00e+000	A1KXE3	0+679+21+21	3.7	2	7.22	92	92.1	Putative ankyrin-like protein
	0	0.00e+000	0	0.00e+000	0	0.00e+000	1	1.40e+005	0	0.00e+000	0	0.00e+000	1	1.30e+005	0	0.00e+000	0	0.00e+000	0	0.00e+000	0	0.00e+000	1	4.02e+005	0	0.00e+000	0	0.00e+000	0	0.00e+000	0	0.00e+000	0	0.00e+000	0	0.00e+000	B9UNN8	0+98+15+129	6.1	1	7.21	93	93.1	NBS-LRR resistance-like protein 4U (Fragment)
	1	3.55e+003	0	0.00e+000	0	0.00e+000	0	0.00e+000	0	0.00e+000	0	0.00e+000	1	5.62e+003	0	0.00e+000	0	0.00e+000	0	0.00e+000	0	0.00e+000	0	0.00e+000	1	7.14e+003	0	0.00e+000	0	0.00e+000	0	0.00e+000	0	0.00e+000	0	0.00e+000	Q1KXH4	0+1127+14+532	2.2	2	6.82	94	94.1	Putative membrane protein ycf1
	0	0.00e+000	0	0.00e+000	0	0.00e+000	0	0.00e+000	0	0.00e+000	0	0.00e+000	0	0.00e+000	0	0.00e+000	1	7.27e+004	0	0.00e+000	0	0.00e+000	0	0.00e+000	0	0.00e+000	0	0.00e+000	0	0.00e+000	1	1.02e+005	0	0.00e+000	0	0.00e+000	Q84QH5	0+100+15+330	6	2	6.80	95	95.1	Putative ACC synthase 2
	0	0.00e+000	0	0.00e+000	0	0.00e+000	0	0.00e+000	0	0.00e+000	0	0.00e+000	1	8.77e+003	1	9.61e+003	0	0.00e+000	0	0.00e+000	0	0.00e+000	1	1.21e+004	0	0.00e+000	0	0.00e+000	1	7.15e+003	1	1.16e+004	0	0.00e+000	0	0.00e+000	U5HV08	0+48+5+15	7.3	1	6.58	96	96.1	Cystatin (Fragment)
	0	0.00e+000	0	0.00e+000	0	0.00e+000	0	0.00e+000	0	0.00e+000	0	0.00e+000	0	0.00e+000	0	0.00e+000	0	0.00e+000	0	0.00e+000	0	0.00e+000	0	0.00e+000	0	0.00e+000	0	0.00e+000	2	5.21e+004	0	0.00e+000	0	0.00e+000	0	0.00e+000	Q2PHG2	0+509+16+60	7.3	2	6.54	97	97.1	9-cis-epoxycarotenoid dioxygenase 1
	0	0.00e+000	0	0.00e+000	0	0.00e+000	0	0.00e+000	0	0.00e+000	0	0.00e+000	0	0.00e+000	0	0.00e+000	0	0.00e+000	1	3.75e+003	0	0.00e+000	1	3.32e+003	0	0.00e+000	0	0.00e+000	0	0.00e+000	0	0.00e+000	0	0.00e+000	1	9.01e+003	Q332R7	0+247+25+1992	1.3	2	6.51	98	98.1	Protein Ycf2
	0	0.00e+000	0	0.00e+000	0	0.00e+000	1	6.84e+003	0	0.00e+000	0	0.00e+000	0	0.00e+000	0	0.00e+000	0	0.00e+000	0	0.00e+000	0	0.00e+000	0	0.00e+000	0	0.00e+000	0	0.00e+000	0	0.00e+000	0	0.00e+000	0	0.00e+000	0	0.00e+000	Q9SEC0	0+86+32+76	16.4	1	6.49	99	99.1	37 kDa chloroplast inner envelope membrane protein (Fragment)
	0	0.00e+000	0	0.00e+000	0	0.00e+000	0	0.00e+000	1	2.95e+005	1	3.74e+005	0	0.00e+000	0	0.00e+000	0	0.00e+000	0	0.00e+000	0	0.00e+000	1	1.12e+005	0	0.00e+000	0	0.00e+000	0	0.00e+000	0	0.00e+000	0	0.00e+000	0	0.00e+000	I2FGB7	0+137+6+205	1.7	1	6.43	100	100.1	GA Insensitive Dwarf1 A
	0	0.00e+000	0	0.00e+000	0	0.00e+000	0	0.00e+000	0	0.00e+000	0	0.00e+000	0	0.00e+000	0	0.00e+000	2	1.61e+005	0	0.00e+000	0	0.00e+000	0	0.00e+000	0	0.00e+000	0	0.00e+000	0	0.00e+000	0	0.00e+000	0	0.00e+000	0	0.00e+000	Q332U5	0+268+19+48	10.4	2	6.32	101	101.1	DNA-directed RNA polymerase subunit alpha
	0	0.00e+000	0	0.00e+000	0	0.00e+000	1	4.95e+004	0	0.00e+000	0	0.00e+000	0	0.00e+000	0	0.00e+000	0	0.00e+000	0	0.00e+000	0	0.00e+000	0	0.00e+000	0	0.00e+000	0	0.00e+000	0	0.00e+000	0	0.00e+000	0	0.00e+000	0	0.00e+000	Q2PHF7	0+87+20+434	3.6	1	5.77	102	102.1	Carotenoid cleavage dioxygenase 2
	0	0.00e+000	0	0.00e+000	0	0.00e+000	0	0.00e+000	0	0.00e+000	0	0.00e+000	0	0.00e+000	0	0.00e+000	0	0.00e+000	0	0.00e+000	0	0.00e+000	0	0.00e+000	0	0.00e+000	1	4.42e+003	0	0.00e+000	0	0.00e+000	0	0.00e+000	0	0.00e+000	A1E2H5	0+79+16+19	14	1	5.62	103	103.1	Non-specific lipid-transfer protein
	0	0.00e+000	0	0.00e+000	0	0.00e+000	0	0.00e+000	1	3.19e+005	0	0.00e+000	0	0.00e+000	0	0.00e+000	1	2.89e+005	1	2.68e+005	1	2.19e+005	0	0.00e+000	0	0.00e+000	0	0.00e+000	0	0.00e+000	0	0.00e+000	1	3.55e+005	0	0.00e+000	Q6Y162	0+44+25+471	4.6	1	5.45	104	104.1	Resistance protein RGC2 (Fragment)
	0	0.00e+000	0	0.00e+000	0	0.00e+000	0	0.00e+000	0	0.00e+000	1	2.35e+004	0	0.00e+000	0	0.00e+000	0	0.00e+000	0	0.00e+000	0	0.00e+000	0	0.00e+000	0	0.00e+000	0	0.00e+000	0	0.00e+000	0	0.00e+000	0	0.00e+000	0	0.00e+000	D1LZC1	0+39+20+447	3.9	1	5.36	105	105.1	Maturase K
	0	0.00e+000	0	0.00e+000	0	0.00e+000	0	0.00e+000	0	0.00e+000	0	0.00e+000	0	0.00e+000	0	0.00e+000	0	0.00e+000	0	0.00e+000	0	0.00e+000	0	0.00e+000	0	0.00e+000	0	0.00e+000	2	1.33e+005	0	0.00e+000	0	0.00e+000	0	0.00e+000	C7F9L1	0+69+6+25	6	1	5.29	106	106.1	Putative uncharacterized protein (Fragment)
	0	0.00e+000	0	0.00e+000	0	0.00e+000	0	0.00e+000	0	0.00e+000	0	0.00e+000	0	0.00e+000	0	0.00e+000	0	0.00e+000	0	0.00e+000	0	0.00e+000	0	0.00e+000	0	0.00e+000	0	0.00e+000	0	0.00e+000	0	0.00e+000	0	0.00e+000	1	1.20e+004	Q332U4	0+109+9+18	6.6	1	5.22	107	107.1	30S ribosomal protein S11	chloroplastic
	0	0.00e+000	1	6.62e+003	0	0.00e+000	0	0.00e+000	1	6.41e+003	1	4.33e+003	0	0.00e+000	0	0.00e+000	0	0.00e+000	0	0.00e+000	1	1.39e+004	1	5.78e+003	0	0.00e+000	1	7.03e+003	0	0.00e+000	0	0.00e+000	0	0.00e+000	0	0.00e+000	Q8W2E4	0+504+24+183	3.3	1	5.12	108	108.1	Phenylalanine ammonia-lyase
	0	0.00e+000	0	0.00e+000	0	0.00e+000	0	0.00e+000	0	0.00e+000	0	0.00e+000	1	7.94e+003	0	0.00e+000	1	6.41e+003	0	0.00e+000	0	0.00e+000	1	1.57e+004	0	0.00e+000	1	2.64e+004	1	2.72e+004	0	0.00e+000	0	0.00e+000	1	2.51e+004	Q6Y1C2	0+94+35+99	15.3	1	5.00	109	109.1	Far-red impaired response protein-like protein (Fragment)
	0	0.00e+000	1	9.05e+003	1	1.90e+004	0	0.00e+000	0	0.00e+000	0	0.00e+000	0	0.00e+000	0	0.00e+000	1	1.07e+004	0	0.00e+000	1	8.23e+003	0	0.00e+000	0	0.00e+000	0	0.00e+000	0	0.00e+000	0	0.00e+000	0	0.00e+000	0	0.00e+000	B9UNN3	0+57+24+201	8.5	1	4.98	110	110.1	NBS-LRR resistance-like protein 1N (Fragment)
	0	0.00e+000	0	0.00e+000	1	4.93e+003	0	0.00e+000	1	1.91e+004	0	0.00e+000	0	0.00e+000	0	0.00e+000	0	0.00e+000	0	0.00e+000	0	0.00e+000	0	0.00e+000	0	0.00e+000	0	0.00e+000	0	0.00e+000	0	0.00e+000	1	1.27e+004	0	0.00e+000	Q6Y127	0+308+15+84	3.6	1	4.80	111	111.1	Resistance protein RGC2 (Fragment)
	0	0.00e+000	0	0.00e+000	0	0.00e+000	1	1.76e+003	0	0.00e+000	0	0.00e+000	0	0.00e+000	0	0.00e+000	0	0.00e+000	0	0.00e+000	0	0.00e+000	0	0.00e+000	0	0.00e+000	0	0.00e+000	0	0.00e+000	0	0.00e+000	0	0.00e+000	0	0.00e+000	Q332S0	0+76+11+5	11.9	1	4.72	112	112.1	30S ribosomal protein S15	chloroplastic
	0	0.00e+000	0	0.00e+000	0	0.00e+000	0	0.00e+000	0	0.00e+000	0	0.00e+000	0	0.00e+000	0	0.00e+000	0	0.00e+000	0	0.00e+000	0	0.00e+000	0	0.00e+000	0	0.00e+000	0	0.00e+000	0	0.00e+000	0	0.00e+000	1	5.82e+003	1	6.06e+003	B5MEX9	0+240+14+336	2.3	1	4.69	113	113.1	DELLA 2
	0	0.00e+000	1	2.73e+005	0	0.00e+000	0	0.00e+000	0	0.00e+000	0	0.00e+000	0	0.00e+000	0	0.00e+000	0	0.00e+000	0	0.00e+000	1	2.74e+005	0	0.00e+000	0	0.00e+000	0	0.00e+000	1	8.29e+004	0	0.00e+000	0	0.00e+000	0	0.00e+000	Q400R5	0+104+33+86	14.7	1	4.65	114	114.1	4-coumarate-CoA ligase (Fragment)
	1	5.43e+004	0	0.00e+000	0	0.00e+000	1	2.87e+004	0	0.00e+000	0	0.00e+000	1	2.10e+004	0	0.00e+000	1	7.07e+004	0	0.00e+000	0	0.00e+000	0	0.00e+000	1	3.51e+004	0	0.00e+000	0	0.00e+000	0	0.00e+000	0	0.00e+000	1	1.41e+005	F8S1I0	0+53+7+430	1.4	1	4.60	115	115.1	Costunolide synthase
	0	0.00e+000	0	0.00e+000	0	0.00e+000	0	0.00e+000	0	0.00e+000	0	0.00e+000	0	0.00e+000	1	1.08e+004	0	0.00e+000	0	0.00e+000	0	0.00e+000	0	0.00e+000	0	0.00e+000	1	1.64e+003	0	0.00e+000	0	0.00e+000	0	0.00e+000	0	0.00e+000	A1KXE2	0+62+5+53	4.1	1	4.59	116	116.1	Putative ribosomal protein L31
	0	0.00e+000	0	0.00e+000	1	4.54e+003	0	0.00e+000	0	0.00e+000	0	0.00e+000	1	1.28e+004	1	9.78e+003	0	0.00e+000	1	6.40e+003	0	0.00e+000	0	0.00e+000	0	0.00e+000	0	0.00e+000	1	1.24e+004	0	0.00e+000	1	5.22e+003	0	0.00e+000	B1B1U2	0+149+12+332	2.4	1	4.57	117	117.1	ABA 8-oxidase
	1	1.03e+004	0	0.00e+000	0	0.00e+000	0	0.00e+000	0	0.00e+000	0	0.00e+000	0	0.00e+000	0	0.00e+000	0	0.00e+000	0	0.00e+000	0	0.00e+000	0	0.00e+000	0	0.00e+000	0	0.00e+000	0	0.00e+000	0	0.00e+000	0	0.00e+000	0	0.00e+000	D5J9U8	0+206+23+259	4.7	1	4.57	118	118.1	Germacrene A oxidase
	0	0.00e+000	0	0.00e+000	0	0.00e+000	0	0.00e+000	1	1.06e+005	0	0.00e+000	0	0.00e+000	0	0.00e+000	0	0.00e+000	0	0.00e+000	0	0.00e+000	0	0.00e+000	0	0.00e+000	0	0.00e+000	1	4.39e+005	0	0.00e+000	0	0.00e+000	0	0.00e+000	Q6YFH2	0+37+7+50	7.4	1	4.54	119	119.1	Resistance protein candidate (Fragment)
	0	0.00e+000	0	0.00e+000	0	0.00e+000	0	0.00e+000	0	0.00e+000	0	0.00e+000	0	0.00e+000	0	0.00e+000	0	0.00e+000	0	0.00e+000	0	0.00e+000	0	0.00e+000	0	0.00e+000	1	5.10e+004	0	0.00e+000	0	0.00e+000	0	0.00e+000	0	0.00e+000	F5AAK6	0+109+29+112	11.6	1	4.53	120	120.1	GIGANTEA (Fragment)
	0	0.00e+000	1	8.23e+005	1	9.54e+005	1	8.66e+005	1	9.32e+005	0	0.00e+000	1	1.23e+006	1	7.59e+005	1	7.01e+005	1	6.93e+005	1	1.26e+006	0	0.00e+000	1	1.15e+006	1	1.05e+006	0	0.00e+000	1	1.20e+006	1	1.03e+006	1	7.93e+005	D7UQM2	0+12+13+143	7.7	1	4.50	121	121.1	Flavanone-3-beta-hydroxylase (Fragment)
	0	0.00e+000	0	0.00e+000	0	0.00e+000	0	0.00e+000	0	0.00e+000	0	0.00e+000	0	0.00e+000	0	0.00e+000	0	0.00e+000	0	0.00e+000	0	0.00e+000	0	0.00e+000	0	0.00e+000	1	2.38e+003	0	0.00e+000	0	0.00e+000	0	0.00e+000	0	0.00e+000	Q9FUT9	0+128+15+99	6.1	1	4.49	122	122.1	Ribosomal protein S10 (Fragment)
	0	0.00e+000	0	0.00e+000	0	0.00e+000	0	0.00e+000	1	2.11e+004	0	0.00e+000	1	2.05e+004	0	0.00e+000	0	0.00e+000	0	0.00e+000	0	0.00e+000	0	0.00e+000	0	0.00e+000	0	0.00e+000	0	0.00e+000	1	5.85e+003	0	0.00e+000	0	0.00e+000	B9A0T8	0+112+20+178	6.4	1	4.42	123	123.1	ACC oxidase 1
	0	0.00e+000	0	0.00e+000	0	0.00e+000	0	0.00e+000	2	1.19e+004	2	1.77e+004	0	0.00e+000	0	0.00e+000	0	0.00e+000	0	0.00e+000	0	0.00e+000	0	0.00e+000	0	0.00e+000	0	0.00e+000	0	0.00e+000	0	0.00e+000	0	0.00e+000	0	0.00e+000	Q332X4	0+60+6+159	2.6	1	4.42	124	124.1	NAD(P)H-quinone oxidoreductase subunit K	chloroplastic
	0	0.00e+000	0	0.00e+000	0	0.00e+000	0	0.00e+000	0	0.00e+000	0	0.00e+000	0	0.00e+000	0	0.00e+000	0	0.00e+000	0	0.00e+000	0	0.00e+000	0	0.00e+000	0	0.00e+000	0	0.00e+000	0	0.00e+000	0	0.00e+000	1	6.21e+006	0	0.00e+000	Q6YFG8	0+31+7+58	7.2	1	4.41	125	125.1	Resistance protein candidate (Fragment)
	0	0.00e+000	0	0.00e+000	0	0.00e+000	0	0.00e+000	0	0.00e+000	0	0.00e+000	1	9.95e+003	0	0.00e+000	0	0.00e+000	0	0.00e+000	0	0.00e+000	1	1.12e+004	0	0.00e+000	0	0.00e+000	0	0.00e+000	0	0.00e+000	0	0.00e+000	0	0.00e+000	E9NVM7	0+44+10+309	2.7	1	4.34	126	126.1	Cysteine protease
	0	0.00e+000	0	0.00e+000	0	0.00e+000	0	0.00e+000	0	0.00e+000	0	0.00e+000	0	0.00e+000	0	0.00e+000	0	0.00e+000	0	0.00e+000	0	0.00e+000	1	2.15e+005	0	0.00e+000	0	0.00e+000	0	0.00e+000	0	0.00e+000	1	1.54e+005	0	0.00e+000	Q332R9	0+137+12+6	7.7	1	4.28	127	127.1	30S ribosomal protein S7	chloroplastic
	0	0.00e+000	0	0.00e+000	1	6.81e+004	1	8.41e+004	0	0.00e+000	0	0.00e+000	0	0.00e+000	0	0.00e+000	0	0.00e+000	0	0.00e+000	1	5.39e+004	0	0.00e+000	0	0.00e+000	0	0.00e+000	0	0.00e+000	0	0.00e+000	0	0.00e+000	0	0.00e+000	A8QVG0	0+61+21+146	9.2	1	4.27	128	128.1	Putative deoxyhypusine synthase (Fragment)
	0	0.00e+000	0	0.00e+000	0	0.00e+000	0	0.00e+000	0	0.00e+000	0	0.00e+000	0	0.00e+000	1	7.84e+003	0	0.00e+000	0	0.00e+000	0	0.00e+000	0	0.00e+000	0	0.00e+000	0	0.00e+000	1	2.52e+004	0	0.00e+000	0	0.00e+000	0	0.00e+000	Q2PHF8	0+185+28+379	4.7	1	4.12	129	129.1	Carotenoid cleavage dioxygenase 1
	0	0.00e+000	0	0.00e+000	1	3.41e+004	0	0.00e+000	0	0.00e+000	0	0.00e+000	0	0.00e+000	1	2.64e+004	1	3.05e+004	0	0.00e+000	0	0.00e+000	0	0.00e+000	0	0.00e+000	0	0.00e+000	0	0.00e+000	0	0.00e+000	0	0.00e+000	0	0.00e+000	Q5K3Q5	1+23+257	7.8	1	4.10	130	130.1	Delta 1-pyrroline-5-carboxylate synthetase (Fragment)
	0	0.00e+000	0	0.00e+000	0	0.00e+000	0	0.00e+000	0	0.00e+000	0	0.00e+000	0	0.00e+000	0	0.00e+000	0	0.00e+000	0	0.00e+000	0	0.00e+000	0	0.00e+000	0	0.00e+000	0	0.00e+000	1	8.33e+004	0	0.00e+000	0	0.00e+000	0	0.00e+000	A9YTS8	0+9+10+620	1.5	1	4.05	131	131.1	Sucrose:sucrose 1-fructosyltransferase
	1	3.29e+004	0	0.00e+000	1	2.46e+004	0	0.00e+000	0	0.00e+000	1	1.34e+004	0	0.00e+000	0	0.00e+000	0	0.00e+000	0	0.00e+000	0	0.00e+000	0	0.00e+000	0	0.00e+000	0	0.00e+000	0	0.00e+000	0	0.00e+000	0	0.00e+000	0	0.00e+000	Q9FXV8	0+580+12+196	1.5	1	4.05	132	132.1	Ent-kaurene synthase No1
	0	0.00e+000	0	0.00e+000	0	0.00e+000	0	0.00e+000	0	0.00e+000	0	0.00e+000	0	0.00e+000	0	0.00e+000	0	0.00e+000	0	0.00e+000	0	0.00e+000	0	0.00e+000	0	0.00e+000	0	0.00e+000	1	4.81e+003	0	0.00e+000	0	0.00e+000	0	0.00e+000	C7FAN6	0+36+26+67	20.1	1	3.93	133	133.1	Putative uncharacterized protein (Fragment)
	0	0.00e+000	0	0.00e+000	0	0.00e+000	0	0.00e+000	0	0.00e+000	0	0.00e+000	0	0.00e+000	0	0.00e+000	1	1.23e+004	0	0.00e+000	0	0.00e+000	0	0.00e+000	0	0.00e+000	0	0.00e+000	0	0.00e+000	0	0.00e+000	0	0.00e+000	0	0.00e+000	R4V3V2	0+421+24+135	4.1	1	3.93	134	134.1	Cysteine-rich RLK
	1	3.74e+003	0	0.00e+000	0	0.00e+000	0	0.00e+000	0	0.00e+000	0	0.00e+000	0	0.00e+000	0	0.00e+000	0	0.00e+000	0	0.00e+000	0	0.00e+000	0	0.00e+000	0	0.00e+000	0	0.00e+000	0	0.00e+000	0	0.00e+000	0	0.00e+000	0	0.00e+000	Q332S1	0+323+22+48	5.5	1	3.85	135	135.1	NAD(P)H-quinone oxidoreductase subunit H	chloroplastic
	1	5.43e+005	0	0.00e+000	0	0.00e+000	0	0.00e+000	0	0.00e+000	0	0.00e+000	0	0.00e+000	1	4.61e+005	0	0.00e+000	0	0.00e+000	0	0.00e+000	0	0.00e+000	1	4.89e+005	0	0.00e+000	0	0.00e+000	0	0.00e+000	0	0.00e+000	0	0.00e+000	D9IWP4	0+240+20+209	4.2	1	3.84	136	136.1	Fructokinase-like protein 1
	0	0.00e+000	0	0.00e+000	0	0.00e+000	0	0.00e+000	0	0.00e+000	0	0.00e+000	1	3.28e+006	0	0.00e+000	0	0.00e+000	0	0.00e+000	1	6.32e+006	0	0.00e+000	0	0.00e+000	0	0.00e+000	1	1.25e+006	0	0.00e+000	0	0.00e+000	0	0.00e+000	A8QVE6	0+174+7+47	3	1	3.79	137	137.1	Putative deoxyhypusine synthase (Fragment)
	0	0.00e+000	0	0.00e+000	0	0.00e+000	0	0.00e+000	0	0.00e+000	0	0.00e+000	0	0.00e+000	0	0.00e+000	1	7.88e+003	0	0.00e+000	0	0.00e+000	0	0.00e+000	0	0.00e+000	0	0.00e+000	0	0.00e+000	0	0.00e+000	0	0.00e+000	0	0.00e+000	R4UQH3	0+467+35+140	5.4	1	3.71	138	138.1	Nine-cis-epoxycarotenoid dioxygenase 4
	0	0.00e+000	0	0.00e+000	0	0.00e+000	0	0.00e+000	0	0.00e+000	0	0.00e+000	1	1.33e+004	0	0.00e+000	0	0.00e+000	0	0.00e+000	0	0.00e+000	0	0.00e+000	0	0.00e+000	0	0.00e+000	0	0.00e+000	0	0.00e+000	0	0.00e+000	0	0.00e+000	B8XDI7	1+29+167	14.2	1	3.63	139	139.1	NBS-LRR resistance-like protein RGC8A (Fragment)
	0	0.00e+000	0	0.00e+000	0	0.00e+000	0	0.00e+000	0	0.00e+000	0	0.00e+000	0	0.00e+000	0	0.00e+000	0	0.00e+000	0	0.00e+000	0	0.00e+000	0	0.00e+000	0	0.00e+000	0	0.00e+000	1	7.31e+004	0	0.00e+000	0	0.00e+000	0	0.00e+000	Q400R6	0+131+6+87	2.6	1	3.54	140	140.1	4-coumarate-CoA ligase (Fragment)
	1	2.66e+005	0	0.00e+000	0	0.00e+000	0	0.00e+000	0	0.00e+000	0	0.00e+000	0	0.00e+000	0	0.00e+000	0	0.00e+000	0	0.00e+000	0	0.00e+000	0	0.00e+000	0	0.00e+000	0	0.00e+000	0	0.00e+000	0	0.00e+000	0	0.00e+000	0	0.00e+000	Q85XZ1	0+29+6+64	6	1	3.48	141	141.1	Putative uncharacterized protein
	0	0.00e+000	0	0.00e+000	0	0.00e+000	0	0.00e+000	0	0.00e+000	0	0.00e+000	0	0.00e+000	0	0.00e+000	0	0.00e+000	0	0.00e+000	0	0.00e+000	0	0.00e+000	0	0.00e+000	0	0.00e+000	1	9.96e+004	0	0.00e+000	0	0.00e+000	0	0.00e+000	B5MEX5	0+421+13+77	2.5	1	3.42	142	142.1	Ent-kaurene oxidase 1
	0	0.00e+000	0	0.00e+000	0	0.00e+000	0	0.00e+000	0	0.00e+000	0	0.00e+000	0	0.00e+000	0	0.00e+000	0	0.00e+000	0	0.00e+000	0	0.00e+000	0	0.00e+000	0	0.00e+000	0	0.00e+000	0	0.00e+000	0	0.00e+000	0	0.00e+000	1	4.73e+004	Q9M6K6	0+231+16+16	6	1	3.35	143	143.1	Isopentenyl pyrophosphate:dimethyllallyl pyrophosphate isomerase (Fragment)
	0	0.00e+000	0	0.00e+000	0	0.00e+000	0	0.00e+000	0	0.00e+000	0	0.00e+000	0	0.00e+000	0	0.00e+000	0	0.00e+000	0	0.00e+000	0	0.00e+000	0	0.00e+000	0	0.00e+000	0	0.00e+000	0	0.00e+000	1	7.68e+004	0	0.00e+000	0	0.00e+000	W6N8V9	0+239+18+353	2.9	1	3.35	144	144.1	L-galactono-1	4-lactone dehydrogenase
	1	1.67e+004	0	0.00e+000	0	0.00e+000	0	0.00e+000	0	0.00e+000	0	0.00e+000	0	0.00e+000	0	0.00e+000	0	0.00e+000	0	0.00e+000	0	0.00e+000	0	0.00e+000	0	0.00e+000	0	0.00e+000	0	0.00e+000	0	0.00e+000	0	0.00e+000	0	0.00e+000	A7U956	0+87+22+174	7.7	1	3.32	145	145.1	ABIL3-like protein (Fragment)
	0	0.00e+000	0	0.00e+000	0	0.00e+000	0	0.00e+000	0	0.00e+000	0	0.00e+000	0	0.00e+000	0	0.00e+000	0	0.00e+000	0	0.00e+000	0	0.00e+000	0	0.00e+000	1	8.08e+003	0	0.00e+000	0	0.00e+000	0	0.00e+000	0	0.00e+000	0	0.00e+000	Q6YFG4	0+12+34+48	36.1	1	3.26	146	146.1	Resistance protein candidate (Fragment)
	0	0.00e+000	0	0.00e+000	0	0.00e+000	0	0.00e+000	0	0.00e+000	0	0.00e+000	0	0.00e+000	0	0.00e+000	1	2.02e+004	0	0.00e+000	0	0.00e+000	0	0.00e+000	0	0.00e+000	0	0.00e+000	0	0.00e+000	1	2.51e+004	0	0.00e+000	0	0.00e+000	Q332V5	0+59+5+62	3.9	1	3.19	147	147.1	50S ribosomal protein L20	chloroplastic
	0	0.00e+000	0	0.00e+000	0	0.00e+000	0	0.00e+000	0	0.00e+000	0	0.00e+000	0	0.00e+000	0	0.00e+000	1	7.82e+004	0	0.00e+000	0	0.00e+000	0	0.00e+000	0	0.00e+000	0	0.00e+000	0	0.00e+000	0	0.00e+000	0	0.00e+000	0	0.00e+000	Q6Y132	0+902+7+376	0.5	1	3.18	148	148.1	Resistance protein RGC2 (Fragment)
	0	0.00e+000	0	0.00e+000	0	0.00e+000	0	0.00e+000	0	0.00e+000	0	0.00e+000	0	0.00e+000	0	0.00e+000	0	0.00e+000	1	2.20e+003	0	0.00e+000	0	0.00e+000	0	0.00e+000	0	0.00e+000	0	0.00e+000	0	0.00e+000	0	0.00e+000	0	0.00e+000	Q332W9	0+454+23+31	4.5	1	3.15	149	149.1	Acetyl-coenzyme A carboxylase carboxyl transferase subunit beta	chloroplastic
	0	0.00e+000	0	0.00e+000	0	0.00e+000	0	0.00e+000	0	0.00e+000	1	1.32e+005	0	0.00e+000	0	0.00e+000	0	0.00e+000	0	0.00e+000	0	0.00e+000	0	0.00e+000	0	0.00e+000	0	0.00e+000	0	0.00e+000	0	0.00e+000	0	0.00e+000	0	0.00e+000	Q6Y1B4	0+89+18+25	13.6	1	3.11	150	150.1	ZF-HD homeobox protein-like protein (Fragment)
	0	0.00e+000	0	0.00e+000	0	0.00e+000	0	0.00e+000	0	0.00e+000	0	0.00e+000	1	5.01e+005	0	0.00e+000	0	0.00e+000	0	0.00e+000	0	0.00e+000	0	0.00e+000	0	0.00e+000	0	0.00e+000	0	0.00e+000	0	0.00e+000	0	0.00e+000	0	0.00e+000	Q332V7	0+34+7+27	10.2	1	3.10	151	151.1	50S ribosomal protein L33	chloroplastic
	0	0.00e+000	0	0.00e+000	0	0.00e+000	1	1.98e+005	0	0.00e+000	0	0.00e+000	0	0.00e+000	0	0.00e+000	0	0.00e+000	0	0.00e+000	0	0.00e+000	0	0.00e+000	0	0.00e+000	0	0.00e+000	0	0.00e+000	0	0.00e+000	0	0.00e+000	0	0.00e+000	Q643S4	0+266+12+99	3.1	1	3.10	152	152.1	Deoxyhypusine synthase
	0	0.00e+000	0	0.00e+000	0	0.00e+000	0	0.00e+000	0	0.00e+000	0	0.00e+000	0	0.00e+000	0	0.00e+000	0	0.00e+000	0	0.00e+000	0	0.00e+000	0	0.00e+000	1	7.22e+004	0	0.00e+000	0	0.00e+000	0	0.00e+000	0	0.00e+000	0	0.00e+000	B1B1U0	0+425+13+46	2.6	1	3.09	153	153.1	ABA 8-oxidase
	0	0.00e+000	0	0.00e+000	0	0.00e+000	0	0.00e+000	0	0.00e+000	0	0.00e+000	0	0.00e+000	0	0.00e+000	1	4.36e+004	0	0.00e+000	0	0.00e+000	0	0.00e+000	0	0.00e+000	0	0.00e+000	0	0.00e+000	0	0.00e+000	0	0.00e+000	0	0.00e+000	Q8S3A6	0+256+10+293	1.7	1	3.07	154	154.1	Germacrene A synthase LTC1
	0	0.00e+000	0	0.00e+000	0	0.00e+000	0	0.00e+000	0	0.00e+000	0	0.00e+000	0	0.00e+000	0	0.00e+000	0	0.00e+000	0	0.00e+000	0	0.00e+000	1	7.02e+004	0	0.00e+000	0	0.00e+000	0	0.00e+000	0	0.00e+000	0	0.00e+000	0	0.00e+000	Q5K6M5	0+246+14+503	1.8	1	3.06	155	155.1	Putative ethylene receptor ETR3
	0	0.00e+000	0	0.00e+000	0	0.00e+000	0	0.00e+000	0	0.00e+000	0	0.00e+000	0	0.00e+000	0	0.00e+000	0	0.00e+000	0	0.00e+000	0	0.00e+000	0	0.00e+000	0	0.00e+000	0	0.00e+000	0	0.00e+000	0	0.00e+000	0	0.00e+000	1	2.48e+004	D2D1G3	0+193+7+137	2	1	3.01	156	156.1	MPBQ/MSBQ transferase
	0	0.00e+000	0	0.00e+000	0	0.00e+000	0	0.00e+000	0	0.00e+000	0	0.00e+000	1	1.40e+003	0	0.00e+000	0	0.00e+000	0	0.00e+000	0	0.00e+000	0	0.00e+000	0	0.00e+000	0	0.00e+000	0	0.00e+000	0	0.00e+000	0	0.00e+000	0	0.00e+000	J7GHV7	0+236+11+130	2.9	1	3.01	157	157.1	Alcohol dehydrogenase class III

## Sheet: T30
	T30_ctrl_1 numSpectra	T30_ctrl_1 totalIntensity	T30_ctrl_2 numSpectra	T30_ctrl_2 totalIntensity	T30_ctrl_3 numSpectra	T30_ctrl_3 totalIntensity	T30_NaCl_1 numSpectra	T30_NaCl_1 totalIntensity	T30_NaCl_2 numSpectra	T30_NaCl_2 totalIntensity	T30_NaCl_3 numSpectra	T30_NaCl_3 totalIntensity	T30_Zn_1 numSpectra	T30_Zn_1 totalIntensity	T30_Zn_2 numSpectra	T30_Zn_2 totalIntensity	T30_Zn_3 numSpectra	T30_Zn_3 totalIntensity	accession_number	coverage_map	percentCoverage	percentCoverages	numPepsUnique	scoreUnique	groupNum	subgroupNum	entry_name
	132	1.06e+008	168	1.96e+008	143	2.28e+008	117	1.70e+008	132	1.34e+008	184	1.57e+008	168	1.73e+008	139	1.48e+008	196	2.19e+008	P48706	0+41+38+398	71.9	71.9|65.9|65.7	55	762.43	1	1.1	Ribulose bisphosphate carboxylase large chain
	86	3.17e+007	85	2.80e+007	80	3.11e+007	73	2.44e+007	88	3.62e+007	88	3.80e+007	85	3.61e+007	81	3.18e+007	89	2.98e+007	Q332X1	0+359+19+120	85.1	85.1	42	671.13	2	2.1	ATP synthase subunit beta, chloroplastic
	74	4.51e+007	86	5.64e+007	79	4.95e+007	80	6.22e+007	89	5.40e+007	81	3.41e+007	91	6.19e+007	77	4.34e+007	82	4.13e+007	Q332Y4	0+141+21+346	56.2	56.2	33	491.91	3	3.1	ATP synthase subunit alpha, chloroplastic
	40	4.30e+006	18	9.14e+005	9	4.01e+005	17	9.80e+005	18	7.52e+005	24	1.86e+006	11	4.60e+005	20	1.83e+006	30	2.04e+006	Q332V1	0+272+14+222	31.8	31.8	25	321.10	4	4.1	Photosystem II CP47 chlorophyll apoprotein
	17	4.13e+006	10	1.40e+006	4	5.98e+005	11	1.97e+006	15	2.83e+006	8	1.98e+006	22	5.53e+006	11	2.39e+006	19	3.13e+006	Q332W5	0+157+17+146	45	45	17	203.79	5	5.1	Apocytochrome f
	46	3.27e+007	30	2.78e+007	19	9.44e+006	15	6.44e+006	29	2.25e+007	39	5.35e+007	28	1.66e+007	27	1.56e+007	36	1.75e+007	Q40250	0+67+25+89	67.4	67.4|37.3	15	202.81	6	6.1	Ribulose bisphosphate carboxylase small chain, chloroplastic
	42	2.55e+007	31	2.38e+007	22	8.87e+006	18	5.48e+006	31	1.65e+007	39	4.54e+007	35	1.79e+007	32	1.17e+007	36	1.38e+007	Q9SEB9	0+67+25+89	62.9	62.9	14	199.85	6	6.2	Ribulose bisphosphate carboxylase small chain
	22	1.83e+007	17	8.60e+006	15	9.30e+006	18	8.44e+006	23	1.06e+007	25	1.47e+007	24	1.22e+007	19	1.92e+007	22	1.23e+007	Q40247	0+104+17+145	65.4	65.4	12	192.59	7	7.1	Light-harvesting chlorophyll a/b-binding protein (LHCP)
	28	4.26e+006	9	8.55e+005	9	6.54e+005	10	1.50e+006	12	1.27e+006	18	1.10e+006	4	1.45e+005	14	1.92e+006	16	2.11e+006	Q332Y2	0+343+14+116	40.5	40.5|32.7	17	169.44	8	8.1	Photosystem II CP43 reaction center protein
	13	1.77e+006	7	7.70e+005	11	8.91e+005	10	8.42e+005	14	1.02e+006	15	1.25e+006	17	1.59e+006	12	1.14e+006	18	1.51e+006	L0HT24	0+226+16+455	23.8	23.8	17	153.45	9	9.1	Heat shock protein 70
	0	0.00e+000	1	3.08e+003	1	2.24e+005	1	1.41e+005	3	1.05e+005	2	1.46e+005	3	2.38e+005	1	8.71e+004	3	2.02e+005	Q08II7	0+56+10+49	48.6	48.6	4	30.72	9	9.2	Heat shock protein 70-like protein (Fragment)
	6	2.30e+005	5	1.60e+005	7	1.87e+005	2	3.33e+004	10	5.56e+005	14	1.31e+006	4	3.31e+004	3	1.35e+005	5	1.73e+005	P48493	0+41+23+131	75.8	75.8	11	132.08	10	10.1	Triosephosphate isomerase, cytosolic (Fragment)
	18	9.68e+006	12	2.05e+006	5	9.09e+005	12	3.55e+006	7	1.44e+006	8	1.27e+006	6	1.35e+006	5	1.14e+006	9	3.17e+006	Q56P05	0+327+22+4	38.2	38.2	9	120.38	11	11.1	Photosystem II D2 protein
	12	1.35e+006	6	5.74e+005	4	1.12e+005	5	1.65e+005	8	8.32e+005	6	5.41e+005	9	7.42e+005	8	4.18e+005	8	2.62e+005	Q56P07	0+143+24+17	50	50	9	119.04	12	12.1	ATP synthase subunit b, chloroplastic
	8	5.84e+005	4	1.04e+005	7	6.40e+005	1	9.99e+003	3	6.16e+004	7	1.88e+005	8	4.04e+005	6	3.77e+005	3	9.31e+004	B9A0T9	0+9+34+268	38.9	38.9	8	106.11	13	13.1	ACC oxidase 2
	9	8.88e+005	8	1.06e+006	8	7.64e+005	11	1.54e+006	13	1.05e+006	7	7.84e+005	12	9.25e+005	13	1.52e+006	16	2.36e+006	Q9TI78	0+16+13+111	74.2	74.2	7	105.76	14	14.1	Photosystem I subunit III (Fragment)
	9	1.58e+005	6	9.16e+004	6	7.33e+004	5	7.66e+004	8	1.72e+005	7	2.44e+005	7	2.17e+005	11	3.36e+005	10	1.92e+005	Q332X2	0+83+21+29	48.1	48.1|50.7	6	105.30	15	15.1	ATP synthase epsilon chain, chloroplastic
	1	3.38e+003	3	1.79e+004	2	8.26e+004	2	1.12e+005	7	2.50e+005	8	2.32e+005	5	1.93e+005	2	2.53e+004	2	2.48e+004	P23712	0+52+31+275	34.3	34.3	8	99.25	16	16.1	Glutamine synthetase
	13	1.84e+006	1	4.47e+003	0	0.00e+000	0	0.00e+000	0	0.00e+000	1	7.15e+003	0	0.00e+000	0	0.00e+000	6	5.40e+005	Q332X8	0+244+24+482	23.2	23.2	12	98.50	17	17.1	Photosystem I P700 chlorophyll a apoprotein A1
	2	9.47e+004	4	2.15e+005	7	4.39e+005	5	3.36e+005	4	1.54e+005	9	3.44e+005	7	3.00e+005	5	3.43e+005	9	3.12e+005	W8P1F4	0+69+23+85	58.7	58.7|29.1	7	85.46	18	18.1	Putative actin 7 (Fragment)
	6	6.95e+005	5	7.55e+005	5	9.80e+005	2	7.86e+005	5	6.88e+005	11	1.21e+006	7	9.19e+005	5	1.04e+006	5	8.22e+005	W8P1P8	0+10+27+121	60.1	60.1|60.1	7	80.80	18	18.2	Putative actin 7 (Fragment)
	13	1.24e+006	1	1.50e+004	0	0.00e+000	0	0.00e+000	2	3.03e+004	4	2.17e+005	0	0.00e+000	3	1.14e+005	9	4.28e+005	Q332X9	0+551+13+170	11.5	11.5	6	78.88	19	19.1	Photosystem I P700 chlorophyll a apoprotein A2
	8	2.85e+006	11	6.23e+006	7	5.47e+006	11	8.30e+006	12	3.89e+006	8	1.91e+006	8	6.15e+006	5	3.10e+006	10	3.64e+006	Q332S6	0+19+16+46	64.1	64.1	5	75.97	20	20.1	Photosystem I iron-sulfur center
	16	5.22e+006	7	1.43e+006	3	4.82e+005	7	1.20e+006	8	1.42e+006	7	9.09e+005	7	6.23e+005	5	7.86e+005	7	2.02e+006	P69557	0+312+11+30	20.9	20.9	6	75.37	21	21.1	Photosystem Q(B) protein
	6	1.20e+006	5	1.42e+006	7	1.45e+006	3	1.65e+006	6	6.97e+005	7	9.70e+005	6	1.22e+006	5	1.69e+006	5	1.12e+006	G8CUD5	0+149+30+109	38.5	38.5	7	72.94	22	22.1	Actin (Fragment)
	4	1.01e+006	5	1.33e+006	4	1.27e+006	4	1.68e+006	4	4.13e+005	5	5.84e+005	4	1.05e+006	6	1.70e+006	2	8.88e+005	Q84MH6	0+48+27+54	51.9	51.9	5	62.52	22	22.2	Actin (Fragment)
	4	3.43e+005	2	3.53e+004	5	1.37e+005	5	1.23e+005	6	4.74e+005	9	5.17e+005	4	2.20e+005	1	3.14e+004	5	2.57e+005	B3IXP5	0+55+22+189	28.5	28.5	6	70.40	23	23.1	Glutamine synthetase (Fragment)
	13	5.23e+006	5	1.82e+006	5	5.41e+005	5	1.81e+005	10	2.89e+006	13	1.11e+007	6	2.92e+006	9	2.98e+006	11	4.05e+006	Q6F3M6	0+80+12+11	45.6	45.6	6	68.05	24	24.1	Histone H4 (Fragment)
	16	1.79e+007	10	1.19e+007	14	1.55e+007	12	9.42e+006	14	3.65e+006	14	1.22e+007	18	2.07e+007	20	2.53e+007	17	1.49e+007	P00290	0+77+18+4	51.5	51.5	4	53.99	25	25.1	Plastocyanin
	2	1.09e+004	1	1.29e+004	2	1.13e+004	0	0.00e+000	1	2.38e+004	2	1.08e+004	2	1.20e+004	1	4.23e+003	1	4.16e+004	Q6Y1C9	0+34+25+84	25.8	25.8	3	47.61	26	26.1	40S ribosomal protein S9 (Fragment)
	3	4.43e+005	4	7.23e+005	2	4.60e+005	3	5.47e+005	2	1.76e+005	3	2.27e+005	2	3.40e+005	5	6.82e+005	3	2.47e+005	C4TPG0	0+77+20+50	33.3	33.3	4	47.48	27	27.1	Cysteine protease (Fragment)
	4	2.14e+005	2	1.14e+005	1	3.44e+004	3	9.53e+004	3	9.04e+004	3	2.51e+005	2	9.41e+004	2	1.14e+005	3	8.70e+004	Q9SEC3	0+90+16+7	34.5	34.5|34.5	5	46.90	28	28.1	NADP-dependent glyceraldehyde phosphate dehydrogenase (Fragment)
	0	0.00e+000	2	7.23e+004	2	8.96e+004	1	3.91e+004	4	6.73e+004	6	1.66e+005	3	2.19e+004	0	0.00e+000	2	9.44e+004	J7KE88	0+197+15+486	10.4	10.4	7	46.43	29	29.1	Heat shock protein 90
	3	3.29e+005	2	1.01e+005	3	5.10e+004	3	1.19e+005	5	3.33e+005	5	6.65e+005	3	4.72e+005	3	1.86e+005	5	3.17e+005	Q332W1	0+69+12+2	25.3	25.3	3	40.85	30	30.1	Cytochrome b559 subunit alpha
	4	2.54e+005	1	6.15e+004	1	4.39e+004	1	5.19e+004	2	1.32e+005	1	4.10e+003	1	6.07e+004	1	9.01e+004	0	0.00e+000	Q332Z6	0+35+24+29	50	50	3	30.65	31	31.1	30S ribosomal protein S16, chloroplastic
	2	3.56e+004	3	5.52e+004	2	3.37e+004	2	3.07e+004	1	5.96e+003	1	1.33e+004	2	3.25e+004	3	5.77e+004	3	5.07e+004	Q332U0	0+31+23+68	24.5	24.5	2	28.48	32	32.1	50S ribosomal protein L14, chloroplastic
	3	2.11e+006	1	5.88e+005	2	1.73e+006	2	7.64e+005	3	2.79e+006	3	2.35e+006	3	2.32e+006	2	5.59e+005	4	1.38e+006	Q6Y130	0+107+10+1806	3.4	3.4|3.5	4	25.91	33	33.1	Resistance protein candidate RGC2
	0	0.00e+000	1	3.15e+004	0	0.00e+000	1	2.16e+004	0	0.00e+000	1	1.31e+004	0	0.00e+000	0	0.00e+000	0	0.00e+000	Q6Y140	0+1610+26+185	4.2	4.2	3	12.77	33	33.2	Resistance protein RGC2
	1	1.26e+004	0	0.00e+000	1	1.77e+004	0	0.00e+000	0	0.00e+000	1	1.31e+004	0	0.00e+000	0	0.00e+000	0	0.00e+000	Q6Y136	0+111+26+929	5.4	5.4	2	12.03	33	33.3	Resistance protein RGC2 (Fragment)
	1	1.69e+004	2	5.45e+003	1	3.03e+003	2	4.05e+003	1	1.55e+004	1	3.79e+003	1	9.47e+003	0	0.00e+000	1	3.56e+003	Q332V2	0+122+27+47	23.4	23.4	2	25.80	34	34.1	ATP-dependent Clp protease proteolytic subunit
	2	4.89e+004	1	2.89e+003	0	0.00e+000	0	0.00e+000	0	0.00e+000	2	3.40e+004	0	0.00e+000	1	3.15e+003	1	4.78e+003	A8QVI5	0+85+18+33	38.9	38.9|38.9|38.9|24.2|24.2	3	25.74	35	35.1	Putative ADP-ribosylation factor (Fragment)
	1	9.77e+003	0	0.00e+000	0	0.00e+000	0	0.00e+000	1	6.33e+003	3	1.58e+004	0	0.00e+000	1	1.61e+004	1	5.47e+003	Q332R5	0+123+25+126	15.3	15.3	2	23.24	36	36.1	50S ribosomal protein L2, chloroplastic
	2	4.09e+004	1	1.26e+004	1	3.75e+003	0	0.00e+000	0	0.00e+000	3	1.90e+004	0	0.00e+000	1	3.83e+003	0	0.00e+000	Q332V6	0+70+12+19	22.7	22.7	3	21.40	37	37.1	30S ribosomal protein S18, chloroplastic
	1	4.36e+004	0	0.00e+000	1	6.34e+004	0	0.00e+000	4	1.36e+005	3	7.63e+004	1	1.33e+004	0	0.00e+000	3	4.96e+004	Q1HRX8	0+16+16+40	54.1	54.1	2	20.60	38	38.1	Chloroplast At1g16080 protein (Fragment)
	0	0.00e+000	0	0.00e+000	1	1.80e+004	0	0.00e+000	1	4.42e+005	1	4.33e+003	0	0.00e+000	1	3.28e+003	0	0.00e+000	Q56P11	0+864+4+513	3.9	3.9	4	19.68	39	39.1	DNA-directed RNA polymerase subunit beta''
	2	1.25e+005	3	5.82e+004	0	0.00e+000	0	0.00e+000	1	4.98e+003	1	1.54e+004	1	2.04e+004	1	6.66e+003	0	0.00e+000	A1E2H4	1+18+73	32.9	32.9	2	17.79	40	40.1	Non-specific lipid-transfer protein (Fragment)
	1	6.79e+003	1	3.61e+003	1	3.93e+003	1	3.27e+003	1	4.91e+003	0	0.00e+000	0	0.00e+000	0	0.00e+000	1	3.50e+003	Q2PBP3	0+64+26+21	23.4	23.4	1	17.01	41	41.1	Putative PIP1 aquaporin (Fragment)
	1	2.46e+004	0	0.00e+000	0	0.00e+000	0	0.00e+000	0	0.00e+000	0	0.00e+000	0	0.00e+000	0	0.00e+000	0	0.00e+000	Q332U7	0+149+21+45	9.7	9.7	1	16.69	42	42.1	Cytochrome b6
	1	6.65e+003	0	0.00e+000	0	0.00e+000	0	0.00e+000	0	0.00e+000	0	0.00e+000	0	0.00e+000	0	0.00e+000	0	0.00e+000	Q56P09	0+163+26+58	10.5	10.5	1	15.50	43	43.1	ATP synthase subunit a, chloroplastic
	0	0.00e+000	0	0.00e+000	0	0.00e+000	0	0.00e+000	1	4.27e+003	0	0.00e+000	0	0.00e+000	0	0.00e+000	0	0.00e+000	D6C5X6	0+483+23+0	4.5	4.5	1	15.39	44	44.1	Tocopherol cyclase
	0	0.00e+000	1	5.84e+005	0	0.00e+000	1	7.28e+005	3	5.35e+005	1	8.44e+003	1	5.60e+005	1	6.23e+005	1	6.66e+005	R4UMR1	0+1462+4+134	3.5	3.5	3	14.39	45	45.1	Uncharacterized protein
	0	0.00e+000	0	0.00e+000	0	0.00e+000	0	0.00e+000	0	0.00e+000	2	1.68e+004	1	3.25e+003	0	0.00e+000	1	2.56e+004	Q9SPL0	0+19+5+34	39.6	39.6	2	13.77	46	46.1	Glycolate oxidase (Fragment)
	2	4.83e+004	2	5.67e+004	1	2.89e+004	0	0.00e+000	0	0.00e+000	1	3.00e+004	1	2.90e+004	0	0.00e+000	1	1.95e+004	Q6Y156	0+242+13+166	9	9|3	2	13.63	47	47.1	Resistance protein RGC2 (Fragment)
	0	0.00e+000	1	2.59e+004	0	0.00e+000	1	5.71e+003	1	3.51e+004	1	3.26e+004	1	4.27e+004	0	0.00e+000	1	1.17e+004	Q56P13	0+773+11+276	4.7	4.7	3	13.62	48	48.1	DNA-directed RNA polymerase subunit beta
	0	0.00e+000	1	3.48e+004	0	0.00e+000	0	0.00e+000	0	0.00e+000	1	2.86e+004	0	0.00e+000	0	0.00e+000	2	7.95e+004	Q332U8	0+16+16+41	21.9	21.9	1	13.06	49	49.1	Photosystem II reaction center protein H
	1	2.05e+006	0	0.00e+000	1	1.99e+006	1	4.26e+004	1	1.96e+006	0	0.00e+000	1	1.89e+006	0	0.00e+000	2	1.85e+006	O48894	0+643+14+482	5	5	3	12.93	50	50.1	Resistance protein candidate
	0	0.00e+000	0	0.00e+000	1	6.19e+003	0	0.00e+000	0	0.00e+000	1	3.16e+003	0	0.00e+000	1	1.42e+004	0	0.00e+000	O48893	0+152+21+602	6.9	6.9	3	12.69	51	51.1	NBS-LRR resistance-like protein RGC1A (Fragment)
	1	5.54e+004	1	3.25e+004	0	0.00e+000	1	3.56e+004	2	4.18e+004	1	9.11e+004	1	5.09e+004	1	4.16e+004	1	3.71e+004	Q400R7	0+129+5+143	9.3	9.3	2	12.50	52	52.1	Cinnamate 4-hydroxylase (Fragment)
	1	3.09e+004	0	0.00e+000	1	2.76e+004	0	0.00e+000	0	0.00e+000	0	0.00e+000	1	6.28e+004	0	0.00e+000	0	0.00e+000	Q9ZSC9	0+1576+25+212	2.9	2.9	3	12.36	53	53.1	Resistance protein candidate RGC2S
	0	0.00e+000	2	4.85e+004	0	0.00e+000	0	0.00e+000	0	0.00e+000	0	0.00e+000	1	5.83e+003	0	0.00e+000	0	0.00e+000	Q6Y137	0+256+5+486	8.2	8.2	3	11.89	54	54.1	Resistance protein RGC2 (Fragment)
	0	0.00e+000	2	5.61e+004	0	0.00e+000	0	0.00e+000	0	0.00e+000	1	2.94e+003	1	6.28e+004	0	0.00e+000	0	0.00e+000	Q6Y143	0+258+7+393	5	5|7.4|4.1|1.8|1.4|5.8|5.9	2	11.75	55	55.1	Resistance protein RGC2 (Fragment)
	0	0.00e+000	0	0.00e+000	0	0.00e+000	0	0.00e+000	1	1.44e+004	0	0.00e+000	0	0.00e+000	0	0.00e+000	0	0.00e+000	Q2PBP2	0+63+26+21	23.6	23.6	1	11.56	56	56.1	Putative PIP2 aquaporin (Fragment)
	0	0.00e+000	0	0.00e+000	0	0.00e+000	0	0.00e+000	0	0.00e+000	1	2.94e+003	1	9.32e+003	0	0.00e+000	0	0.00e+000	Q6Y141	0+235+7+380	5.1	5.1	2	10.69	57	57.1	Resistance protein candidate RGC2 (Fragment)
	0	0.00e+000	0	0.00e+000	0	0.00e+000	1	5.85e+004	1	1.02e+005	2	1.17e+005	0	0.00e+000	1	1.18e+005	0	0.00e+000	A1KXD8	0+728+34+489	7.2	7.2	3	10.46	58	58.1	Putative MDR-like P-glycoprotein
	0	0.00e+000	0	0.00e+000	0	0.00e+000	0	0.00e+000	0	0.00e+000	2	8.63e+003	0	0.00e+000	0	0.00e+000	2	6.00e+004	Q332T9	0+101+14+20	10.3	10.3|11.8	1	9.74	59	59.1	50S ribosomal protein L16, chloroplastic
	0	0.00e+000	0	0.00e+000	1	8.23e+004	0	0.00e+000	0	0.00e+000	0	0.00e+000	1	5.33e+004	0	0.00e+000	1	3.90e+004	Q9SEC1	0+58+28+148	11.9	11.9	1	9.35	60	60.1	Cytosolic fructose-1,6-bisphosphate (Fragment)
	1	5.68e+003	1	3.24e+003	0	0.00e+000	0	0.00e+000	0	0.00e+000	0	0.00e+000	0	0.00e+000	1	8.31e+003	2	2.49e+004	Q332X5	0+96+9+53	5.6	5.6	1	9.12	61	61.1	NAD(P)H-quinone oxidoreductase subunit J, chloroplastic
	0	0.00e+000	1	2.46e+004	0	0.00e+000	0	0.00e+000	0	0.00e+000	1	1.51e+005	0	0.00e+000	0	0.00e+000	0	0.00e+000	Q6Y133	0+241+7+242	2.4	2.4	2	9.11	62	62.1	Resistance protein RGC2 (Fragment)
	0	0.00e+000	0	0.00e+000	0	0.00e+000	0	0.00e+000	1	2.83e+005	1	3.40e+003	1	3.06e+005	1	2.28e+005	0	0.00e+000	Q40249	0+131+32+217	10	10	2	8.89	63	63.1	Alcohol dehydrogenases homologous
	2	3.31e+005	0	0.00e+000	0	0.00e+000	0	0.00e+000	2	9.62e+005	1	4.29e+005	1	8.34e+005	3	2.21e+006	2	5.46e+005	A7U954	0+477+6+27	1.1	1.1	1	8.22	64	64.1	Pyruvate kinase (Fragment)
	0	0.00e+000	0	0.00e+000	0	0.00e+000	0	0.00e+000	0	0.00e+000	2	1.94e+006	1	2.23e+003	0	0.00e+000	0	0.00e+000	A7U953	0+228+6+743	1.6	1.6	2	7.86	65	65.1	Minichromosome maintenance factor (Fragment)
	0	0.00e+000	0	0.00e+000	1	1.91e+005	0	0.00e+000	0	0.00e+000	0	0.00e+000	0	0.00e+000	0	0.00e+000	0	0.00e+000	Q56P12	0+11+35+643	5	5	1	7.86	66	66.1	DNA-directed RNA polymerase subunit beta'
	0	0.00e+000	1	2.46e+004	0	0.00e+000	0	0.00e+000	0	0.00e+000	1	6.34e+003	0	0.00e+000	0	0.00e+000	0	0.00e+000	Q6Y131	0+16+5+485	2.1	2.1	2	7.73	67	67.1	Resistance protein candidate RGC2 (Fragment)
	1	8.02e+005	0	0.00e+000	0	0.00e+000	1	4.16e+003	0	0.00e+000	0	0.00e+000	0	0.00e+000	0	0.00e+000	0	0.00e+000	Q6YFG5	0+69+27+0	35.4	35.4	2	7.67	68	68.1	Resistance protein candidate (Fragment)
	0	0.00e+000	0	0.00e+000	0	0.00e+000	0	0.00e+000	0	0.00e+000	0	0.00e+000	0	0.00e+000	0	0.00e+000	1	2.89e+003	Q1KXM2	0+144+18+6	10.7	10.7	1	7.65	69	69.1	Photosystem I assembly protein Ycf3
	0	0.00e+000	1	1.44e+006	1	1.11e+005	1	3.54e+005	1	1.91e+006	0	0.00e+000	1	2.35e+006	2	1.72e+006	0	0.00e+000	Q9ZT68	0+71+14+1630	0.8	0.8	2	7.65	70	70.1	Resistance protein candidate RGC2K
	0	0.00e+000	0	0.00e+000	0	0.00e+000	0	0.00e+000	1	1.35e+004	0	0.00e+000	0	0.00e+000	0	0.00e+000	0	0.00e+000	F5ABE6	0+65+6+246	1.8	1.8	1	7.35	71	71.1	MYC2 (Fragment)
	0	0.00e+000	1	1.38e+005	1	1.97e+005	0	0.00e+000	0	0.00e+000	0	0.00e+000	0	0.00e+000	0	0.00e+000	0	0.00e+000	B9UNN2	0+31+24+190	9.7	9.7	1	7.25	72	72.1	NBS-LRR resistance-like protein 4R (Fragment)
	1	3.92e+004	0	0.00e+000	1	2.78e+004	0	0.00e+000	2	5.71e+004	1	2.55e+004	0	0.00e+000	1	3.41e+004	0	0.00e+000	Q332T6	0+70+11+11	11.9	11.9	1	7.22	73	73.1	30S ribosomal protein S19, chloroplastic
	0	0.00e+000	0	0.00e+000	1	4.02e+005	0	0.00e+000	0	0.00e+000	0	0.00e+000	0	0.00e+000	0	0.00e+000	0	0.00e+000	B9UNN8	0+98+15+129	6.1	6.1	1	7.21	74	74.1	NBS-LRR resistance-like protein 4U (Fragment)
	0	0.00e+000	0	0.00e+000	0	0.00e+000	0	0.00e+000	1	7.42e+004	1	5.52e+003	0	0.00e+000	0	0.00e+000	0	0.00e+000	Q332T8	0+116+20+82	21.5	21.5	2	7.10	75	75.1	30S ribosomal protein S3, chloroplastic
	1	3.20e+004	0	0.00e+000	0	0.00e+000	0	0.00e+000	0	0.00e+000	0	0.00e+000	0	0.00e+000	0	0.00e+000	1	1.52e+004	Q332S3	0+156+10+0	13.2	13.2	2	7.00	76	76.1	NAD(P)H-quinone oxidoreductase subunit I, chloroplastic
	1	5.83e+003	0	0.00e+000	0	0.00e+000	0	0.00e+000	0	0.00e+000	0	0.00e+000	0	0.00e+000	0	0.00e+000	0	0.00e+000	Q93YG5	0+88+24+35	16.3	16.3|16.6	1	6.90	77	77.1	Superoxide dismutase (Fragment)
	0	0.00e+000	1	9.57e+004	2	1.56e+005	0	0.00e+000	1	4.94e+004	1	3.36e+004	0	0.00e+000	0	0.00e+000	0	0.00e+000	Q2PHF6	0+198+7+65	2.5	2.5	1	6.81	78	78.1	Short-chain dehydrogenase/reductase 1
	0	0.00e+000	1	2.77e+004	0	0.00e+000	0	0.00e+000	0	0.00e+000	0	0.00e+000	0	0.00e+000	0	0.00e+000	0	0.00e+000	A1KXE1	0+211+17+167	4.3	4.3	1	6.79	79	79.1	Pectin acetylesterase
	1	3.98e+003	0	0.00e+000	0	0.00e+000	0	0.00e+000	1	4.72e+003	1	3.78e+003	0	0.00e+000	1	2.38e+003	0	0.00e+000	Q2PHG1	0+117+6+484	0.9	0.9	1	6.76	80	80.1	9-cis-epoxycarotenoid dioxygenase 2
	0	0.00e+000	0	0.00e+000	1	1.21e+004	0	0.00e+000	0	0.00e+000	1	7.15e+003	1	1.16e+004	0	0.00e+000	0	0.00e+000	U5HV08	0+48+5+15	7.3	7.3	1	6.58	81	81.1	Cystatin (Fragment)
	0	0.00e+000	0	0.00e+000	0	0.00e+000	0	0.00e+000	0	0.00e+000	2	5.21e+004	0	0.00e+000	0	0.00e+000	0	0.00e+000	Q2PHG2	0+509+16+60	7.3	7.3	2	6.54	82	82.1	9-cis-epoxycarotenoid dioxygenase 1
	1	3.75e+003	0	0.00e+000	1	3.32e+003	0	0.00e+000	0	0.00e+000	0	0.00e+000	0	0.00e+000	0	0.00e+000	1	9.01e+003	Q332R7	0+247+25+1992	1.3	1.3	2	6.51	83	83.1	Protein Ycf2
	0	0.00e+000	0	0.00e+000	0	0.00e+000	0	0.00e+000	0	0.00e+000	1	2.31e+004	1	6.28e+004	0	0.00e+000	0	0.00e+000	Q9ZSD0	0+157+9+1638	0.8	0.8	2	6.18	84	84.1	Resistance protein candidate RGC2C (Fragment)
	1	1.37e+004	0	0.00e+000	0	0.00e+000	0	0.00e+000	0	0.00e+000	0	0.00e+000	0	0.00e+000	0	0.00e+000	0	0.00e+000	Q332X6	0+145+27+29	13.4	13.4	1	6.01	85	85.1	30S ribosomal protein S4, chloroplastic
	2	2.28e+005	1	7.92e+004	1	6.72e+004	0	0.00e+000	2	2.45e+005	2	2.59e+005	0	0.00e+000	0	0.00e+000	1	9.18e+004	B7T1J4	0+136+28+302	6	6	1	5.68	86	86.1	Protection of telomeres 1 protein
	0	0.00e+000	0	0.00e+000	0	0.00e+000	0	0.00e+000	1	4.42e+003	0	0.00e+000	0	0.00e+000	0	0.00e+000	0	0.00e+000	A1E2H5	0+79+16+19	14	14	1	5.62	87	87.1	Non-specific lipid-transfer protein
	0	0.00e+000	0	0.00e+000	0	0.00e+000	0	0.00e+000	0	0.00e+000	2	1.33e+005	0	0.00e+000	0	0.00e+000	0	0.00e+000	C7F9L1	0+69+6+25	6	6|6	1	5.29	88	88.1	Putative uncharacterized protein (Fragment)
	0	0.00e+000	0	0.00e+000	0	0.00e+000	0	0.00e+000	0	0.00e+000	1	1.76e+004	0	0.00e+000	0	0.00e+000	0	0.00e+000	Q2PHG0	0+448+18+117	3	3|9	1	5.27	89	89.1	9-cis-epoxycarotenoid dioxygenase 3
	0	0.00e+000	0	0.00e+000	0	0.00e+000	0	0.00e+000	0	0.00e+000	0	0.00e+000	0	0.00e+000	0	0.00e+000	1	1.20e+004	Q332U4	0+109+9+18	6.6	6.6	1	5.22	90	90.1	30S ribosomal protein S11, chloroplastic
	0	0.00e+000	1	1.39e+004	1	5.78e+003	0	0.00e+000	1	7.03e+003	0	0.00e+000	0	0.00e+000	0	0.00e+000	0	0.00e+000	Q8W2E4	0+504+24+183	3.3	3.3	1	5.12	91	91.1	Phenylalanine ammonia-lyase
	1	2.68e+005	1	2.19e+005	0	0.00e+000	0	0.00e+000	0	0.00e+000	0	0.00e+000	0	0.00e+000	1	3.55e+005	0	0.00e+000	Q6Y162	0+44+25+471	4.6	4.6	1	5.00	92	92.1	Resistance protein RGC2 (Fragment)
	0	0.00e+000	0	0.00e+000	0	0.00e+000	0	0.00e+000	0	0.00e+000	0	0.00e+000	0	0.00e+000	1	1.27e+004	0	0.00e+000	Q6Y127	0+308+15+84	3.6	3.6	1	4.80	93	93.1	Resistance protein RGC2 (Fragment)
	0	0.00e+000	0	0.00e+000	1	1.57e+004	0	0.00e+000	1	2.64e+004	1	2.72e+004	0	0.00e+000	0	0.00e+000	1	2.51e+004	Q6Y1C2	0+94+35+99	15.3	15.3	1	4.75	94	94.1	Far-red impaired response protein-like protein (Fragment)
	0	0.00e+000	0	0.00e+000	0	0.00e+000	0	0.00e+000	0	0.00e+000	0	0.00e+000	0	0.00e+000	1	5.82e+003	1	6.06e+003	B5MEX9	0+240+14+336	2.3	2.3	1	4.69	95	95.1	DELLA 2
	0	0.00e+000	0	0.00e+000	0	0.00e+000	0	0.00e+000	0	0.00e+000	1	4.39e+005	0	0.00e+000	0	0.00e+000	0	0.00e+000	Q6YFH2	0+37+7+50	7.4	7.4	1	4.54	96	96.1	Resistance protein candidate (Fragment)
	0	0.00e+000	0	0.00e+000	0	0.00e+000	0	0.00e+000	1	5.10e+004	0	0.00e+000	0	0.00e+000	0	0.00e+000	0	0.00e+000	F5AAK6	0+109+29+112	11.6	11.6	1	4.53	97	97.1	GIGANTEA (Fragment)
	0	0.00e+000	0	0.00e+000	0	0.00e+000	0	0.00e+000	1	2.38e+003	0	0.00e+000	0	0.00e+000	0	0.00e+000	0	0.00e+000	Q9FUT9	0+128+15+99	6.1	6.1	1	4.49	98	98.1	Ribosomal protein S10 (Fragment)
	0	0.00e+000	0	0.00e+000	1	1.12e+005	0	0.00e+000	0	0.00e+000	0	0.00e+000	0	0.00e+000	0	0.00e+000	0	0.00e+000	I2FGB7	0+137+6+205	1.7	1.7	1	4.41	99	99.1	GA Insensitive Dwarf1 A
	0	0.00e+000	0	0.00e+000	0	0.00e+000	0	0.00e+000	0	0.00e+000	0	0.00e+000	0	0.00e+000	1	6.21e+006	0	0.00e+000	Q6YFG8	0+31+7+58	7.2	7.2	1	4.41	100	100.1	Resistance protein candidate (Fragment)
	1	6.40e+003	0	0.00e+000	0	0.00e+000	0	0.00e+000	0	0.00e+000	1	1.24e+004	0	0.00e+000	1	5.22e+003	0	0.00e+000	B1B1U2	0+149+12+332	2.4	2.4	1	4.37	101	101.1	ABA 8-oxidase
	0	0.00e+000	0	0.00e+000	0	0.00e+000	1	3.51e+004	0	0.00e+000	0	0.00e+000	0	0.00e+000	0	0.00e+000	1	1.41e+005	F8S1I0	0+53+7+430	1.4	1.4	1	4.32	102	102.1	Costunolide synthase
	1	6.93e+005	1	1.26e+006	0	0.00e+000	1	1.15e+006	1	1.05e+006	0	0.00e+000	1	1.20e+006	1	1.03e+006	1	7.93e+005	D7UQM2	0+12+13+143	7.7	7.7	1	4.31	103	103.1	Flavanone-3-beta-hydroxylase (Fragment)
	0	0.00e+000	0	0.00e+000	1	2.15e+005	0	0.00e+000	0	0.00e+000	0	0.00e+000	0	0.00e+000	1	1.54e+005	0	0.00e+000	Q332R9	0+137+12+6	7.7	7.7	1	4.28	104	104.1	30S ribosomal protein S7, chloroplastic
	0	0.00e+000	1	5.39e+004	0	0.00e+000	0	0.00e+000	0	0.00e+000	0	0.00e+000	0	0.00e+000	0	0.00e+000	0	0.00e+000	A8QVG0	0+61+21+146	9.2	9.2	1	4.27	105	105.1	Putative deoxyhypusine synthase (Fragment)
	0	0.00e+000	0	0.00e+000	0	0.00e+000	0	0.00e+000	1	1.64e+003	0	0.00e+000	0	0.00e+000	0	0.00e+000	0	0.00e+000	A1KXE2	0+62+5+53	4.1	4.1	1	4.16	106	106.1	Putative ribosomal protein L31
	0	0.00e+000	0	0.00e+000	1	5.14e+004	0	0.00e+000	0	0.00e+000	0	0.00e+000	0	0.00e+000	0	0.00e+000	0	0.00e+000	Q5IWV8	0+185+26+279	5.3	5.3	1	4.14	107	107.1	Phytochelatin synthase 1
	0	0.00e+000	0	0.00e+000	0	0.00e+000	0	0.00e+000	0	0.00e+000	1	8.33e+004	0	0.00e+000	0	0.00e+000	0	0.00e+000	A9YTS8	0+9+10+620	1.5	1.5	1	4.05	108	108.1	Sucrose:sucrose 1-fructosyltransferase
	0	0.00e+000	1	9.49e+004	0	0.00e+000	0	0.00e+000	0	0.00e+000	1	2.61e+005	0	0.00e+000	1	6.42e+004	0	0.00e+000	Q8SA60	0+200+19+321	3.5	3.5	1	3.99	109	109.1	Carbohydrate oxidase
	0	0.00e+000	0	0.00e+000	0	0.00e+000	1	1.56e+006	0	0.00e+000	0	0.00e+000	0	0.00e+000	0	0.00e+000	0	0.00e+000	Q6Y135	0+144+14+588	1.8	1.8	1	3.96	110	110.1	Resistance protein RGC2 (Fragment)
	0	0.00e+000	0	0.00e+000	0	0.00e+000	0	0.00e+000	0	0.00e+000	1	4.81e+003	0	0.00e+000	0	0.00e+000	0	0.00e+000	C7FAN6	0+36+26+67	20.1	20.1|20.1|20.1	1	3.93	111	111.1	Putative uncharacterized protein (Fragment)
	0	0.00e+000	1	8.23e+003	0	0.00e+000	0	0.00e+000	0	0.00e+000	0	0.00e+000	0	0.00e+000	0	0.00e+000	0	0.00e+000	B9UNN3	0+57+24+201	8.5	8.5	1	3.91	112	112.1	NBS-LRR resistance-like protein 1N (Fragment)
	0	0.00e+000	1	2.74e+005	0	0.00e+000	0	0.00e+000	0	0.00e+000	1	8.29e+004	0	0.00e+000	0	0.00e+000	0	0.00e+000	Q400R5	0+104+33+86	14.7	14.7	1	3.79	113	113.1	4-coumarate-CoA ligase (Fragment)
	0	0.00e+000	0	0.00e+000	0	0.00e+000	1	2.59e+004	0	0.00e+000	0	0.00e+000	0	0.00e+000	0	0.00e+000	0	0.00e+000	B9UNN7	0+196+22+18	9.3	9.3	1	3.69	114	114.1	NBS-LRR resistance-like protein 4E (Fragment)
	0	0.00e+000	0	0.00e+000	0	0.00e+000	0	0.00e+000	0	0.00e+000	0	0.00e+000	1	1.02e+005	0	0.00e+000	0	0.00e+000	Q84QH5	0+100+15+330	3.3	3.3	1	3.60	115	115.1	Putative ACC synthase 2
	0	0.00e+000	0	0.00e+000	0	0.00e+000	0	0.00e+000	0	0.00e+000	1	7.31e+004	0	0.00e+000	0	0.00e+000	0	0.00e+000	Q400R6	0+131+6+87	2.6	2.6	1	3.54	116	116.1	4-coumarate-CoA ligase (Fragment)
	0	0.00e+000	1	6.32e+006	0	0.00e+000	0	0.00e+000	0	0.00e+000	1	1.25e+006	0	0.00e+000	0	0.00e+000	0	0.00e+000	A8QVE6	0+174+7+47	3	3	1	3.52	117	117.1	Putative deoxyhypusine synthase (Fragment)
	0	0.00e+000	0	0.00e+000	1	1.12e+004	0	0.00e+000	0	0.00e+000	0	0.00e+000	0	0.00e+000	0	0.00e+000	0	0.00e+000	E9NVM7	0+44+10+309	2.7	2.7	1	3.52	118	118.1	Cysteine protease
	0	0.00e+000	0	0.00e+000	0	0.00e+000	0	0.00e+000	0	0.00e+000	1	9.96e+004	0	0.00e+000	0	0.00e+000	0	0.00e+000	B5MEX5	0+421+13+77	2.5	2.5	1	3.42	119	119.1	Ent-kaurene oxidase 1
	0	0.00e+000	0	0.00e+000	0	0.00e+000	0	0.00e+000	0	0.00e+000	1	3.69e+004	0	0.00e+000	0	0.00e+000	0	0.00e+000	B8XDI2	0+64+19+370	4.1	4.1	1	3.41	120	120.1	NBS-LRR resistance-like protein RGC1F (Fragment)
	0	0.00e+000	1	4.74e+003	0	0.00e+000	0	0.00e+000	0	0.00e+000	0	0.00e+000	0	0.00e+000	0	0.00e+000	1	1.25e+004	Q6Y158	0+56+34+486	5.9	5.9	1	3.40	121	121.1	Resistance protein RGC2 (Fragment)
	0	0.00e+000	0	0.00e+000	0	0.00e+000	0	0.00e+000	0	0.00e+000	0	0.00e+000	0	0.00e+000	0	0.00e+000	1	4.73e+004	Q9M6K6	0+231+16+16	6	6	1	3.35	122	122.1	Isopentenyl pyrophosphate:dimethyllallyl pyrophosphate isomerase (Fragment)
	0	0.00e+000	0	0.00e+000	0	0.00e+000	0	0.00e+000	0	0.00e+000	0	0.00e+000	1	7.68e+004	0	0.00e+000	0	0.00e+000	W6N8V9	0+239+18+353	2.9	2.9	1	3.35	123	123.1	L-galactono-1,4-lactone dehydrogenase
	0	0.00e+000	0	0.00e+000	0	0.00e+000	0	0.00e+000	1	1.81e+004	0	0.00e+000	0	0.00e+000	0	0.00e+000	0	0.00e+000	A8QV02	0+177+9+98	3.1	3.1	1	3.29	124	124.1	Putative cellulose synthase (Fragment)
	0	0.00e+000	0	0.00e+000	0	0.00e+000	1	8.08e+003	0	0.00e+000	0	0.00e+000	0	0.00e+000	0	0.00e+000	0	0.00e+000	Q6YFG4	0+12+34+48	36.1	36.1	1	3.26	125	125.1	Resistance protein candidate (Fragment)
	0	0.00e+000	0	0.00e+000	0	0.00e+000	1	4.89e+005	0	0.00e+000	0	0.00e+000	0	0.00e+000	0	0.00e+000	0	0.00e+000	D9IWP4	0+240+20+209	4.2	4.2	1	3.25	126	126.1	Fructokinase-like protein 1
	0	0.00e+000	0	0.00e+000	0	0.00e+000	0	0.00e+000	0	0.00e+000	1	2.52e+004	0	0.00e+000	0	0.00e+000	0	0.00e+000	Q2PHF8	0+185+28+379	4.7	4.7	1	3.23	127	127.1	Carotenoid cleavage dioxygenase 1
	0	0.00e+000	0	0.00e+000	0	0.00e+000	0	0.00e+000	0	0.00e+000	0	0.00e+000	1	2.51e+004	0	0.00e+000	0	0.00e+000	Q332V5	0+59+5+62	3.9	3.9	1	3.19	128	128.1	50S ribosomal protein L20, chloroplastic
	1	2.20e+003	0	0.00e+000	0	0.00e+000	0	0.00e+000	0	0.00e+000	0	0.00e+000	0	0.00e+000	0	0.00e+000	0	0.00e+000	Q332W9	0+454+23+31	4.5	4.5	1	3.15	129	129.1	Acetyl-coenzyme A carboxylase carboxyl transferase subunit beta, chloroplastic
	0	0.00e+000	0	0.00e+000	0	0.00e+000	1	7.22e+004	0	0.00e+000	0	0.00e+000	0	0.00e+000	0	0.00e+000	0	0.00e+000	B1B1U0	0+425+13+46	2.6	2.6	1	3.09	130	130.1	ABA 8-oxidase
	0	0.00e+000	0	0.00e+000	1	7.02e+004	0	0.00e+000	0	0.00e+000	0	0.00e+000	0	0.00e+000	0	0.00e+000	0	0.00e+000	Q5K6M5	0+246+14+503	1.8	1.8	1	3.06	131	131.1	Putative ethylene receptor ETR3
	0	0.00e+000	0	0.00e+000	0	0.00e+000	0	0.00e+000	0	0.00e+000	0	0.00e+000	0	0.00e+000	0	0.00e+000	1	2.48e+004	D2D1G3	0+193+7+137	2	2	1	3.01	132	132.1	MPBQ/MSBQ transferase
	0	0.00e+000	0	0.00e+000	0	0.00e+000	0	0.00e+000	0	0.00e+000	0	0.00e+000	1	5.85e+003	0	0.00e+000	0	0.00e+000	B9A0T8	0+112+20+178	6.4	6.4	1	3.00	133	133.1	ACC oxidase 1
	0	0.00e+000	0	0.00e+000	0	0.00e+000	1	7.14e+003	0	0.00e+000	0	0.00e+000	0	0.00e+000	0	0.00e+000	0	0.00e+000	Q1KXH4	0+361+23+1289	1.3	1.3	1	3.00	134	134.1	Putative membrane protein ycf1

## Sheet: T15_ID-details
	groupNum	subgroupNum	numSpectra	numPepsUnique	scoreUnique	scoresUnique	percentCoverage	coverage_map	coverage_maps	enzyme	totalIntensity	species	database	accession_number	accession_numbers	entry_name	filename	parent_charge	score	Local FDR (%)	Global FDR (%)	FDR Search #	percent_scored_peak_intensity	totalIntensity	sequence	parent_m_over_z	matched_parent_mass	delta_parent_mass	delta_parent_mass_ppm
	1	1.1	820	46	761.08	761.08	87.1	0+22+142+3+58+6+192+33+42	0+22+142+3+58+6+192+33+42	Trypsin	3.55e+008	LACSA	UniProt_lactuca	Q332X1	Q332X1	ATP synthase subunit beta, chloroplastic	T15_NaCl_2.26982.27004.3	3	25.92	*<0.1%	<0.1%	1	100.0	2.01e+005	(R)YKELQDIIAILGLDELSEEDRLTVAR(A)	10015419	3002604	0.0067	2.2
	1	1.1	820	46	761.08	761.08	87.1	0+22+142+3+58+6+192+33+42	0+22+142+3+58+6+192+33+42	Trypsin	3.55e+008	LACSA	UniProt_lactuca	Q332X1	Q332X1	ATP synthase subunit beta, chloroplastic	T15_NaCl_1.26983.26983.3	3	25.74	*<0.1%	<0.1%	1	94.8	3.14e+004	(K)LSIFETGIKVVDLLAPYR(R)	6787275	2034163	0.0046	2.2
	1	1.1	820	46	761.08	761.08	87.1	0+22+142+3+58+6+192+33+42	0+22+142+3+58+6+192+33+42	Trypsin	3.55e+008	LACSA	UniProt_lactuca	Q332X1	Q332X1	ATP synthase subunit beta, chloroplastic	T15_Zn_3.24325.24435.3	3	25.25	*<0.1%	<0.1%	1	100.0	8.15e+005	(R)IFNVLGEPVDNLGPVDTSTTFPIHR(S)	9134794	2738415	0.0088	3.2
	1	1.1	820	46	761.08	761.08	87.1	0+22+142+3+58+6+192+33+42	0+22+142+3+58+6+192+33+42	Trypsin	3.55e+008	LACSA	UniProt_lactuca	Q332X1	Q332X1	ATP synthase subunit beta, chloroplastic	T15_ctrl_3.23722.23821.2	2	24.89	*<0.1%	<0.1%	1	98.7	1.70e+006	(K)GIYPAVDPLDSTSTMLQPR(I)	10310218	2061032	0.0042	2.0
	1	1.1	820	46	761.08	761.08	87.1	0+22+142+3+58+6+192+33+42	0+22+142+3+58+6+192+33+42	Trypsin	3.55e+008	LACSA	UniProt_lactuca	Q332X1	Q332X1	ATP synthase subunit beta, chloroplastic	T15_ctrl_2.28237.28237.3	3	24.87	*<0.1%	<0.1%	1	100.0	1.99e+005	(R)YKELQDIIAILGLDELSEEDRLTVAR(A)	10015411	3002604	0.0043	1.4
	1	1.1	820	46	761.08	761.08	87.1	0+22+142+3+58+6+192+33+42	0+22+142+3+58+6+192+33+42	Trypsin	3.55e+008	LACSA	UniProt_lactuca	Q332X1	Q332X1	ATP synthase subunit beta, chloroplastic	T15_ctrl_2.17501.17678.2	2	24.78	*<0.1%	<0.1%	1	96.4	1.45e+006	(K)VALVYGQMNEPPGAR(M)	8014110	1601810	0.0043	2.7
	1	1.1	820	46	761.08	761.08	87.1	0+22+142+3+58+6+192+33+42	0+22+142+3+58+6+192+33+42	Trypsin	3.55e+008	LACSA	UniProt_lactuca	Q332X1	Q332X1	ATP synthase subunit beta, chloroplastic	T15_ctrl_3.27156.27156.3	3	24.78	*<0.1%	<0.1%	1	98.2	2.16e+005	(R)YKELQDIIAILGLDELSEEDRLTVAR(A)	10015435	3002604	0.0115	3.8
	1	1.1	820	46	761.08	761.08	87.1	0+22+142+3+58+6+192+33+42	0+22+142+3+58+6+192+33+42	Trypsin	3.55e+008	LACSA	UniProt_lactuca	Q332X1	Q332X1	ATP synthase subunit beta, chloroplastic	T15_NaCl_2.15982.16060.2	2	24.49	*<0.1%	<0.1%	1	95.8	1.02e+006	(K)VALVYGQMNEPPGAR(M)	8014110	1601810	0.0043	2.7
	1	1.1	820	46	761.08	761.08	87.1	0+22+142+3+58+6+192+33+42	0+22+142+3+58+6+192+33+42	Trypsin	3.55e+008	LACSA	UniProt_lactuca	Q332X1	Q332X1	ATP synthase subunit beta, chloroplastic	T15_Zn_3.26032.26032.3	3	24.42	*<0.1%	<0.1%	1	100.0	1.85e+005	(R)YKELQDIIAILGLDELSEEDRLTVAR(A)	10015409	3002604	0.0037	1.2
	1	1.1	820	46	761.08	761.08	87.1	0+22+142+3+58+6+192+33+42	0+22+142+3+58+6+192+33+42	Trypsin	3.55e+008	LACSA	UniProt_lactuca	Q332X1	Q332X1	ATP synthase subunit beta, chloroplastic	T15_ctrl_2.27382.27408.4	4	24.42	*<0.1%	<0.1%	1	100.0	8.12e+004	(K)EGSITSIQAVYVPADDLTDPAPATTFAHLDATTVLSR(G)	9617393	3843929	0.0067	1.7
	1	1.1	820	46	761.08	761.08	87.1	0+22+142+3+58+6+192+33+42	0+22+142+3+58+6+192+33+42	Trypsin	3.55e+008	LACSA	UniProt_lactuca	Q332X1	Q332X1	ATP synthase subunit beta, chloroplastic	T15_ctrl_1.26359.26364.4	4	24.39	*<0.1%	<0.1%	1	98.9	1.99e+005	(R)YKELQDIIAILGLDELSEEDRLTVAR(A)	7514094	3002604	0.0113	3.8
	1	1.1	820	46	761.08	761.08	87.1	0+22+142+3+58+6+192+33+42	0+22+142+3+58+6+192+33+42	Trypsin	3.55e+008	LACSA	UniProt_lactuca	Q332X1	Q332X1	ATP synthase subunit beta, chloroplastic	T15_NaCl_2.28251.28267.3	3	24.10	*<0.1%	<0.1%	1	89.4	7.81e+004	(R)VGLTALTMAEYFRDVNEQDVLLFIDNIFR(F)	11349152	3402740	-0.0092	-2.7
	1	1.1	820	46	761.08	761.08	87.1	0+22+142+3+58+6+192+33+42	0+22+142+3+58+6+192+33+42	Trypsin	3.55e+008	LACSA	UniProt_lactuca	Q332X1	Q332X1	ATP synthase subunit beta, chloroplastic	T15_ctrl_1.20639.20788.2	2	24.00	*<0.1%	<0.1%	1	96.9	1.13e+006	(R)FVQAGSEVSALLGR(M)	7173924	1433775	0.0028	2.0
	1	1.1	820	46	761.08	761.08	87.1	0+22+142+3+58+6+192+33+42	0+22+142+3+58+6+192+33+42	Trypsin	3.55e+008	LACSA	UniProt_lactuca	Q332X1	Q332X1	ATP synthase subunit beta, chloroplastic	T15_NaCl_3.25297.25421.3	3	23.95	*<0.1%	<0.1%	1	100.0	1.01e+006	(R)IFNVLGEPVDNLGPVDTSTTFPIHR(S)	9134792	2738415	0.0082	3.0
	1	1.1	820	46	761.08	761.08	87.1	0+22+142+3+58+6+192+33+42	0+22+142+3+58+6+192+33+42	Trypsin	3.55e+008	LACSA	UniProt_lactuca	Q332X1	Q332X1	ATP synthase subunit beta, chloroplastic	T15_ctrl_1.24630.24760.3	3	23.95	*<0.1%	<0.1%	1	100.0	9.13e+005	(R)IFNVLGEPVDNLGPVDTSTTFPIHR(S)	9134791	2738415	0.0079	2.9
	1	1.1	820	46	761.08	761.08	87.1	0+22+142+3+58+6+192+33+42	0+22+142+3+58+6+192+33+42	Trypsin	3.55e+008	LACSA	UniProt_lactuca	Q332X1	Q332X1	ATP synthase subunit beta, chloroplastic	T15_ctrl_1.22876.23022.2	2	23.88	*<0.1%	<0.1%	1	96.9	1.39e+006	(K)GIYPAVDPLDSTSTMLQPR(I)	10310215	2061032	0.0036	1.7
	1	1.1	820	46	761.08	761.08	87.1	0+22+142+3+58+6+192+33+42	0+22+142+3+58+6+192+33+42	Trypsin	3.55e+008	LACSA	UniProt_lactuca	Q332X1	Q332X1	ATP synthase subunit beta, chloroplastic	T15_ctrl_2.28539.28719.2	2	23.88	*<0.1%	<0.1%	1	98.8	2.21e+005	(K)TVLIMELINNIAK(A)	7364326	1471855	0.0027	1.8
	1	1.1	820	46	761.08	761.08	87.1	0+22+142+3+58+6+192+33+42	0+22+142+3+58+6+192+33+42	Trypsin	3.55e+008	LACSA	UniProt_lactuca	Q332X1	Q332X1	ATP synthase subunit beta, chloroplastic	T15_NaCl_3.16202.16358.2	2	23.85	*<0.1%	<0.1%	1	94.3	1.21e+006	(K)VALVYGQMNEPPGAR(M)	8014104	1601810	0.0031	1.9
	1	1.1	820	46	761.08	761.08	87.1	0+22+142+3+58+6+192+33+42	0+22+142+3+58+6+192+33+42	Trypsin	3.55e+008	LACSA	UniProt_lactuca	Q332X1	Q332X1	ATP synthase subunit beta, chloroplastic	T15_ctrl_3.26267.26268.4	4	23.83	*<0.1%	<0.1%	1	98.4	1.33e+005	(K)EGSITSIQAVYVPADDLTDPAPATTFAHLDATTVLSR(G)	9617419	3843929	0.0171	4.4
	1	1.1	820	46	761.08	761.08	87.1	0+22+142+3+58+6+192+33+42	0+22+142+3+58+6+192+33+42	Trypsin	3.55e+008	LACSA	UniProt_lactuca	Q332X1	Q332X1	ATP synthase subunit beta, chloroplastic	T15_NaCl_3.27961.28025.2	2	23.57	*<0.1%	<0.1%	1	97.8	4.14e+005	(R)DVNEQDVLLFIDNIFR(F)	9755037	1949997	0.0034	1.7
	1	1.1	820	46	761.08	761.08	87.1	0+22+142+3+58+6+192+33+42	0+22+142+3+58+6+192+33+42	Trypsin	3.55e+008	LACSA	UniProt_lactuca	Q332X1	Q332X1	ATP synthase subunit beta, chloroplastic	T15_ctrl_1.25458.25458.4	4	23.52	*<0.1%	<0.1%	1	97.6	8.30e+004	(K)EGSITSIQAVYVPADDLTDPAPATTFAHLDATTVLSR(G)	9617408	3843929	0.0127	3.3
	1	1.1	820	46	761.08	761.08	87.1	0+22+142+3+58+6+192+33+42	0+22+142+3+58+6+192+33+42	Trypsin	3.55e+008	LACSA	UniProt_lactuca	Q332X1	Q332X1	ATP synthase subunit beta, chloroplastic	T15_NaCl_2.16213.16362.2	2	23.22	*<0.1%	<0.1%	1	95.2	1.34e+006	(K)VALVYGQMNEPPGAR(M)	8014104	1601810	0.0031	1.9
	1	1.1	820	46	761.08	761.08	87.1	0+22+142+3+58+6+192+33+42	0+22+142+3+58+6+192+33+42	Trypsin	3.55e+008	LACSA	UniProt_lactuca	Q332X1	Q332X1	ATP synthase subunit beta, chloroplastic	T15_NaCl_3.28255.28255.3	3	23.11	*<0.1%	<0.1%	1	86.4	6.10e+004	(R)VGLTALTMAEYFRDVNEQDVLLFIDNIFR(F)	11349210	3402740	0.0082	2.4
	1	1.1	820	46	761.08	761.08	87.1	0+22+142+3+58+6+192+33+42	0+22+142+3+58+6+192+33+42	Trypsin	3.55e+008	LACSA	UniProt_lactuca	Q332X1	Q332X1	ATP synthase subunit beta, chloroplastic	T15_Zn_3.26997.26998.2	2	23.10	*<0.1%	<0.1%	1	94.6	4.19e+005	(R)DVNEQDVLLFIDNIFR(F)	9755033	1949997	0.0026	1.3
	1	1.1	820	46	761.08	761.08	87.1	0+22+142+3+58+6+192+33+42	0+22+142+3+58+6+192+33+42	Trypsin	3.55e+008	LACSA	UniProt_lactuca	Q332X1	Q332X1	ATP synthase subunit beta, chloroplastic	T15_ctrl_2.29194.29195.2	2	23.05	*<0.1%	<0.1%	1	94.9	3.31e+005	(R)DVNEQDVLLFIDNIFR(F)	9755037	1949997	0.0034	1.7
	1	1.1	820	46	761.08	761.08	87.1	0+22+142+3+58+6+192+33+42	0+22+142+3+58+6+192+33+42	Trypsin	3.55e+008	LACSA	UniProt_lactuca	Q332X1	Q332X1	ATP synthase subunit beta, chloroplastic	T15_ctrl_1.26305.26305.4	4	22.91	*<0.1%	<0.1%	1	98.6	5.78e+004	(R)IAQIIGPVLDVAFPPGKMPNIYNALVVK(G)	7451782	2977695	-0.0038	-1.3
	1	1.1	820	46	761.08	761.08	87.1	0+22+142+3+58+6+192+33+42	0+22+142+3+58+6+192+33+42	Trypsin	3.55e+008	LACSA	UniProt_lactuca	Q332X1	Q332X1	ATP synthase subunit beta, chloroplastic	T15_Zn_2.17034.17183.2	2	22.88	*<0.1%	<0.1%	1	94.5	1.07e+006	(K)VALVYGQMNEPPGAR(M)	8014105	1601810	0.0033	2.1
	1	1.1	820	46	761.08	761.08	87.1	0+22+142+3+58+6+192+33+42	0+22+142+3+58+6+192+33+42	Trypsin	3.55e+008	LACSA	UniProt_lactuca	Q332X1	Q332X1	ATP synthase subunit beta, chloroplastic	T15_NaCl_2.27969.27970.2	2	22.84	*<0.1%	<0.1%	1	97.7	3.38e+005	(R)DVNEQDVLLFIDNIFR(F)	9755034	1949997	0.0028	1.4
	1	1.1	820	46	761.08	761.08	87.1	0+22+142+3+58+6+192+33+42	0+22+142+3+58+6+192+33+42	Trypsin	3.55e+008	LACSA	UniProt_lactuca	Q332X1	Q332X1	ATP synthase subunit beta, chloroplastic	T15_NaCl_3.26119.26173.4	4	22.78	*<0.1%	<0.1%	1	97.7	6.66e+004	(K)EGSITSIQAVYVPADDLTDPAPATTFAHLDATTVLSR(G)	9617412	3843929	0.0143	3.7
	1	1.1	820	46	761.08	761.08	87.1	0+22+142+3+58+6+192+33+42	0+22+142+3+58+6+192+33+42	Trypsin	3.55e+008	LACSA	UniProt_lactuca	Q332X1	Q332X1	ATP synthase subunit beta, chloroplastic	T15_ctrl_1.26357.26357.3	3	22.73	*<0.1%	<0.1%	1	97.5	1.89e+005	(R)YKELQDIIAILGLDELSEEDRLTVAR(A)	10015425	3002604	0.0085	2.8
	1	1.1	820	46	761.08	761.08	87.1	0+22+142+3+58+6+192+33+42	0+22+142+3+58+6+192+33+42	Trypsin	3.55e+008	LACSA	UniProt_lactuca	Q332X1	Q332X1	ATP synthase subunit beta, chloroplastic	T15_NaCl_2.23526.23671.2	2	22.70	*<0.1%	<0.1%	1	95.4	1.16e+006	(K)GIYPAVDPLDSTSTMLQPR(I)	10310212	2061032	0.0030	1.5
	1	1.1	820	46	761.08	761.08	87.1	0+22+142+3+58+6+192+33+42	0+22+142+3+58+6+192+33+42	Trypsin	3.55e+008	LACSA	UniProt_lactuca	Q332X1	Q332X1	ATP synthase subunit beta, chloroplastic	T15_NaCl_3.26958.26958.4	4	22.70	*<0.1%	<0.1%	1	100.0	6.91e+004	(R)IAQIIGPVLDVAFPPGKMPNIYNALVVK(G)	7451827	2977695	0.0142	4.8
	1	1.1	820	46	761.08	761.08	87.1	0+22+142+3+58+6+192+33+42	0+22+142+3+58+6+192+33+42	Trypsin	3.55e+008	LACSA	UniProt_lactuca	Q332X1	Q332X1	ATP synthase subunit beta, chloroplastic	T15_Zn_2.28041.28111.2	2	22.53	*<0.1%	<0.1%	1	97.6	2.51e+005	(K)TVLIMELINNIAK(A)	7364325	1471855	0.0025	1.7
	1	1.1	820	46	761.08	761.08	87.1	0+22+142+3+58+6+192+33+42	0+22+142+3+58+6+192+33+42	Trypsin	3.55e+008	LACSA	UniProt_lactuca	Q332X1	Q332X1	ATP synthase subunit beta, chloroplastic	T15_Zn_2.22097.22232.2	2	22.50	*<0.1%	<0.1%	1	93.9	9.03e+005	(R)FVQAGSEVSALLGR(M)	7173926	1433775	0.0032	2.2
	1	1.1	820	46	761.08	761.08	87.1	0+22+142+3+58+6+192+33+42	0+22+142+3+58+6+192+33+42	Trypsin	3.55e+008	LACSA	UniProt_lactuca	Q332X1	Q332X1	ATP synthase subunit beta, chloroplastic	T15_ctrl_2.17237.17398.2	2	22.45	*<0.1%	<0.1%	1	95.8	1.14e+006	(K)VALVYGQMNEPPGAR(M)	8014098	1601810	0.0019	1.2
	1	1.1	820	46	761.08	761.08	87.1	0+22+142+3+58+6+192+33+42	0+22+142+3+58+6+192+33+42	Trypsin	3.55e+008	LACSA	UniProt_lactuca	Q332X1	Q332X1	ATP synthase subunit beta, chloroplastic	T15_Zn_2.24371.24372.2	2	22.44	*<0.1%	<0.1%	1	94.2	8.58e+005	(K)GIYPAVDPLDSTSTMLQPR(I)	10310208	2061032	0.0022	1.1
	1	1.1	820	46	761.08	761.08	87.1	0+22+142+3+58+6+192+33+42	0+22+142+3+58+6+192+33+42	Trypsin	3.55e+008	LACSA	UniProt_lactuca	Q332X1	Q332X1	ATP synthase subunit beta, chloroplastic	T15_NaCl_1.27764.27765.2	2	22.42	*<0.1%	<0.1%	1	95.8	2.97e+005	(R)DVNEQDVLLFIDNIFR(F)	9755067	1949997	0.0094	4.8
	1	1.1	820	46	761.08	761.08	87.1	0+22+142+3+58+6+192+33+42	0+22+142+3+58+6+192+33+42	Trypsin	3.55e+008	LACSA	UniProt_lactuca	Q332X1	Q332X1	ATP synthase subunit beta, chloroplastic	T15_ctrl_3.28409.28409.3	3	22.33	*<0.1%	<0.1%	1	85.5	1.18e+005	(R)VGLTALTMAEYFRDVNEQDVLLFIDNIFR(F)	11349209	3402740	0.0079	2.3
	1	1.1	820	46	761.08	761.08	87.1	0+22+142+3+58+6+192+33+42	0+22+142+3+58+6+192+33+42	Trypsin	3.55e+008	LACSA	UniProt_lactuca	Q332X1	Q332X1	ATP synthase subunit beta, chloroplastic	T15_NaCl_1.25081.25217.4	4	22.27	*<0.1%	<0.1%	1	89.1	2.57e+005	(R)IFNVLGEPVDNLGPVDTSTTFPIHR(S)	6853615	2738415	0.0094	3.4
	1	1.1	820	46	761.08	761.08	87.1	0+22+142+3+58+6+192+33+42	0+22+142+3+58+6+192+33+42	Trypsin	3.55e+008	LACSA	UniProt_lactuca	Q332X1	Q332X1	ATP synthase subunit beta, chloroplastic	T15_Zn_1.26650.26650.3	3	22.26	*<0.1%	<0.1%	1	95.0	1.40e+005	(R)YKELQDIIAILGLDELSEEDRLTVAR(A)	10015403	3002604	0.0019	0.6
	1	1.1	820	46	761.08	761.08	87.1	0+22+142+3+58+6+192+33+42	0+22+142+3+58+6+192+33+42	Trypsin	3.55e+008	LACSA	UniProt_lactuca	Q332X1	Q332X1	ATP synthase subunit beta, chloroplastic	T15_Zn_1.22927.23042.2	2	22.25	*<0.1%	<0.1%	1	95.1	3.94e+005	(R)GMDVIDTGAPLSVPVGGATLGR(I)	10420487	2083085	0.0049	2.4
	1	1.1	820	46	761.08	761.08	87.1	0+22+142+3+58+6+192+33+42	0+22+142+3+58+6+192+33+42	Trypsin	3.55e+008	LACSA	UniProt_lactuca	Q332X1	Q332X1	ATP synthase subunit beta, chloroplastic	T15_NaCl_3.23538.23712.2	2	22.15	*<0.1%	<0.1%	1	92.6	8.46e+005	(K)GIYPAVDPLDSTSTMLQPR(I)	10310212	2061032	0.0030	1.5
	1	1.1	820	46	761.08	761.08	87.1	0+22+142+3+58+6+192+33+42	0+22+142+3+58+6+192+33+42	Trypsin	3.55e+008	LACSA	UniProt_lactuca	Q332X1	Q332X1	ATP synthase subunit beta, chloroplastic	T15_ctrl_1.15572.15723.2	2	22.14	*<0.1%	<0.1%	1	94.8	1.18e+006	(K)VALVYGQMNEPPGAR(M)	8014104	1601810	0.0031	1.9
	1	1.1	820	46	761.08	761.08	87.1	0+22+142+3+58+6+192+33+42	0+22+142+3+58+6+192+33+42	Trypsin	3.55e+008	LACSA	UniProt_lactuca	Q332X1	Q332X1	ATP synthase subunit beta, chloroplastic	T15_ctrl_2.28235.28235.4	4	22.10	*<0.1%	<0.1%	1	97.5	2.79e+005	(R)YKELQDIIAILGLDELSEEDRLTVAR(A)	7514088	3002604	0.0089	3.0
	1	1.1	820	46	761.08	761.08	87.1	0+22+142+3+58+6+192+33+42	0+22+142+3+58+6+192+33+42	Trypsin	3.55e+008	LACSA	UniProt_lactuca	Q332X1	Q332X1	ATP synthase subunit beta, chloroplastic	T15_Zn_3.15243.15392.2	2	22.09	*<0.1%	<0.1%	1	93.1	1.06e+006	(K)VALVYGQMNEPPGAR(M)	8014107	1601810	0.0037	2.3
	1	1.1	820	46	761.08	761.08	87.1	0+22+142+3+58+6+192+33+42	0+22+142+3+58+6+192+33+42	Trypsin	3.55e+008	LACSA	UniProt_lactuca	Q332X1	Q332X1	ATP synthase subunit beta, chloroplastic	T15_NaCl_2.27176.27176.3	3	22.05	*<0.1%	<0.1%	1	91.8	2.98e+004	(K)LSIFETGIKVVDLLAPYR(R)	6787284	2034163	0.0073	3.6
	1	1.1	820	46	761.08	761.08	87.1	0+22+142+3+58+6+192+33+42	0+22+142+3+58+6+192+33+42	Trypsin	3.55e+008	LACSA	UniProt_lactuca	Q332X1	Q332X1	ATP synthase subunit beta, chloroplastic	T15_Zn_1.26744.26744.3	3	22.04	*<0.1%	<0.1%	1	93.9	3.87e+004	(R)YKELQDIIAILGLDELSEEDR(L)	8214294	2462266	0.0076	3.1
	1	1.1	820	46	761.08	761.08	87.1	0+22+142+3+58+6+192+33+42	0+22+142+3+58+6+192+33+42	Trypsin	3.55e+008	LACSA	UniProt_lactuca	Q332X1	Q332X1	ATP synthase subunit beta, chloroplastic	T15_NaCl_1.25078.25210.3	3	21.98	*<0.1%	<0.1%	1	83.9	1.09e+006	(R)IFNVLGEPVDNLGPVDTSTTFPIHR(S)	9134794	2738415	0.0088	3.2
	1	1.1	820	46	761.08	761.08	87.1	0+22+142+3+58+6+192+33+42	0+22+142+3+58+6+192+33+42	Trypsin	3.55e+008	LACSA	UniProt_lactuca	Q332X1	Q332X1	ATP synthase subunit beta, chloroplastic	T15_NaCl_1.15799.15954.2	2	21.94	*<0.1%	<0.1%	1	96.9	1.56e+006	(K)VALVYGQMNEPPGAR(M)	8014103	1601810	0.0029	1.8
	1	1.1	820	46	761.08	761.08	87.1	0+22+142+3+58+6+192+33+42	0+22+142+3+58+6+192+33+42	Trypsin	3.55e+008	LACSA	UniProt_lactuca	Q332X1	Q332X1	ATP synthase subunit beta, chloroplastic	T15_Zn_1.15571.15718.2	2	21.89	*<0.1%	<0.1%	1	94.6	7.28e+005	(K)VALVYGQMNEPPGAR(M)	8014110	1601810	0.0043	2.7
	1	1.1	820	46	761.08	761.08	87.1	0+22+142+3+58+6+192+33+42	0+22+142+3+58+6+192+33+42	Trypsin	3.55e+008	LACSA	UniProt_lactuca	Q332X1	Q332X1	ATP synthase subunit beta, chloroplastic	T15_ctrl_1.27634.27634.3	3	21.89	*<0.1%	<0.1%	1	83.7	8.87e+004	(R)VGLTALTMAEYFRDVNEQDVLLFIDNIFR(F)	11349186	3402740	0.0010	0.3
	1	1.1	820	46	761.08	761.08	87.1	0+22+142+3+58+6+192+33+42	0+22+142+3+58+6+192+33+42	Trypsin	3.55e+008	LACSA	UniProt_lactuca	Q332X1	Q332X1	ATP synthase subunit beta, chloroplastic	T15_NaCl_1.15655.15800.2	2	21.86	*<0.1%	<0.1%	1	94.6	7.50e+005	(K)VALVYGQMNEPPGAR(M)	8014105	1601810	0.0033	2.1
	1	1.1	820	46	761.08	761.08	87.1	0+22+142+3+58+6+192+33+42	0+22+142+3+58+6+192+33+42	Trypsin	3.55e+008	LACSA	UniProt_lactuca	Q332X1	Q332X1	ATP synthase subunit beta, chloroplastic	T15_ctrl_1.26648.26829.2	2	21.81	*<0.1%	<0.1%	1	98.4	2.18e+005	(K)TVLIMELINNIAK(A)	7364318	1471855	0.0011	0.7
	1	1.1	820	46	761.08	761.08	87.1	0+22+142+3+58+6+192+33+42	0+22+142+3+58+6+192+33+42	Trypsin	3.55e+008	LACSA	UniProt_lactuca	Q332X1	Q332X1	ATP synthase subunit beta, chloroplastic	T15_NaCl_3.26985.26986.4	4	21.77	*<0.1%	<0.1%	1	94.8	1.96e+005	(R)YKELQDIIAILGLDELSEEDRLTVAR(A)	7514088	3002604	0.0089	3.0
	1	1.1	820	46	761.08	761.08	87.1	0+22+142+3+58+6+192+33+42	0+22+142+3+58+6+192+33+42	Trypsin	3.55e+008	LACSA	UniProt_lactuca	Q332X1	Q332X1	ATP synthase subunit beta, chloroplastic	T15_Zn_3.25169.25169.4	4	21.77	*<0.1%	<0.1%	1	97.0	1.35e+005	(K)EGSITSIQAVYVPADDLTDPAPATTFAHLDATTVLSR(G)	9617405	3843929	0.0115	3.0
	1	1.1	820	46	761.08	761.08	87.1	0+22+142+3+58+6+192+33+42	0+22+142+3+58+6+192+33+42	Trypsin	3.55e+008	LACSA	UniProt_lactuca	Q332X1	Q332X1	ATP synthase subunit beta, chloroplastic	T15_NaCl_3.26984.26984.3	3	21.59	*<0.1%	<0.1%	1	92.7	1.49e+005	(R)YKELQDIIAILGLDELSEEDRLTVAR(A)	10015417	3002604	0.0061	2.0
	1	1.1	820	46	761.08	761.08	87.1	0+22+142+3+58+6+192+33+42	0+22+142+3+58+6+192+33+42	Trypsin	3.55e+008	LACSA	UniProt_lactuca	Q332X1	Q332X1	ATP synthase subunit beta, chloroplastic	T15_NaCl_1.26777.26777.3	3	21.57	*<0.1%	<0.1%	1	93.4	2.29e+005	(R)YKELQDIIAILGLDELSEEDRLTVAR(A)	10015421	3002604	0.0073	2.4
	1	1.1	820	46	761.08	761.08	87.1	0+22+142+3+58+6+192+33+42	0+22+142+3+58+6+192+33+42	Trypsin	3.55e+008	LACSA	UniProt_lactuca	Q332X1	Q332X1	ATP synthase subunit beta, chloroplastic	T15_Zn_1.25767.25919.4	4	21.57	*<0.1%	<0.1%	1	98.3	1.04e+005	(K)EGSITSIQAVYVPADDLTDPAPATTFAHLDATTVLSR(G)	9617402	3843929	0.0103	2.7
	1	1.1	820	46	761.08	761.08	87.1	0+22+142+3+58+6+192+33+42	0+22+142+3+58+6+192+33+42	Trypsin	3.55e+008	LACSA	UniProt_lactuca	Q332X1	Q332X1	ATP synthase subunit beta, chloroplastic	T15_Zn_3.20282.20458.2	2	21.55	*<0.1%	<0.1%	1	95.3	7.14e+005	(R)FVQAGSEVSALLGR(M)	7173925	1433775	0.0030	2.1
	1	1.1	820	46	761.08	761.08	87.1	0+22+142+3+58+6+192+33+42	0+22+142+3+58+6+192+33+42	Trypsin	3.55e+008	LACSA	UniProt_lactuca	Q332X1	Q332X1	ATP synthase subunit beta, chloroplastic	T15_ctrl_2.22624.22765.2	2	21.54	*<0.1%	<0.1%	1	94.1	1.10e+006	(R)FVQAGSEVSALLGR(M)	7173924	1433775	0.0028	2.0
	1	1.1	820	46	761.08	761.08	87.1	0+22+142+3+58+6+192+33+42	0+22+142+3+58+6+192+33+42	Trypsin	3.55e+008	LACSA	UniProt_lactuca	Q332X1	Q332X1	ATP synthase subunit beta, chloroplastic	T15_ctrl_2.28739.28739.3	3	21.52	*<0.1%	<0.1%	1	90.0	1.94e+004	(K)IGLFGGAGVGKTVLIMELINNIAK(A)	8101412	2428400	0.0094	3.9
	1	1.1	820	46	761.08	761.08	87.1	0+22+142+3+58+6+192+33+42	0+22+142+3+58+6+192+33+42	Trypsin	3.55e+008	LACSA	UniProt_lactuca	Q332X1	Q332X1	ATP synthase subunit beta, chloroplastic	T15_Zn_3.22233.22365.2	2	21.48	*<0.1%	<0.1%	1	93.9	4.70e+005	(R)GMDVIDTGAPLSVPVGGATLGR(I)	10420470	2083085	0.0015	0.7
	1	1.1	820	46	761.08	761.08	87.1	0+22+142+3+58+6+192+33+42	0+22+142+3+58+6+192+33+42	Trypsin	3.55e+008	LACSA	UniProt_lactuca	Q332X1	Q332X1	ATP synthase subunit beta, chloroplastic	T15_Zn_1.23243.23390.2	2	21.46	*<0.1%	<0.1%	1	90.3	7.77e+005	(K)GIYPAVDPLDSTSTMLQPR(I)	10310205	2061032	0.0016	0.8
	1	1.1	820	46	761.08	761.08	87.1	0+22+142+3+58+6+192+33+42	0+22+142+3+58+6+192+33+42	Trypsin	3.55e+008	LACSA	UniProt_lactuca	Q332X1	Q332X1	ATP synthase subunit beta, chloroplastic	T15_Zn_2.26108.26241.3	3	21.46	*<0.1%	<0.1%	1	96.3	8.61e+005	(R)IFNVLGEPVDNLGPVDTSTTFPIHR(S)	9134792	2738415	0.0082	3.0
	1	1.1	820	46	761.08	761.08	87.1	0+22+142+3+58+6+192+33+42	0+22+142+3+58+6+192+33+42	Trypsin	3.55e+008	LACSA	UniProt_lactuca	Q332X1	Q332X1	ATP synthase subunit beta, chloroplastic	T15_Zn_2.1581.1582.2	2	21.45	*<0.1%	<0.1%	1	100.0	3.32e+004	(R)IVGEEHYDTAQEVK(Q)	8093936	1617776	0.0044	2.7
	1	1.1	820	46	761.08	761.08	87.1	0+22+142+3+58+6+192+33+42	0+22+142+3+58+6+192+33+42	Trypsin	3.55e+008	LACSA	UniProt_lactuca	Q332X1	Q332X1	ATP synthase subunit beta, chloroplastic	T15_ctrl_3.21561.21699.2	2	21.44	*<0.1%	<0.1%	1	90.1	1.20e+006	(R)FVQAGSEVSALLGR(M)	7173927	1433775	0.0034	2.4
	1	1.1	820	46	761.08	761.08	87.1	0+22+142+3+58+6+192+33+42	0+22+142+3+58+6+192+33+42	Trypsin	3.55e+008	LACSA	UniProt_lactuca	Q332X1	Q332X1	ATP synthase subunit beta, chloroplastic	T15_Zn_1.27591.27685.2	2	21.43	*<0.1%	<0.1%	1	93.1	4.98e+005	(R)DVNEQDVLLFIDNIFR(F)	9755052	1949997	0.0064	3.3
	1	1.1	820	46	761.08	761.08	87.1	0+22+142+3+58+6+192+33+42	0+22+142+3+58+6+192+33+42	Trypsin	3.55e+008	LACSA	UniProt_lactuca	Q332X1	Q332X1	ATP synthase subunit beta, chloroplastic	T15_ctrl_3.1602.1603.2	2	21.35	*<0.1%	<0.1%	1	94.7	1.86e+004	(R)IVGEEHYDTAQEVK(Q)	8093935	1617776	0.0042	2.6
	1	1.1	820	46	761.08	761.08	87.1	0+22+142+3+58+6+192+33+42	0+22+142+3+58+6+192+33+42	Trypsin	3.55e+008	LACSA	UniProt_lactuca	Q332X1	Q332X1	ATP synthase subunit beta, chloroplastic	T15_ctrl_2.28968.29056.3	3	21.26	*<0.1%	<0.1%	1	97.5	7.73e+004	(R)GFQLILSGELDGLPEQAFYLVGNIDEATAK(A)	10702195	3208641	0.0027	0.8
	1	1.1	820	46	761.08	761.08	87.1	0+22+142+3+58+6+192+33+42	0+22+142+3+58+6+192+33+42	Trypsin	3.55e+008	LACSA	UniProt_lactuca	Q332X1	Q332X1	ATP synthase subunit beta, chloroplastic	T15_Zn_3.27291.27291.3	3	21.22	*<0.1%	<0.1%	1	81.4	2.32e+004	(R)VGLTALTMAEYFRDVNEQDVLLFIDNIFR(F)	11349208	3402740	0.0076	2.2
	1	1.1	820	46	761.08	761.08	87.1	0+22+142+3+58+6+192+33+42	0+22+142+3+58+6+192+33+42	Trypsin	3.55e+008	LACSA	UniProt_lactuca	Q332X1	Q332X1	ATP synthase subunit beta, chloroplastic	T15_ctrl_3.16382.16542.2	2	21.20	*<0.1%	<0.1%	1	92.9	1.22e+006	(K)VALVYGQMNEPPGAR(M)	8014103	1601810	0.0029	1.8
	1	1.1	820	46	761.08	761.08	87.1	0+22+142+3+58+6+192+33+42	0+22+142+3+58+6+192+33+42	Trypsin	3.55e+008	LACSA	UniProt_lactuca	Q332X1	Q332X1	ATP synthase subunit beta, chloroplastic	T15_ctrl_3.27886.27903.3	3	21.09	*<0.1%	<0.1%	1	92.0	6.23e+004	(R)GFQLILSGELDGLPEQAFYLVGNIDEATAK(A)	10702209	3208641	0.0069	2.2
	1	1.1	820	46	761.08	761.08	87.1	0+22+142+3+58+6+192+33+42	0+22+142+3+58+6+192+33+42	Trypsin	3.55e+008	LACSA	UniProt_lactuca	Q332X1	Q332X1	ATP synthase subunit beta, chloroplastic	T15_NaCl_1.21029.21172.2	2	21.03	*<0.1%	<0.1%	1	93.4	1.20e+006	(R)FVQAGSEVSALLGR(M)	7173926	1433775	0.0032	2.2
	1	1.1	820	46	761.08	761.08	87.1	0+22+142+3+58+6+192+33+42	0+22+142+3+58+6+192+33+42	Trypsin	3.55e+008	LACSA	UniProt_lactuca	Q332X1	Q332X1	ATP synthase subunit beta, chloroplastic	T15_NaCl_1.26776.26776.4	4	21.03	*<0.1%	<0.1%	1	95.4	2.75e+005	(R)YKELQDIIAILGLDELSEEDRLTVAR(A)	7514092	3002604	0.0105	3.5
	1	1.1	820	46	761.08	761.08	87.1	0+22+142+3+58+6+192+33+42	0+22+142+3+58+6+192+33+42	Trypsin	3.55e+008	LACSA	UniProt_lactuca	Q332X1	Q332X1	ATP synthase subunit beta, chloroplastic	T15_ctrl_1.24840.24972.2	2	20.97	*<0.1%	<0.1%	1	100.0	1.59e+005	(R)VGLTALTMAEYFR(D)	7363853	1471761	0.0020	1.3
	1	1.1	820	46	761.08	761.08	87.1	0+22+142+3+58+6+192+33+42	0+22+142+3+58+6+192+33+42	Trypsin	3.55e+008	LACSA	UniProt_lactuca	Q332X1	Q332X1	ATP synthase subunit beta, chloroplastic	T15_ctrl_3.28121.28173.2	2	20.90	*<0.1%	<0.1%	1	90.5	6.80e+005	(R)DVNEQDVLLFIDNIFR(F)	9755039	1949997	0.0038	2.0
	1	1.1	820	46	761.08	761.08	87.1	0+22+142+3+58+6+192+33+42	0+22+142+3+58+6+192+33+42	Trypsin	3.55e+008	LACSA	UniProt_lactuca	Q332X1	Q332X1	ATP synthase subunit beta, chloroplastic	T15_Zn_3.24495.24625.2	2	20.87	*<0.1%	<0.1%	1	90.8	3.07e+005	(R)VGLTALTMAEYFR(D)	7363861	1471761	0.0036	2.4
	1	1.1	820	46	761.08	761.08	87.1	0+22+142+3+58+6+192+33+42	0+22+142+3+58+6+192+33+42	Trypsin	3.55e+008	LACSA	UniProt_lactuca	Q332X1	Q332X1	ATP synthase subunit beta, chloroplastic	T15_ctrl_1.27091.27117.3	3	20.82	*<0.1%	<0.1%	1	97.4	7.07e+004	(R)GFQLILSGELDGLPEQAFYLVGNIDEATAK(A)	10702211	3208641	0.0075	2.3
	1	1.1	820	46	761.08	761.08	87.1	0+22+142+3+58+6+192+33+42	0+22+142+3+58+6+192+33+42	Trypsin	3.55e+008	LACSA	UniProt_lactuca	Q332X1	Q332X1	ATP synthase subunit beta, chloroplastic	T15_NaCl_1.23272.23420.2	2	20.78	*<0.1%	<0.1%	1	93.0	1.38e+006	(K)GIYPAVDPLDSTSTMLQPR(I)	10310215	2061032	0.0036	1.7
	1	1.1	820	46	761.08	761.08	87.1	0+22+142+3+58+6+192+33+42	0+22+142+3+58+6+192+33+42	Trypsin	3.55e+008	LACSA	UniProt_lactuca	Q332X1	Q332X1	ATP synthase subunit beta, chloroplastic	T15_Zn_3.27283.27321.4	4	20.77	*<0.1%	<0.1%	1	97.6	1.22e+004	(R)VGLTALTMAEYFRDVNEQDVLLFIDNIFR(F)	8514441	3402740	0.0143	4.2
	1	1.1	820	46	761.08	761.08	87.1	0+22+142+3+58+6+192+33+42	0+22+142+3+58+6+192+33+42	Trypsin	3.55e+008	LACSA	UniProt_lactuca	Q332X1	Q332X1	ATP synthase subunit beta, chloroplastic	T15_Zn_2.24149.24162.2	2	20.69	*<0.1%	<0.1%	1	88.0	3.90e+005	(R)GMDVIDTGAPLSVPVGGATLGR(I)	10420474	2083085	0.0023	1.1
	1	1.1	820	46	761.08	761.08	87.1	0+22+142+3+58+6+192+33+42	0+22+142+3+58+6+192+33+42	Trypsin	3.55e+008	LACSA	UniProt_lactuca	Q332X1	Q332X1	ATP synthase subunit beta, chloroplastic	T15_ctrl_1.26304.26304.3	3	20.64	*<0.1%	<0.1%	1	97.8	1.50e+005	(R)IAQIIGPVLDVAFPPGKMPNIYNALVVK(G)	9932343	2977695	-0.0064	-2.1
	1	1.1	820	46	761.08	761.08	87.1	0+22+142+3+58+6+192+33+42	0+22+142+3+58+6+192+33+42	Trypsin	3.55e+008	LACSA	UniProt_lactuca	Q332X1	Q332X1	ATP synthase subunit beta, chloroplastic	T15_Zn_3.25996.25996.4	4	20.57	*<0.1%	<0.1%	1	97.8	5.06e+004	(R)IAQIIGPVLDVAFPPGKMPNIYNALVVK(G)	7451833	2977695	0.0166	5.6
	1	1.1	820	46	761.08	761.08	87.1	0+22+142+3+58+6+192+33+42	0+22+142+3+58+6+192+33+42	Trypsin	3.55e+008	LACSA	UniProt_lactuca	Q332X1	Q332X1	ATP synthase subunit beta, chloroplastic	T15_ctrl_3.28407.28431.4	4	20.53	*<0.1%	<0.1%	1	93.1	9.32e+004	(R)VGLTALTMAEYFRDVNEQDVLLFIDNIFR(F)	8514432	3402740	0.0107	3.2
	1	1.1	820	46	761.08	761.08	87.1	0+22+142+3+58+6+192+33+42	0+22+142+3+58+6+192+33+42	Trypsin	3.55e+008	LACSA	UniProt_lactuca	Q332X1	Q332X1	ATP synthase subunit beta, chloroplastic	T15_Zn_3.14955.15137.2	2	20.51	*<0.1%	<0.1%	1	92.2	9.82e+005	(K)VALVYGQMNEPPGAR(M)	8014102	1601810	0.0027	1.7
	1	1.1	820	46	761.08	761.08	87.1	0+22+142+3+58+6+192+33+42	0+22+142+3+58+6+192+33+42	Trypsin	3.55e+008	LACSA	UniProt_lactuca	Q332X1	Q332X1	ATP synthase subunit beta, chloroplastic	T15_ctrl_2.26582.26718.3	3	20.51	*<0.1%	<0.1%	1	90.4	9.20e+005	(R)IFNVLGEPVDNLGPVDTSTTFPIHR(S)	9134798	2738415	0.0100	3.7
	1	1.1	820	46	761.08	761.08	87.1	0+22+142+3+58+6+192+33+42	0+22+142+3+58+6+192+33+42	Trypsin	3.55e+008	LACSA	UniProt_lactuca	Q332X1	Q332X1	ATP synthase subunit beta, chloroplastic	T15_Zn_1.20899.21049.2	2	20.36	*<0.1%	<0.1%	1	91.3	8.96e+005	(R)FVQAGSEVSALLGR(M)	7173926	1433775	0.0032	2.2
	1	1.1	820	46	761.08	761.08	87.1	0+22+142+3+58+6+192+33+42	0+22+142+3+58+6+192+33+42	Trypsin	3.55e+008	LACSA	UniProt_lactuca	Q332X1	Q332X1	ATP synthase subunit beta, chloroplastic	T15_ctrl_2.24825.24908.2	2	20.29	*<0.1%	<0.1%	1	91.4	1.15e+006	(K)GIYPAVDPLDSTSTMLQPR(I)	10310213	2061032	0.0032	1.6
	1	1.1	820	46	761.08	761.08	87.1	0+22+142+3+58+6+192+33+42	0+22+142+3+58+6+192+33+42	Trypsin	3.55e+008	LACSA	UniProt_lactuca	Q332X1	Q332X1	ATP synthase subunit beta, chloroplastic	T15_Zn_1.26638.26746.4	4	20.26	*<0.1%	<0.1%	1	96.4	2.01e+005	(R)YKELQDIIAILGLDELSEEDRLTVAR(A)	7514085	3002604	0.0077	2.6
	1	1.1	820	46	761.08	761.08	87.1	0+22+142+3+58+6+192+33+42	0+22+142+3+58+6+192+33+42	Trypsin	3.55e+008	LACSA	UniProt_lactuca	Q332X1	Q332X1	ATP synthase subunit beta, chloroplastic	T15_NaCl_2.21277.21450.2	2	20.19	*<0.1%	<0.1%	1	88.3	1.26e+006	(R)FVQAGSEVSALLGR(M)	7173925	1433775	0.0030	2.1
	1	1.1	820	46	761.08	761.08	87.1	0+22+142+3+58+6+192+33+42	0+22+142+3+58+6+192+33+42	Trypsin	3.55e+008	LACSA	UniProt_lactuca	Q332X1	Q332X1	ATP synthase subunit beta, chloroplastic	T15_Zn_2.27761.27761.3	3	20.14	*<0.1%	<0.1%	1	97.1	1.62e+005	(R)YKELQDIIAILGLDELSEEDRLTVAR(A)	10015428	3002604	0.0094	3.1
	1	1.1	820	46	761.08	761.08	87.1	0+22+142+3+58+6+192+33+42	0+22+142+3+58+6+192+33+42	Trypsin	3.55e+008	LACSA	UniProt_lactuca	Q332X1	Q332X1	ATP synthase subunit beta, chloroplastic	T15_NaCl_2.25369.25369.3	3	20.09	*<0.1%	<0.1%	1	94.4	1.15e+006	(R)IFNVLGEPVDNLGPVDTSTTFPIHR(S)	9134802	2738415	0.0112	4.1
	1	1.1	820	46	761.08	761.08	87.1	0+22+142+3+58+6+192+33+42	0+22+142+3+58+6+192+33+42	Trypsin	3.55e+008	LACSA	UniProt_lactuca	Q332X1	Q332X1	ATP synthase subunit beta, chloroplastic	T15_NaCl_1.23232.23375.3	3	20.04	*<0.1%	<0.1%	1	87.6	3.49e+006	(K)GIYPAVDPLDSTSTMLQPR(I)	6876846	2061032	0.0071	3.5
	1	1.1	820	46	761.08	761.08	87.1	0+22+142+3+58+6+192+33+42	0+22+142+3+58+6+192+33+42	Trypsin	3.55e+008	LACSA	UniProt_lactuca	Q332X1	Q332X1	ATP synthase subunit beta, chloroplastic	T15_ctrl_1.22844.23020.3	3	20.04	*<0.1%	<0.1%	1	88.1	3.74e+006	(K)GIYPAVDPLDSTSTMLQPR(I)	6876846	2061032	0.0071	3.5
	1	1.1	820	46	761.08	761.08	87.1	0+22+142+3+58+6+192+33+42	0+22+142+3+58+6+192+33+42	Trypsin	3.55e+008	LACSA	UniProt_lactuca	Q332X1	Q332X1	ATP synthase subunit beta, chloroplastic	T15_NaCl_3.28248.28274.4	4	19.88	*<0.1%	<0.1%	1	89.7	6.49e+004	(R)VGLTALTMAEYFRDVNEQDVLLFIDNIFR(F)	8514424	3402740	0.0075	2.2
	1	1.1	820	46	761.08	761.08	87.1	0+22+142+3+58+6+192+33+42	0+22+142+3+58+6+192+33+42	Trypsin	3.55e+008	LACSA	UniProt_lactuca	Q332X1	Q332X1	ATP synthase subunit beta, chloroplastic	T15_Zn_2.24317.24464.3	3	19.86	*<0.1%	<0.1%	1	88.6	2.98e+006	(K)GIYPAVDPLDSTSTMLQPR(I)	6876846	2061032	0.0071	3.5
	1	1.1	820	46	761.08	761.08	87.1	0+22+142+3+58+6+192+33+42	0+22+142+3+58+6+192+33+42	Trypsin	3.55e+008	LACSA	UniProt_lactuca	Q332X1	Q332X1	ATP synthase subunit beta, chloroplastic	T15_Zn_3.26029.26029.4	4	19.76	*<0.1%	<0.1%	1	93.1	2.24e+005	(R)YKELQDIIAILGLDELSEEDRLTVAR(A)	7514086	3002604	0.0081	2.7
	1	1.1	820	46	761.08	761.08	87.1	0+22+142+3+58+6+192+33+42	0+22+142+3+58+6+192+33+42	Trypsin	3.55e+008	LACSA	UniProt_lactuca	Q332X1	Q332X1	ATP synthase subunit beta, chloroplastic	T15_ctrl_3.26265.26287.3	3	19.74	*<0.1%	<0.1%	1	95.0	9.82e+004	(K)EGSITSIQAVYVPADDLTDPAPATTFAHLDATTVLSR(G)	12819839	3843929	0.0084	2.2
	1	1.1	820	46	761.08	761.08	87.1	0+22+142+3+58+6+192+33+42	0+22+142+3+58+6+192+33+42	Trypsin	3.55e+008	LACSA	UniProt_lactuca	Q332X1	Q332X1	ATP synthase subunit beta, chloroplastic	T15_NaCl_3.1568.1569.2	2	19.68	*<0.1%	<0.1%	1	93.9	8.33e+003	(R)IVGEEHYDTAQEVK(Q)	8093886	1617776	-0.0056	-3.4
	1	1.1	820	46	761.08	761.08	87.1	0+22+142+3+58+6+192+33+42	0+22+142+3+58+6+192+33+42	Trypsin	3.55e+008	LACSA	UniProt_lactuca	Q332X1	Q332X1	ATP synthase subunit beta, chloroplastic	T15_ctrl_3.25454.25592.3	3	19.64	*<0.1%	<0.1%	1	90.6	9.18e+005	(R)IFNVLGEPVDNLGPVDTSTTFPIHR(S)	9134808	2738415	0.0130	4.8
	1	1.1	820	46	761.08	761.08	87.1	0+22+142+3+58+6+192+33+42	0+22+142+3+58+6+192+33+42	Trypsin	3.55e+008	LACSA	UniProt_lactuca	Q332X1	Q332X1	ATP synthase subunit beta, chloroplastic	T15_NaCl_1.17054.17055.2	2	19.63	*<0.1%	<0.1%	1	88.7	1.55e+006	(R)SAPAFIQLDTK(L)	5958256	1190642	0.0024	2.0
	1	1.1	820	46	761.08	761.08	87.1	0+22+142+3+58+6+192+33+42	0+22+142+3+58+6+192+33+42	Trypsin	3.55e+008	LACSA	UniProt_lactuca	Q332X1	Q332X1	ATP synthase subunit beta, chloroplastic	T15_NaCl_2.27270.27271.2	2	19.61	*<0.1%	<0.1%	1	95.1	4.18e+005	(K)TVLIMELINNIAK(A)	7364335	1471855	0.0045	3.0
	1	1.1	820	46	761.08	761.08	87.1	0+22+142+3+58+6+192+33+42	0+22+142+3+58+6+192+33+42	Trypsin	3.55e+008	LACSA	UniProt_lactuca	Q332X1	Q332X1	ATP synthase subunit beta, chloroplastic	T15_Zn_2.26880.26880.4	4	19.61	*<0.1%	<0.1%	1	89.5	1.04e+005	(K)EGSITSIQAVYVPADDLTDPAPATTFAHLDATTVLSR(G)	9617411	3843929	0.0139	3.6
	1	1.1	820	46	761.08	761.08	87.1	0+22+142+3+58+6+192+33+42	0+22+142+3+58+6+192+33+42	Trypsin	3.55e+008	LACSA	UniProt_lactuca	Q332X1	Q332X1	ATP synthase subunit beta, chloroplastic	T15_Zn_3.22545.22707.2	2	19.61	*<0.1%	<0.1%	1	91.3	7.51e+005	(K)GIYPAVDPLDSTSTMLQPR(I)	10310213	2061032	0.0032	1.6
	1	1.1	820	46	761.08	761.08	87.1	0+22+142+3+58+6+192+33+42	0+22+142+3+58+6+192+33+42	Trypsin	3.55e+008	LACSA	UniProt_lactuca	Q332X1	Q332X1	ATP synthase subunit beta, chloroplastic	T15_ctrl_1.25468.25468.3	3	19.58	*<0.1%	<0.1%	1	90.3	7.18e+004	(K)EGSITSIQAVYVPADDLTDPAPATTFAHLDATTVLSR(G)	12819837	3843929	0.0078	2.0
	1	1.1	820	46	761.08	761.08	87.1	0+22+142+3+58+6+192+33+42	0+22+142+3+58+6+192+33+42	Trypsin	3.55e+008	LACSA	UniProt_lactuca	Q332X1	Q332X1	ATP synthase subunit beta, chloroplastic	T15_NaCl_1.25521.25522.2	2	19.56	*<0.1%	<0.1%	1	84.3	1.02e+004	(R)DTAGQPINVTCEVQQLLGNNR(V)	11640731	2327141	-0.0019	-0.8
	1	1.1	820	46	761.08	761.08	87.1	0+22+142+3+58+6+192+33+42	0+22+142+3+58+6+192+33+42	Trypsin	3.55e+008	LACSA	UniProt_lactuca	Q332X1	Q332X1	ATP synthase subunit beta, chloroplastic	T15_Zn_2.28702.28781.2	2	19.55	*<0.1%	<0.1%	1	87.2	6.39e+005	(R)DVNEQDVLLFIDNIFR(F)	9755050	1949997	0.0060	3.1
	1	1.1	820	46	761.08	761.08	87.1	0+22+142+3+58+6+192+33+42	0+22+142+3+58+6+192+33+42	Trypsin	3.55e+008	LACSA	UniProt_lactuca	Q332X1	Q332X1	ATP synthase subunit beta, chloroplastic	T15_NaCl_3.15907.16055.2	2	19.54	*<0.1%	<0.1%	1	92.5	7.25e+005	(K)VALVYGQMNEPPGAR(M)	8014103	1601810	0.0029	1.8
	1	1.1	820	46	761.08	761.08	87.1	0+22+142+3+58+6+192+33+42	0+22+142+3+58+6+192+33+42	Trypsin	3.55e+008	LACSA	UniProt_lactuca	Q332X1	Q332X1	ATP synthase subunit beta, chloroplastic	T15_Zn_2.29010.29010.3	3	19.52	*<0.1%	<0.1%	1	73.6	8.97e+003	(R)VGLTALTMAEYFRDVNEQDVLLFIDNIFR(F)	11349214	3402740	0.0094	2.8
	1	1.1	820	46	761.08	761.08	87.1	0+22+142+3+58+6+192+33+42	0+22+142+3+58+6+192+33+42	Trypsin	3.55e+008	LACSA	UniProt_lactuca	Q332X1	Q332X1	ATP synthase subunit beta, chloroplastic	T15_Zn_1.21048.21128.2	2	19.49	*<0.1%	<0.1%	1	85.4	8.56e+005	(R)FVQAGSEVSALLGR(M)	7173926	1433775	0.0032	2.2
	1	1.1	820	46	761.08	761.08	87.1	0+22+142+3+58+6+192+33+42	0+22+142+3+58+6+192+33+42	Trypsin	3.55e+008	LACSA	UniProt_lactuca	Q332X1	Q332X1	ATP synthase subunit beta, chloroplastic	T15_Zn_2.26113.26113.4	4	19.47	*<0.1%	<0.1%	1	84.1	1.83e+005	(R)IFNVLGEPVDNLGPVDTSTTFPIHR(S)	6853614	2738415	0.0090	3.3
	1	1.1	820	46	761.08	761.08	87.1	0+22+142+3+58+6+192+33+42	0+22+142+3+58+6+192+33+42	Trypsin	3.55e+008	LACSA	UniProt_lactuca	Q332X1	Q332X1	ATP synthase subunit beta, chloroplastic	T15_ctrl_3.27342.27342.3	3	19.46	*<0.1%	<0.1%	1	88.6	3.04e+004	(K)LSIFETGIKVVDLLAPYR(R)	6787270	2034163	0.0031	1.5
	1	1.1	820	46	761.08	761.08	87.1	0+22+142+3+58+6+192+33+42	0+22+142+3+58+6+192+33+42	Trypsin	3.55e+008	LACSA	UniProt_lactuca	Q332X1	Q332X1	ATP synthase subunit beta, chloroplastic	T15_NaCl_3.25811.25934.2	2	19.42	*<0.1%	<0.1%	1	95.9	9.26e+004	(R)IAQIIGPVLDVAFPPGK(M)	8680131	1735015	0.0037	2.1
	1	1.1	820	46	761.08	761.08	87.1	0+22+142+3+58+6+192+33+42	0+22+142+3+58+6+192+33+42	Trypsin	3.55e+008	LACSA	UniProt_lactuca	Q332X1	Q332X1	ATP synthase subunit beta, chloroplastic	T15_ctrl_2.28189.28189.4	4	19.42	*<0.1%	<0.1%	1	92.3	7.33e+004	(R)IAQIIGPVLDVAFPPGKMPNIYNALVVK(G)	7451813	2977695	0.0086	2.9
	1	1.1	820	46	761.08	761.08	87.1	0+22+142+3+58+6+192+33+42	0+22+142+3+58+6+192+33+42	Trypsin	3.55e+008	LACSA	UniProt_lactuca	Q332X1	Q332X1	ATP synthase subunit beta, chloroplastic	T15_ctrl_3.25471.25599.4	4	19.42	*<0.1%	<0.1%	1	83.9	2.12e+005	(R)IFNVLGEPVDNLGPVDTSTTFPIHR(S)	6853623	2738415	0.0126	4.6
	1	1.1	820	46	761.08	761.08	87.1	0+22+142+3+58+6+192+33+42	0+22+142+3+58+6+192+33+42	Trypsin	3.55e+008	LACSA	UniProt_lactuca	Q332X1	Q332X1	ATP synthase subunit beta, chloroplastic	T15_NaCl_3.21280.21454.2	2	19.41	*<0.1%	<0.1%	1	90.3	1.17e+006	(R)FVQAGSEVSALLGR(M)	7173923	1433775	0.0026	1.8
	1	1.1	820	46	761.08	761.08	87.1	0+22+142+3+58+6+192+33+42	0+22+142+3+58+6+192+33+42	Trypsin	3.55e+008	LACSA	UniProt_lactuca	Q332X1	Q332X1	ATP synthase subunit beta, chloroplastic	T15_Zn_3.24343.24363.4	4	19.35	*<0.1%	<0.1%	1	90.4	1.82e+005	(R)IFNVLGEPVDNLGPVDTSTTFPIHR(S)	6853618	2738415	0.0106	3.9
	1	1.1	820	46	761.08	761.08	87.1	0+22+142+3+58+6+192+33+42	0+22+142+3+58+6+192+33+42	Trypsin	3.55e+008	LACSA	UniProt_lactuca	Q332X1	Q332X1	ATP synthase subunit beta, chloroplastic	T15_NaCl_3.25328.25423.4	4	19.30	*<0.1%	<0.1%	1	89.1	2.23e+005	(R)IFNVLGEPVDNLGPVDTSTTFPIHR(S)	6853614	2738415	0.0090	3.3
	1	1.1	820	46	761.08	761.08	87.1	0+22+142+3+58+6+192+33+42	0+22+142+3+58+6+192+33+42	Trypsin	3.55e+008	LACSA	UniProt_lactuca	Q332X1	Q332X1	ATP synthase subunit beta, chloroplastic	T15_Zn_1.1609.1610.2	2	19.29	*<0.1%	<0.1%	1	95.4	2.35e+004	(R)IVGEEHYDTAQEVK(Q)	8093925	1617776	0.0022	1.4
	1	1.1	820	46	761.08	761.08	87.1	0+22+142+3+58+6+192+33+42	0+22+142+3+58+6+192+33+42	Trypsin	3.55e+008	LACSA	UniProt_lactuca	Q332X1	Q332X1	ATP synthase subunit beta, chloroplastic	T15_Zn_1.25059.25059.4	4	19.08	*<0.1%	<0.1%	1	84.2	1.77e+005	(R)IFNVLGEPVDNLGPVDTSTTFPIHR(S)	6853624	2738415	0.0130	4.7
	1	1.1	820	46	761.08	761.08	87.1	0+22+142+3+58+6+192+33+42	0+22+142+3+58+6+192+33+42	Trypsin	3.55e+008	LACSA	UniProt_lactuca	Q332X1	Q332X1	ATP synthase subunit beta, chloroplastic	T15_NaCl_2.26923.26923.3	3	19.06	*<0.1%	<0.1%	1	97.5	1.45e+005	(R)IAQIIGPVLDVAFPPGKMPNIYNALVVK(G)	9932391	2977695	0.0080	2.7
	1	1.1	820	46	761.08	761.08	87.1	0+22+142+3+58+6+192+33+42	0+22+142+3+58+6+192+33+42	Trypsin	3.55e+008	LACSA	UniProt_lactuca	Q332X1	Q332X1	ATP synthase subunit beta, chloroplastic	T15_ctrl_1.25086.25087.2	2	19.06	*<0.1%	<0.1%	1	87.0	3.02e+004	(R)DTAGQPINVTCEVQQLLGNNR(V)	11640742	2327141	0.0003	0.1
	1	1.1	820	46	761.08	761.08	87.1	0+22+142+3+58+6+192+33+42	0+22+142+3+58+6+192+33+42	Trypsin	3.55e+008	LACSA	UniProt_lactuca	Q332X1	Q332X1	ATP synthase subunit beta, chloroplastic	T15_Zn_1.25131.25131.3	3	19.04	*<0.1%	<0.1%	1	84.4	4.12e+005	(R)IFNVLGEPVDNLGPVDTSTTFPIHR(S)	9134805	2738415	0.0121	4.4
	1	1.1	820	46	761.08	761.08	87.1	0+22+142+3+58+6+192+33+42	0+22+142+3+58+6+192+33+42	Trypsin	3.55e+008	LACSA	UniProt_lactuca	Q332X1	Q332X1	ATP synthase subunit beta, chloroplastic	T15_NaCl_1.21495.21534.2	2	19.01	*<0.1%	<0.1%	1	86.2	3.19e+005	(K)MPNIYNALVVK(G)	6313535	1261697	0.0024	1.9
	1	1.1	820	46	761.08	761.08	87.1	0+22+142+3+58+6+192+33+42	0+22+142+3+58+6+192+33+42	Trypsin	3.55e+008	LACSA	UniProt_lactuca	Q332X1	Q332X1	ATP synthase subunit beta, chloroplastic	T15_ctrl_1.15279.15425.2	2	19.01	*<0.1%	<0.1%	1	85.7	6.92e+005	(K)VALVYGQMNEPPGAR(M)	8014100	1601810	0.0023	1.4
	1	1.1	820	46	761.08	761.08	87.1	0+22+142+3+58+6+192+33+42	0+22+142+3+58+6+192+33+42	Trypsin	3.55e+008	LACSA	UniProt_lactuca	Q332X1	Q332X1	ATP synthase subunit beta, chloroplastic	T15_Zn_2.27705.27705.3	3	18.99	*<0.1%	<0.1%	1	91.2	8.35e+004	(R)IAQIIGPVLDVAFPPGKMPNIYNALVVK(G)	9932392	2977695	0.0083	2.8
	1	1.1	820	46	761.08	761.08	87.1	0+22+142+3+58+6+192+33+42	0+22+142+3+58+6+192+33+42	Trypsin	3.55e+008	LACSA	UniProt_lactuca	Q332X1	Q332X1	ATP synthase subunit beta, chloroplastic	T15_ctrl_2.26772.26910.2	2	18.94	*<0.1%	<0.1%	1	88.3	1.47e+005	(R)VGLTALTMAEYFR(D)	7363854	1471761	0.0022	1.5
	1	1.1	820	46	761.08	761.08	87.1	0+22+142+3+58+6+192+33+42	0+22+142+3+58+6+192+33+42	Trypsin	3.55e+008	LACSA	UniProt_lactuca	Q332X1	Q332X1	ATP synthase subunit beta, chloroplastic	T15_ctrl_3.27111.27172.4	4	18.94	*<0.1%	<0.1%	1	88.3	9.02e+004	(R)IAQIIGPVLDVAFPPGKMPNIYNALVVK(G)	7451831	2977695	0.0158	5.3
	1	1.1	820	46	761.08	761.08	87.1	0+22+142+3+58+6+192+33+42	0+22+142+3+58+6+192+33+42	Trypsin	3.55e+008	LACSA	UniProt_lactuca	Q332X1	Q332X1	ATP synthase subunit beta, chloroplastic	T15_NaCl_1.28045.28069.4	4	18.89	*<0.1%	<0.1%	1	93.5	6.45e+004	(R)VGLTALTMAEYFRDVNEQDVLLFIDNIFR(F)	8514433	3402740	0.0111	3.3
	1	1.1	820	46	761.08	761.08	87.1	0+22+142+3+58+6+192+33+42	0+22+142+3+58+6+192+33+42	Trypsin	3.55e+008	LACSA	UniProt_lactuca	Q332X1	Q332X1	ATP synthase subunit beta, chloroplastic	T15_ctrl_3.28123.28123.3	3	18.76	*<0.1%	<0.1%	1	90.1	4.29e+005	(R)DVNEQDVLLFIDNIFR(F)	6506721	1949997	0.0050	2.6
	1	1.1	820	46	761.08	761.08	87.1	0+22+142+3+58+6+192+33+42	0+22+142+3+58+6+192+33+42	Trypsin	3.55e+008	LACSA	UniProt_lactuca	Q332X1	Q332X1	ATP synthase subunit beta, chloroplastic	T15_Zn_3.1550.1550.2	2	18.67	*<0.1%	<0.1%	1	82.3	2.91e+004	(R)IVGEEHYDTAQEVK(Q)	8093923	1617776	0.0018	1.1
	1	1.1	820	46	761.08	761.08	87.1	0+22+142+3+58+6+192+33+42	0+22+142+3+58+6+192+33+42	Trypsin	3.55e+008	LACSA	UniProt_lactuca	Q332X1	Q332X1	ATP synthase subunit beta, chloroplastic	T15_NaCl_1.25892.26062.4	4	18.65	*<0.1%	<0.1%	1	92.2	1.14e+005	(K)EGSITSIQAVYVPADDLTDPAPATTFAHLDATTVLSR(G)	9617402	3843929	0.0103	2.7
	1	1.1	820	46	761.08	761.08	87.1	0+22+142+3+58+6+192+33+42	0+22+142+3+58+6+192+33+42	Trypsin	3.55e+008	LACSA	UniProt_lactuca	Q332X1	Q332X1	ATP synthase subunit beta, chloroplastic	T15_NaCl_2.26981.27088.4	4	18.64	*<0.1%	<0.1%	1	86.3	2.44e+005	(R)YKELQDIIAILGLDELSEEDRLTVAR(A)	7514096	3002604	0.0121	4.0
	1	1.1	820	46	761.08	761.08	87.1	0+22+142+3+58+6+192+33+42	0+22+142+3+58+6+192+33+42	Trypsin	3.55e+008	LACSA	UniProt_lactuca	Q332X1	Q332X1	ATP synthase subunit beta, chloroplastic	T15_Zn_3.20283.20283.2	2	18.64	*<0.1%	<0.1%	1	86.6	2.53e+005	(R)FVQAGSEVSALLGR(M)	7173925	1433775	0.0030	2.1
	1	1.1	820	46	761.08	761.08	87.1	0+22+142+3+58+6+192+33+42	0+22+142+3+58+6+192+33+42	Trypsin	3.55e+008	LACSA	UniProt_lactuca	Q332X1	Q332X1	ATP synthase subunit beta, chloroplastic	T15_NaCl_1.26729.26729.4	4	18.62	*<0.1%	<0.1%	1	92.2	1.09e+005	(R)IAQIIGPVLDVAFPPGKMPNIYNALVVK(G)	7451818	2977695	0.0106	3.6
	1	1.1	820	46	761.08	761.08	87.1	0+22+142+3+58+6+192+33+42	0+22+142+3+58+6+192+33+42	Trypsin	3.55e+008	LACSA	UniProt_lactuca	Q332X1	Q332X1	ATP synthase subunit beta, chloroplastic	T15_ctrl_1.26115.26115.3	3	18.57	*<0.1%	<0.1%	1	83.7	1.23e+004	(K)LSIFETGIKVVDLLAPYRR(G)	7307611	2190265	0.0042	1.9
	1	1.1	820	46	761.08	761.08	87.1	0+22+142+3+58+6+192+33+42	0+22+142+3+58+6+192+33+42	Trypsin	3.55e+008	LACSA	UniProt_lactuca	Q332X1	Q332X1	ATP synthase subunit beta, chloroplastic	T15_Zn_1.26952.26952.3	3	18.51	*<0.1%	<0.1%	1	92.4	2.08e+004	(K)ELQDIIAILGLDELSEEDRLTVAR(A)	9044876	2711446	0.0021	0.8
	1	1.1	820	46	761.08	761.08	87.1	0+22+142+3+58+6+192+33+42	0+22+142+3+58+6+192+33+42	Trypsin	3.55e+008	LACSA	UniProt_lactuca	Q332X1	Q332X1	ATP synthase subunit beta, chloroplastic	T15_NaCl_2.21756.21781.2	2	18.48	*<0.1%	<0.1%	1	88.3	3.86e+005	(K)MPNIYNALVVK(G)	6313531	1261697	0.0016	1.3
	1	1.1	820	46	761.08	761.08	87.1	0+22+142+3+58+6+192+33+42	0+22+142+3+58+6+192+33+42	Trypsin	3.55e+008	LACSA	UniProt_lactuca	Q332X1	Q332X1	ATP synthase subunit beta, chloroplastic	T15_NaCl_1.26728.26728.3	3	18.46	*<0.1%	<0.1%	1	95.4	1.83e+005	(R)IAQIIGPVLDVAFPPGKMPNIYNALVVK(G)	9932396	2977695	0.0095	3.2
	1	1.1	820	46	761.08	761.08	87.1	0+22+142+3+58+6+192+33+42	0+22+142+3+58+6+192+33+42	Trypsin	3.55e+008	LACSA	UniProt_lactuca	Q332X1	Q332X1	ATP synthase subunit beta, chloroplastic	T15_Zn_3.24859.24981.2	2	18.45	*<0.1%	<0.1%	1	95.5	7.80e+004	(R)IAQIIGPVLDVAFPPGK(M)	8680116	1735015	0.0007	0.4
	1	1.1	820	46	761.08	761.08	87.1	0+22+142+3+58+6+192+33+42	0+22+142+3+58+6+192+33+42	Trypsin	3.55e+008	LACSA	UniProt_lactuca	Q332X1	Q332X1	ATP synthase subunit beta, chloroplastic	T15_Zn_1.16936.16937.2	2	18.43	*<0.1%	<0.1%	1	87.1	1.21e+006	(R)SAPAFIQLDTK(L)	5958255	1190642	0.0022	1.8
	1	1.1	820	46	761.08	761.08	87.1	0+22+142+3+58+6+192+33+42	0+22+142+3+58+6+192+33+42	Trypsin	3.55e+008	LACSA	UniProt_lactuca	Q332X1	Q332X1	ATP synthase subunit beta, chloroplastic	T15_Zn_1.27604.27604.3	3	18.43	*<0.1%	<0.1%	1	86.3	3.11e+005	(R)DVNEQDVLLFIDNIFR(F)	6506728	1949997	0.0071	3.7
	1	1.1	820	46	761.08	761.08	87.1	0+22+142+3+58+6+192+33+42	0+22+142+3+58+6+192+33+42	Trypsin	3.55e+008	LACSA	UniProt_lactuca	Q332X1	Q332X1	ATP synthase subunit beta, chloroplastic	T15_ctrl_2.26595.26595.4	4	18.30	*<0.1%	<0.1%	1	79.7	1.82e+005	(R)IFNVLGEPVDNLGPVDTSTTFPIHR(S)	6853624	2738415	0.0130	4.7
	1	1.1	820	46	761.08	761.08	87.1	0+22+142+3+58+6+192+33+42	0+22+142+3+58+6+192+33+42	Trypsin	3.55e+008	LACSA	UniProt_lactuca	Q332X1	Q332X1	ATP synthase subunit beta, chloroplastic	T15_NaCl_1.27517.27583.3	3	18.24	*<0.1%	<0.1%	1	88.7	8.00e+004	(R)GFQLILSGELDGLPEQAFYLVGNIDEATAK(A)	10702212	3208641	0.0078	2.4
	1	1.1	820	46	761.08	761.08	87.1	0+22+142+3+58+6+192+33+42	0+22+142+3+58+6+192+33+42	Trypsin	3.55e+008	LACSA	UniProt_lactuca	Q332X1	Q332X1	ATP synthase subunit beta, chloroplastic	T15_NaCl_1.25236.25373.2	2	18.22	*<0.1%	<0.1%	1	91.8	2.23e+005	(R)VGLTALTMAEYFR(D)	7363859	1471761	0.0032	2.1
	1	1.1	820	46	761.08	761.08	87.1	0+22+142+3+58+6+192+33+42	0+22+142+3+58+6+192+33+42	Trypsin	3.55e+008	LACSA	UniProt_lactuca	Q332X1	Q332X1	ATP synthase subunit beta, chloroplastic	T15_Zn_1.25484.25612.2	2	18.20	*<0.1%	<0.1%	1	91.9	1.73e+005	(R)IAQIIGPVLDVAFPPGK(M)	8680117	1735015	0.0009	0.5
	1	1.1	820	46	761.08	761.08	87.1	0+22+142+3+58+6+192+33+42	0+22+142+3+58+6+192+33+42	Trypsin	3.55e+008	LACSA	UniProt_lactuca	Q332X1	Q332X1	ATP synthase subunit beta, chloroplastic	T15_NaCl_2.17157.17305.2	2	18.17	*<0.1%	<0.1%	1	90.1	1.42e+006	(R)SAPAFIQLDTK(L)	5958254	1190642	0.0020	1.6
	1	1.1	820	46	761.08	761.08	87.1	0+22+142+3+58+6+192+33+42	0+22+142+3+58+6+192+33+42	Trypsin	3.55e+008	LACSA	UniProt_lactuca	Q332X1	Q332X1	ATP synthase subunit beta, chloroplastic	T15_Zn_2.29007.29019.4	4	18.13	*<0.1%	<0.1%	1	86.6	2.86e+004	(R)VGLTALTMAEYFRDVNEQDVLLFIDNIFR(F)	8514432	3402740	0.0107	3.2
	1	1.1	820	46	761.08	761.08	87.1	0+22+142+3+58+6+192+33+42	0+22+142+3+58+6+192+33+42	Trypsin	3.55e+008	LACSA	UniProt_lactuca	Q332X1	Q332X1	ATP synthase subunit beta, chloroplastic	T15_ctrl_3.28235.28244.4	4	18.06	*<0.1%	<0.1%	1	95.3	5.70e+003	(R)MRVGLTALTMAEYFRDVNEQDVLLFIDNIFR(F)	9232280	3689882	0.0083	2.3
	1	1.1	820	46	761.08	761.08	87.1	0+22+142+3+58+6+192+33+42	0+22+142+3+58+6+192+33+42	Trypsin	3.55e+008	LACSA	UniProt_lactuca	Q332X1	Q332X1	ATP synthase subunit beta, chloroplastic	T15_NaCl_2.27971.27971.3	3	17.99	*<0.1%	<0.1%	1	93.3	2.20e+005	(R)DVNEQDVLLFIDNIFR(F)	6506720	1949997	0.0047	2.4
	1	1.1	820	46	761.08	761.08	87.1	0+22+142+3+58+6+192+33+42	0+22+142+3+58+6+192+33+42	Trypsin	3.55e+008	LACSA	UniProt_lactuca	Q332X1	Q332X1	ATP synthase subunit beta, chloroplastic	T15_ctrl_3.21243.21243.3	3	17.92	*<0.1%	<0.1%	1	89.2	8.81e+005	(R)MPSAVGYQPTLSTEMGSLQER(I)	7613668	2282079	0.0067	2.9
	1	1.1	820	46	761.08	761.08	87.1	0+22+142+3+58+6+192+33+42	0+22+142+3+58+6+192+33+42	Trypsin	3.55e+008	LACSA	UniProt_lactuca	Q332X1	Q332X1	ATP synthase subunit beta, chloroplastic	T15_NaCl_2.25300.25440.4	4	17.86	*<0.1%	<0.1%	1	88.0	2.62e+005	(R)IFNVLGEPVDNLGPVDTSTTFPIHR(S)	6853618	2738415	0.0106	3.9
	1	1.1	820	46	761.08	761.08	87.1	0+22+142+3+58+6+192+33+42	0+22+142+3+58+6+192+33+42	Trypsin	3.55e+008	LACSA	UniProt_lactuca	Q332X1	Q332X1	ATP synthase subunit beta, chloroplastic	T15_Zn_1.24996.25060.4	4	17.86	*<0.1%	<0.1%	1	88.2	1.77e+005	(R)IFNVLGEPVDNLGPVDTSTTFPIHR(S)	6853605	2738415	0.0054	2.0
	1	1.1	820	46	761.08	761.08	87.1	0+22+142+3+58+6+192+33+42	0+22+142+3+58+6+192+33+42	Trypsin	3.55e+008	LACSA	UniProt_lactuca	Q332X1	Q332X1	ATP synthase subunit beta, chloroplastic	T15_Zn_2.16816.16874.2	2	17.86	*<0.1%	<0.1%	1	88.1	6.88e+005	(K)VALVYGQMNEPPGAR(M)	8014099	1601810	0.0021	1.3
	1	1.1	820	46	761.08	761.08	87.1	0+22+142+3+58+6+192+33+42	0+22+142+3+58+6+192+33+42	Trypsin	3.55e+008	LACSA	UniProt_lactuca	Q332X1	Q332X1	ATP synthase subunit beta, chloroplastic	T15_Zn_2.26286.26421.2	2	17.76	*<0.1%	<0.1%	1	91.8	3.40e+005	(R)VGLTALTMAEYFR(D)	7363857	1471761	0.0028	1.9
	1	1.1	820	46	761.08	761.08	87.1	0+22+142+3+58+6+192+33+42	0+22+142+3+58+6+192+33+42	Trypsin	3.55e+008	LACSA	UniProt_lactuca	Q332X1	Q332X1	ATP synthase subunit beta, chloroplastic	T15_ctrl_2.26773.26909.2	2	17.74	*<0.1%	<0.1%	1	85.2	1.47e+005	(R)VGLTALTMAEYFR(D)	7363854	1471761	0.0022	1.5
	1	1.1	820	46	761.08	761.08	87.1	0+22+142+3+58+6+192+33+42	0+22+142+3+58+6+192+33+42	Trypsin	3.55e+008	LACSA	UniProt_lactuca	Q332X1	Q332X1	ATP synthase subunit beta, chloroplastic	T15_NaCl_3.23332.23412.3	3	17.73	*<0.1%	<0.1%	1	94.1	2.15e+006	(R)GMDVIDTGAPLSVPVGGATLGR(I)	6950353	2083085	0.0061	2.9
	1	1.1	820	46	761.08	761.08	87.1	0+22+142+3+58+6+192+33+42	0+22+142+3+58+6+192+33+42	Trypsin	3.55e+008	LACSA	UniProt_lactuca	Q332X1	Q332X1	ATP synthase subunit beta, chloroplastic	T15_NaCl_2.28243.28288.4	4	17.72	*<0.1%	<0.1%	1	82.8	5.76e+004	(R)VGLTALTMAEYFRDVNEQDVLLFIDNIFR(F)	8514385	3402740	-0.0081	-2.4
	1	1.1	820	46	761.08	761.08	87.1	0+22+142+3+58+6+192+33+42	0+22+142+3+58+6+192+33+42	Trypsin	3.55e+008	LACSA	UniProt_lactuca	Q332X1	Q332X1	ATP synthase subunit beta, chloroplastic	T15_ctrl_3.23673.23828.3	3	17.72	*<0.1%	<0.1%	1	82.9	4.63e+006	(K)GIYPAVDPLDSTSTMLQPR(I)	6876847	2061032	0.0074	3.6
	1	1.1	820	46	761.08	761.08	87.1	0+22+142+3+58+6+192+33+42	0+22+142+3+58+6+192+33+42	Trypsin	3.55e+008	LACSA	UniProt_lactuca	Q332X1	Q332X1	ATP synthase subunit beta, chloroplastic	T15_ctrl_3.25635.25760.2	2	17.70	*<0.1%	<0.1%	1	91.7	2.06e+005	(R)VGLTALTMAEYFR(D)	7363862	1471761	0.0038	2.6
	1	1.1	820	46	761.08	761.08	87.1	0+22+142+3+58+6+192+33+42	0+22+142+3+58+6+192+33+42	Trypsin	3.55e+008	LACSA	UniProt_lactuca	Q332X1	Q332X1	ATP synthase subunit beta, chloroplastic	T15_Zn_1.25171.25327.2	2	17.68	*<0.1%	<0.1%	1	90.8	5.35e+005	(R)VGLTALTMAEYFR(D)	7363863	1471761	0.0040	2.7
	1	1.1	820	46	761.08	761.08	87.1	0+22+142+3+58+6+192+33+42	0+22+142+3+58+6+192+33+42	Trypsin	3.55e+008	LACSA	UniProt_lactuca	Q332X1	Q332X1	ATP synthase subunit beta, chloroplastic	T15_Zn_3.24734.24734.3	3	17.62	*<0.1%	<0.1%	1	80.7	5.91e+004	(R)DTAGQPINVTCEVQQLLGNNR(V)	7763855	2327141	0.0011	0.5
	1	1.1	820	46	761.08	761.08	87.1	0+22+142+3+58+6+192+33+42	0+22+142+3+58+6+192+33+42	Trypsin	3.55e+008	LACSA	UniProt_lactuca	Q332X1	Q332X1	ATP synthase subunit beta, chloroplastic	T15_ctrl_2.24818.24965.3	3	17.62	*<0.1%	<0.1%	1	79.7	3.63e+006	(K)GIYPAVDPLDSTSTMLQPR(I)	6876843	2061032	0.0062	3.0
	1	1.1	820	46	761.08	761.08	87.1	0+22+142+3+58+6+192+33+42	0+22+142+3+58+6+192+33+42	Trypsin	3.55e+008	LACSA	UniProt_lactuca	Q332X1	Q332X1	ATP synthase subunit beta, chloroplastic	T15_ctrl_3.25974.26103.2	2	17.50	*<0.1%	<0.1%	1	87.9	7.36e+004	(R)IAQIIGPVLDVAFPPGK(M)	8680129	1735015	0.0033	1.9
	1	1.1	820	46	761.08	761.08	87.1	0+22+142+3+58+6+192+33+42	0+22+142+3+58+6+192+33+42	Trypsin	3.55e+008	LACSA	UniProt_lactuca	Q332X1	Q332X1	ATP synthase subunit beta, chloroplastic	T15_NaCl_3.23496.23641.3	3	17.46	*<0.1%	<0.1%	1	83.1	2.35e+006	(K)GIYPAVDPLDSTSTMLQPR(I)	6876847	2061032	0.0074	3.6
	1	1.1	820	46	761.08	761.08	87.1	0+22+142+3+58+6+192+33+42	0+22+142+3+58+6+192+33+42	Trypsin	3.55e+008	LACSA	UniProt_lactuca	Q332X1	Q332X1	ATP synthase subunit beta, chloroplastic	T15_NaCl_2.1563.1564.2	2	17.45	*<0.1%	<0.1%	1	86.4	3.26e+004	(R)IVGEEHYDTAQEVK(Q)	8093936	1617776	0.0044	2.7
	1	1.1	820	46	761.08	761.08	87.1	0+22+142+3+58+6+192+33+42	0+22+142+3+58+6+192+33+42	Trypsin	3.55e+008	LACSA	UniProt_lactuca	Q332X1	Q332X1	ATP synthase subunit beta, chloroplastic	T15_NaCl_3.27721.27745.3	3	17.42	*<0.1%	<0.1%	1	83.9	4.15e+004	(R)GFQLILSGELDGLPEQAFYLVGNIDEATAK(A)	10702200	3208641	0.0042	1.3
	1	1.1	820	46	761.08	761.08	87.1	0+22+142+3+58+6+192+33+42	0+22+142+3+58+6+192+33+42	Trypsin	3.55e+008	LACSA	UniProt_lactuca	Q332X1	Q332X1	ATP synthase subunit beta, chloroplastic	T15_Zn_1.27372.27372.3	3	17.42	*<0.1%	<0.1%	1	82.5	7.36e+004	(R)GFQLILSGELDGLPEQAFYLVGNIDEATAK(A)	10702198	3208641	0.0036	1.1
	1	1.1	820	46	761.08	761.08	87.1	0+22+142+3+58+6+192+33+42	0+22+142+3+58+6+192+33+42	Trypsin	3.55e+008	LACSA	UniProt_lactuca	Q332X1	Q332X1	ATP synthase subunit beta, chloroplastic	T15_Zn_3.25985.26001.3	3	17.39	*<0.1%	<0.1%	1	94.3	7.87e+004	(R)IAQIIGPVLDVAFPPGKMPNIYNALVVK(G)	9932423	2977695	0.0176	5.9
	1	1.1	820	46	761.08	761.08	87.1	0+22+142+3+58+6+192+33+42	0+22+142+3+58+6+192+33+42	Trypsin	3.55e+008	LACSA	UniProt_lactuca	Q332X1	Q332X1	ATP synthase subunit beta, chloroplastic	T15_ctrl_3.27147.27260.4	4	17.38	*<0.1%	<0.1%	1	84.6	3.24e+005	(R)YKELQDIIAILGLDELSEEDRLTVAR(A)	7514103	3002604	0.0149	5.0
	1	1.1	820	46	761.08	761.08	87.1	0+22+142+3+58+6+192+33+42	0+22+142+3+58+6+192+33+42	Trypsin	3.55e+008	LACSA	UniProt_lactuca	Q332X1	Q332X1	ATP synthase subunit beta, chloroplastic	T15_ctrl_3.27109.27109.3	3	17.37	*<0.1%	<0.1%	1	93.6	1.36e+005	(R)IAQIIGPVLDVAFPPGKMPNIYNALVVK(G)	9932407	2977695	0.0128	4.3
	1	1.1	820	46	761.08	761.08	87.1	0+22+142+3+58+6+192+33+42	0+22+142+3+58+6+192+33+42	Trypsin	3.55e+008	LACSA	UniProt_lactuca	Q332X1	Q332X1	ATP synthase subunit beta, chloroplastic	T15_ctrl_2.17716.17850.2	2	17.36	*<0.1%	<0.1%	1	89.7	5.07e+005	(K)VALVYGQMNEPPGAR(M)	8014101	1601810	0.0025	1.6
	1	1.1	820	46	761.08	761.08	87.1	0+22+142+3+58+6+192+33+42	0+22+142+3+58+6+192+33+42	Trypsin	3.55e+008	LACSA	UniProt_lactuca	Q332X1	Q332X1	ATP synthase subunit beta, chloroplastic	T15_ctrl_1.24652.24652.4	4	17.33	*<0.1%	<0.1%	1	84.6	1.92e+005	(R)IFNVLGEPVDNLGPVDTSTTFPIHR(S)	6853616	2738415	0.0098	3.6
	1	1.1	820	46	761.08	761.08	87.1	0+22+142+3+58+6+192+33+42	0+22+142+3+58+6+192+33+42	Trypsin	3.55e+008	LACSA	UniProt_lactuca	Q332X1	Q332X1	ATP synthase subunit beta, chloroplastic	T15_ctrl_1.25177.25312.2	2	17.33	*<0.1%	<0.1%	1	90.4	6.21e+004	(R)IAQIIGPVLDVAFPPGK(M)	8680131	1735015	0.0037	2.1
	1	1.1	820	46	761.08	761.08	87.1	0+22+142+3+58+6+192+33+42	0+22+142+3+58+6+192+33+42	Trypsin	3.55e+008	LACSA	UniProt_lactuca	Q332X1	Q332X1	ATP synthase subunit beta, chloroplastic	T15_NaCl_2.25470.25602.2	2	17.26	*<0.1%	<0.1%	1	88.6	2.94e+005	(R)VGLTALTMAEYFR(D)	7363857	1471761	0.0028	1.9
	1	1.1	820	46	761.08	761.08	87.1	0+22+142+3+58+6+192+33+42	0+22+142+3+58+6+192+33+42	Trypsin	3.55e+008	LACSA	UniProt_lactuca	Q332X1	Q332X1	ATP synthase subunit beta, chloroplastic	T15_Zn_2.28474.28495.3	3	17.17	*<0.1%	<0.1%	1	83.4	5.34e+004	(R)GFQLILSGELDGLPEQAFYLVGNIDEATAK(A)	10702108	3208641	-0.0234	-7.3
	1	1.1	820	46	761.08	761.08	87.1	0+22+142+3+58+6+192+33+42	0+22+142+3+58+6+192+33+42	Trypsin	3.55e+008	LACSA	UniProt_lactuca	Q332X1	Q332X1	ATP synthase subunit beta, chloroplastic	T15_NaCl_2.23486.23625.3	3	17.14	*<0.1%	<0.1%	1	79.0	3.05e+006	(K)GIYPAVDPLDSTSTMLQPR(I)	6876845	2061032	0.0068	3.3
	1	1.1	820	46	761.08	761.08	87.1	0+22+142+3+58+6+192+33+42	0+22+142+3+58+6+192+33+42	Trypsin	3.55e+008	LACSA	UniProt_lactuca	Q332X1	Q332X1	ATP synthase subunit beta, chloroplastic	T15_Zn_3.16317.16318.2	2	17.09	*<0.1%	<0.1%	1	87.8	1.07e+006	(R)SAPAFIQLDTK(L)	5958252	1190642	0.0016	1.3
	1	1.1	820	46	761.08	761.08	87.1	0+22+142+3+58+6+192+33+42	0+22+142+3+58+6+192+33+42	Trypsin	3.55e+008	LACSA	UniProt_lactuca	Q332X1	Q332X1	ATP synthase subunit beta, chloroplastic	T15_Zn_1.21367.21368.2	2	17.06	*<0.1%	<0.1%	1	88.3	4.99e+005	(K)MPNIYNALVVK(G)	6313535	1261697	0.0024	1.9
	1	1.1	820	46	761.08	761.08	87.1	0+22+142+3+58+6+192+33+42	0+22+142+3+58+6+192+33+42	Trypsin	3.55e+008	LACSA	UniProt_lactuca	Q332X1	Q332X1	ATP synthase subunit beta, chloroplastic	T15_Zn_2.27708.27708.4	4	17.01	*<0.1%	<0.1%	1	88.3	5.49e+004	(R)IAQIIGPVLDVAFPPGKMPNIYNALVVK(G)	7451825	2977695	0.0134	4.5
	1	1.1	820	46	761.08	761.08	87.1	0+22+142+3+58+6+192+33+42	0+22+142+3+58+6+192+33+42	Trypsin	3.55e+008	LACSA	UniProt_lactuca	Q332X1	Q332X1	ATP synthase subunit beta, chloroplastic	T15_ctrl_1.26532.26532.3	3	16.94	*<0.1%	<0.1%	1	73.9	4.95e+004	(K)LSIFETGIKVVDLLAPYR(R)	6787281	2034163	0.0064	3.1
	1	1.1	820	46	761.08	761.08	87.1	0+22+142+3+58+6+192+33+42	0+22+142+3+58+6+192+33+42	Trypsin	3.55e+008	LACSA	UniProt_lactuca	Q332X1	Q332X1	ATP synthase subunit beta, chloroplastic	T15_ctrl_2.28428.28428.3	3	16.94	*<0.1%	<0.1%	1	79.4	4.67e+004	(K)LSIFETGIKVVDLLAPYR(R)	6787280	2034163	0.0061	3.0
	1	1.1	820	46	761.08	761.08	87.1	0+22+142+3+58+6+192+33+42	0+22+142+3+58+6+192+33+42	Trypsin	3.55e+008	LACSA	UniProt_lactuca	Q332X1	Q332X1	ATP synthase subunit beta, chloroplastic	T15_ctrl_3.25873.25895.2	2	16.92	*<0.1%	<0.1%	1	82.0	2.43e+004	(R)DTAGQPINVTCEVQQLLGNNR(V)	11640739	2327141	-0.0003	-0.1
	1	1.1	820	46	761.08	761.08	87.1	0+22+142+3+58+6+192+33+42	0+22+142+3+58+6+192+33+42	Trypsin	3.55e+008	LACSA	UniProt_lactuca	Q332X1	Q332X1	ATP synthase subunit beta, chloroplastic	T15_NaCl_3.17160.17284.2	2	16.89	*<0.1%	<0.1%	1	83.3	1.30e+006	(R)SAPAFIQLDTK(L)	5958254	1190642	0.0020	1.6
	1	1.1	820	46	761.08	761.08	87.1	0+22+142+3+58+6+192+33+42	0+22+142+3+58+6+192+33+42	Trypsin	3.55e+008	LACSA	UniProt_lactuca	Q332X1	Q332X1	ATP synthase subunit beta, chloroplastic	T15_Zn_1.25483.25610.3	3	16.88	*<0.1%	<0.1%	1	88.0	2.13e+005	(R)IAQIIGPVLDVAFPPGK(M)	5790110	1735015	0.0032	1.8
	1	1.1	820	46	761.08	761.08	87.1	0+22+142+3+58+6+192+33+42	0+22+142+3+58+6+192+33+42	Trypsin	3.55e+008	LACSA	UniProt_lactuca	Q332X1	Q332X1	ATP synthase subunit beta, chloroplastic	T15_NaCl_1.1563.1563.2	2	16.84	*<0.1%	<0.1%	1	84.9	2.72e+004	(R)IVGEEHYDTAQEVK(Q)	8093911	1617776	-0.0006	-0.4
	1	1.1	820	46	761.08	761.08	87.1	0+22+142+3+58+6+192+33+42	0+22+142+3+58+6+192+33+42	Trypsin	3.55e+008	LACSA	UniProt_lactuca	Q332X1	Q332X1	ATP synthase subunit beta, chloroplastic	T15_Zn_2.27754.27867.4	4	16.82	*<0.1%	<0.1%	1	89.4	2.11e+005	(R)YKELQDIIAILGLDELSEEDRLTVAR(A)	7514099	3002604	0.0133	4.4
	1	1.1	820	46	761.08	761.08	87.1	0+22+142+3+58+6+192+33+42	0+22+142+3+58+6+192+33+42	Trypsin	3.55e+008	LACSA	UniProt_lactuca	Q332X1	Q332X1	ATP synthase subunit beta, chloroplastic	T15_ctrl_3.17511.17614.2	2	16.82	*<0.1%	<0.1%	1	86.9	1.35e+006	(R)SAPAFIQLDTK(L)	5958254	1190642	0.0020	1.6
	1	1.1	820	46	761.08	761.08	87.1	0+22+142+3+58+6+192+33+42	0+22+142+3+58+6+192+33+42	Trypsin	3.55e+008	LACSA	UniProt_lactuca	Q332X1	Q332X1	ATP synthase subunit beta, chloroplastic	T15_Zn_3.22526.22670.3	3	16.81	*<0.1%	<0.1%	1	84.4	2.05e+006	(K)GIYPAVDPLDSTSTMLQPR(I)	6876843	2061032	0.0062	3.0
	1	1.1	820	46	761.08	761.08	87.1	0+22+142+3+58+6+192+33+42	0+22+142+3+58+6+192+33+42	Trypsin	3.55e+008	LACSA	UniProt_lactuca	Q332X1	Q332X1	ATP synthase subunit beta, chloroplastic	T15_NaCl_2.26121.26121.3	3	16.74	*<0.1%	<0.1%	1	87.7	8.07e+004	(K)EGSITSIQAVYVPADDLTDPAPATTFAHLDATTVLSR(G)	12819833	3843929	0.0066	1.7
	1	1.1	820	46	761.08	761.08	87.1	0+22+142+3+58+6+192+33+42	0+22+142+3+58+6+192+33+42	Trypsin	3.55e+008	LACSA	UniProt_lactuca	Q332X1	Q332X1	ATP synthase subunit beta, chloroplastic	T15_NaCl_1.25889.25889.3	3	16.73	*<0.1%	<0.1%	1	89.0	8.88e+004	(K)EGSITSIQAVYVPADDLTDPAPATTFAHLDATTVLSR(G)	12819828	3843929	0.0051	1.3
	1	1.1	820	46	761.08	761.08	87.1	0+22+142+3+58+6+192+33+42	0+22+142+3+58+6+192+33+42	Trypsin	3.55e+008	LACSA	UniProt_lactuca	Q332X1	Q332X1	ATP synthase subunit beta, chloroplastic	T15_Zn_3.26310.26311.2	2	16.70	*<0.1%	<0.1%	1	86.3	2.57e+005	(K)TVLIMELINNIAK(A)	7364327	1471855	0.0029	1.9
	1	1.1	820	46	761.08	761.08	87.1	0+22+142+3+58+6+192+33+42	0+22+142+3+58+6+192+33+42	Trypsin	3.55e+008	LACSA	UniProt_lactuca	Q332X1	Q332X1	ATP synthase subunit beta, chloroplastic	T15_ctrl_1.20549.20659.3	3	16.63	*<0.1%	<0.1%	1	88.9	1.31e+006	(R)MPSAVGYQPTLSTEMGSLQER(I)	7613670	2282079	0.0073	3.2
	1	1.1	820	46	761.08	761.08	87.1	0+22+142+3+58+6+192+33+42	0+22+142+3+58+6+192+33+42	Trypsin	3.55e+008	LACSA	UniProt_lactuca	Q332X1	Q332X1	ATP synthase subunit beta, chloroplastic	T15_ctrl_1.27616.27616.4	4	16.62	*<0.1%	<0.1%	1	79.3	8.08e+004	(R)VGLTALTMAEYFRDVNEQDVLLFIDNIFR(F)	8514421	3402740	0.0063	1.9
	1	1.1	820	46	761.08	761.08	87.1	0+22+142+3+58+6+192+33+42	0+22+142+3+58+6+192+33+42	Trypsin	3.55e+008	LACSA	UniProt_lactuca	Q332X1	Q332X1	ATP synthase subunit beta, chloroplastic	T15_NaCl_3.21281.21281.2	2	16.58	*<0.1%	<0.1%	1	78.1	6.37e+003	(R)FVQAGSEVSALLGR(M)	7173923	1433775	0.0026	1.8
	1	1.1	820	46	761.08	761.08	87.1	0+22+142+3+58+6+192+33+42	0+22+142+3+58+6+192+33+42	Trypsin	3.55e+008	LACSA	UniProt_lactuca	Q332X1	Q332X1	ATP synthase subunit beta, chloroplastic	T15_NaCl_3.26923.26940.3	3	16.50	*<0.1%	<0.1%	1	87.5	1.09e+005	(R)IAQIIGPVLDVAFPPGKMPNIYNALVVK(G)	9932407	2977695	0.0128	4.3
	1	1.1	820	46	761.08	761.08	87.1	0+22+142+3+58+6+192+33+42	0+22+142+3+58+6+192+33+42	Trypsin	3.55e+008	LACSA	UniProt_lactuca	Q332X1	Q332X1	ATP synthase subunit beta, chloroplastic	T15_Zn_1.24983.24983.3	3	16.50	*<0.1%	<0.1%	1	80.2	4.71e+005	(R)IFNVLGEPVDNLGPVDTSTTFPIHR(S)	9134805	2738415	0.0121	4.4
	1	1.1	820	46	761.08	761.08	87.1	0+22+142+3+58+6+192+33+42	0+22+142+3+58+6+192+33+42	Trypsin	3.55e+008	LACSA	UniProt_lactuca	Q332X1	Q332X1	ATP synthase subunit beta, chloroplastic	T15_NaCl_3.27963.27963.3	3	16.47	*<0.1%	<0.1%	1	87.8	2.57e+005	(R)DVNEQDVLLFIDNIFR(F)	6506718	1949997	0.0041	2.1
	1	1.1	820	46	761.08	761.08	87.1	0+22+142+3+58+6+192+33+42	0+22+142+3+58+6+192+33+42	Trypsin	3.55e+008	LACSA	UniProt_lactuca	Q332X1	Q332X1	ATP synthase subunit beta, chloroplastic	T15_ctrl_3.27645.27645.3	3	16.42	*<0.1%	<0.1%	1	86.1	1.30e+004	(K)IGLFGGAGVGKTVLIMELINNIAK(A)	8101393	2428400	0.0037	1.5
	1	1.1	820	46	761.08	761.08	87.1	0+22+142+3+58+6+192+33+42	0+22+142+3+58+6+192+33+42	Trypsin	3.55e+008	LACSA	UniProt_lactuca	Q332X1	Q332X1	ATP synthase subunit beta, chloroplastic	T15_ctrl_2.28236.28236.3	3	16.41	*<0.1%	<0.1%	1	90.2	9.49e+004	(R)IAQIIGPVLDVAFPPGKMPNIYNALVVK(G)	9932383	2977695	0.0056	1.9
	1	1.1	820	46	761.08	761.08	87.1	0+22+142+3+58+6+192+33+42	0+22+142+3+58+6+192+33+42	Trypsin	3.55e+008	LACSA	UniProt_lactuca	Q332X1	Q332X1	ATP synthase subunit beta, chloroplastic	T15_NaCl_2.26926.26926.4	4	16.40	*<0.1%	<0.1%	1	85.0	8.17e+004	(R)IAQIIGPVLDVAFPPGKMPNIYNALVVK(G)	7451819	2977695	0.0110	3.7
	1	1.1	820	46	761.08	761.08	87.1	0+22+142+3+58+6+192+33+42	0+22+142+3+58+6+192+33+42	Trypsin	3.55e+008	LACSA	UniProt_lactuca	Q332X1	Q332X1	ATP synthase subunit beta, chloroplastic	T15_NaCl_1.16104.16255.2	2	16.36	*<0.1%	<0.1%	1	88.7	6.38e+005	(K)VALVYGQMNEPPGAR(M)	8014104	1601810	0.0031	1.9
	1	1.1	820	46	761.08	761.08	87.1	0+22+142+3+58+6+192+33+42	0+22+142+3+58+6+192+33+42	Trypsin	3.55e+008	LACSA	UniProt_lactuca	Q332X1	Q332X1	ATP synthase subunit beta, chloroplastic	T15_NaCl_3.17283.17283.2	2	16.11	*<0.1%	<0.1%	1	79.4	1.29e+006	(R)SAPAFIQLDTK(L)	5958254	1190642	0.0020	1.6
	1	1.1	820	46	761.08	761.08	87.1	0+22+142+3+58+6+192+33+42	0+22+142+3+58+6+192+33+42	Trypsin	3.55e+008	LACSA	UniProt_lactuca	Q332X1	Q332X1	ATP synthase subunit beta, chloroplastic	T15_Zn_1.22883.23021.3	3	16.09	*<0.1%	<0.1%	1	88.6	1.40e+006	(R)GMDVIDTGAPLSVPVGGATLGR(I)	6950353	2083085	0.0061	2.9
	1	1.1	820	46	761.08	761.08	87.1	0+22+142+3+58+6+192+33+42	0+22+142+3+58+6+192+33+42	Trypsin	3.55e+008	LACSA	UniProt_lactuca	Q332X1	Q332X1	ATP synthase subunit beta, chloroplastic	T15_Zn_2.26620.26767.2	2	16.08	*<0.1%	<0.1%	1	88.4	6.66e+004	(R)IAQIIGPVLDVAFPPGK(M)	8680123	1735015	0.0021	1.2
	1	1.1	820	46	761.08	761.08	87.1	0+22+142+3+58+6+192+33+42	0+22+142+3+58+6+192+33+42	Trypsin	3.55e+008	LACSA	UniProt_lactuca	Q332X1	Q332X1	ATP synthase subunit beta, chloroplastic	T15_NaCl_3.25497.25620.2	2	16.03	*<0.1%	<0.1%	1	84.4	3.31e+005	(R)VGLTALTMAEYFR(D)	7363859	1471761	0.0032	2.1
	1	1.1	820	46	761.08	761.08	87.1	0+22+142+3+58+6+192+33+42	0+22+142+3+58+6+192+33+42	Trypsin	3.55e+008	LACSA	UniProt_lactuca	Q332X1	Q332X1	ATP synthase subunit beta, chloroplastic	T15_Zn_3.25153.25153.3	3	15.99	*<0.1%	<0.1%	1	88.0	9.65e+004	(K)EGSITSIQAVYVPADDLTDPAPATTFAHLDATTVLSR(G)	12819828	3843929	0.0051	1.3
	1	1.1	820	46	761.08	761.08	87.1	0+22+142+3+58+6+192+33+42	0+22+142+3+58+6+192+33+42	Trypsin	3.55e+008	LACSA	UniProt_lactuca	Q332X1	Q332X1	ATP synthase subunit beta, chloroplastic	T15_Zn_2.17252.17252.2	2	15.94	*<0.1%	<0.1%	1	74.1	2.87e+005	(K)VALVYGQMNEPPGAR(M)	8014119	1601810	0.0061	3.8
	1	1.1	820	46	761.08	761.08	87.1	0+22+142+3+58+6+192+33+42	0+22+142+3+58+6+192+33+42	Trypsin	3.55e+008	LACSA	UniProt_lactuca	Q332X1	Q332X1	ATP synthase subunit beta, chloroplastic	T15_ctrl_2.29485.29485.3	3	15.92	*<0.1%	<0.1%	1	67.8	7.89e+004	(R)VGLTALTMAEYFRDVNEQDVLLFIDNIFR(F)	11349215	3402740	0.0097	2.9
	1	1.1	820	46	761.08	761.08	87.1	0+22+142+3+58+6+192+33+42	0+22+142+3+58+6+192+33+42	Trypsin	3.55e+008	LACSA	UniProt_lactuca	Q332X1	Q332X1	ATP synthase subunit beta, chloroplastic	T15_Zn_2.22594.22594.2	2	15.83	*<0.1%	<0.1%	1	83.9	2.97e+005	(K)MPNIYNALVVK(G)	6313530	1261697	0.0014	1.1
	1	1.1	820	46	761.08	761.08	87.1	0+22+142+3+58+6+192+33+42	0+22+142+3+58+6+192+33+42	Trypsin	3.55e+008	LACSA	UniProt_lactuca	Q332X1	Q332X1	ATP synthase subunit beta, chloroplastic	T15_ctrl_3.23522.23523.2	2	15.83	*<0.1%	<0.1%	1	86.0	6.57e+005	(R)GMDVIDTGAPLSVPVGGATLGR(I)	10420473	2083085	0.0021	1.0
	1	1.1	820	46	761.08	761.08	87.1	0+22+142+3+58+6+192+33+42	0+22+142+3+58+6+192+33+42	Trypsin	3.55e+008	LACSA	UniProt_lactuca	Q332X1	Q332X1	ATP synthase subunit beta, chloroplastic	T15_ctrl_1.22654.22654.3	3	15.77	*<0.1%	<0.1%	1	91.7	2.07e+006	(R)GMDVIDTGAPLSVPVGGATLGR(I)	6950355	2083085	0.0067	3.2
	1	1.1	820	46	761.08	761.08	87.1	0+22+142+3+58+6+192+33+42	0+22+142+3+58+6+192+33+42	Trypsin	3.55e+008	LACSA	UniProt_lactuca	Q332X1	Q332X1	ATP synthase subunit beta, chloroplastic	T15_NaCl_3.25705.25745.3	3	15.73	*<0.1%	<0.1%	1	83.1	2.06e+004	(R)DTAGQPINVTCEVQQLLGNNR(V)	7763866	2327141	0.0044	1.9
	1	1.1	820	46	761.08	761.08	87.1	0+22+142+3+58+6+192+33+42	0+22+142+3+58+6+192+33+42	Trypsin	3.55e+008	LACSA	UniProt_lactuca	Q332X1	Q332X1	ATP synthase subunit beta, chloroplastic	T15_NaCl_1.20956.21066.3	3	15.68	*<0.1%	<0.1%	1	79.3	1.35e+006	(R)MPSAVGYQPTLSTEMGSLQER(I)	7613665	2282079	0.0058	2.5
	1	1.1	820	46	761.08	761.08	87.1	0+22+142+3+58+6+192+33+42	0+22+142+3+58+6+192+33+42	Trypsin	3.55e+008	LACSA	UniProt_lactuca	Q332X1	Q332X1	ATP synthase subunit beta, chloroplastic	T15_NaCl_1.27057.27058.2	2	15.66	*<0.1%	<0.1%	1	86.2	2.85e+005	(K)TVLIMELINNIAK(A)	7364331	1471855	0.0037	2.5
	1	1.1	820	46	761.08	761.08	87.1	0+22+142+3+58+6+192+33+42	0+22+142+3+58+6+192+33+42	Trypsin	3.55e+008	LACSA	UniProt_lactuca	Q332X1	Q332X1	ATP synthase subunit beta, chloroplastic	T15_NaCl_2.21084.21202.3	3	15.61	*<0.1%	<0.1%	1	86.3	1.22e+006	(R)MPSAVGYQPTLSTEMGSLQER(I)	7613668	2282079	0.0067	2.9
	1	1.1	820	46	761.08	761.08	87.1	0+22+142+3+58+6+192+33+42	0+22+142+3+58+6+192+33+42	Trypsin	3.55e+008	LACSA	UniProt_lactuca	Q332X1	Q332X1	ATP synthase subunit beta, chloroplastic	T15_NaCl_1.22942.23109.3	3	15.58	*<0.1%	<0.1%	1	93.0	2.26e+006	(R)GMDVIDTGAPLSVPVGGATLGR(I)	6950354	2083085	0.0064	3.1
	1	1.1	820	46	761.08	761.08	87.1	0+22+142+3+58+6+192+33+42	0+22+142+3+58+6+192+33+42	Trypsin	3.55e+008	LACSA	UniProt_lactuca	Q332X1	Q332X1	ATP synthase subunit beta, chloroplastic	T15_ctrl_1.24551.24551.3	3	15.53	*<0.1%	<0.1%	1	81.7	8.55e+003	(R)DTAGQPINVTCEVQQLLGNNRVR(A)	8614403	2582310	-0.0040	-1.6
	1	1.1	820	46	761.08	761.08	87.1	0+22+142+3+58+6+192+33+42	0+22+142+3+58+6+192+33+42	Trypsin	3.55e+008	LACSA	UniProt_lactuca	Q332X1	Q332X1	ATP synthase subunit beta, chloroplastic	T15_Zn_1.25790.25790.3	3	15.52	*<0.1%	<0.1%	1	81.6	5.43e+004	(K)EGSITSIQAVYVPADDLTDPAPATTFAHLDATTVLSR(G)	12819827	3843929	0.0048	1.3
	1	1.1	820	46	761.08	761.08	87.1	0+22+142+3+58+6+192+33+42	0+22+142+3+58+6+192+33+42	Trypsin	3.55e+008	LACSA	UniProt_lactuca	Q332X1	Q332X1	ATP synthase subunit beta, chloroplastic	T15_Zn_2.18154.18155.2	2	15.49	*<0.1%	<0.1%	1	84.1	1.03e+006	(R)SAPAFIQLDTK(L)	5958253	1190642	0.0018	1.5
	1	1.1	820	46	761.08	761.08	87.1	0+22+142+3+58+6+192+33+42	0+22+142+3+58+6+192+33+42	Trypsin	3.55e+008	LACSA	UniProt_lactuca	Q332X1	Q332X1	ATP synthase subunit beta, chloroplastic	T15_ctrl_2.29196.29201.3	3	15.40	*<0.1%	<0.1%	1	88.1	2.56e+005	(R)DVNEQDVLLFIDNIFR(F)	6506719	1949997	0.0044	2.3
	1	1.1	820	46	761.08	761.08	87.1	0+22+142+3+58+6+192+33+42	0+22+142+3+58+6+192+33+42	Trypsin	3.55e+008	LACSA	UniProt_lactuca	Q332X1	Q332X1	ATP synthase subunit beta, chloroplastic	T15_NaCl_3.27498.27498.3	3	15.39	*<0.1%	<0.1%	1	78.2	3.69e+003	(K)IGLFGGAGVGKTVLIMELINNIAK(A)	8101408	2428400	0.0082	3.4
	1	1.1	820	46	761.08	761.08	87.1	0+22+142+3+58+6+192+33+42	0+22+142+3+58+6+192+33+42	Trypsin	3.55e+008	LACSA	UniProt_lactuca	Q332X1	Q332X1	ATP synthase subunit beta, chloroplastic	T15_NaCl_1.23094.23094.2	2	15.38	*<0.1%	<0.1%	1	77.5	6.67e+005	(R)GMDVIDTGAPLSVPVGGATLGR(I)	10420480	2083085	0.0035	1.7
	1	1.1	820	46	761.08	761.08	87.1	0+22+142+3+58+6+192+33+42	0+22+142+3+58+6+192+33+42	Trypsin	3.55e+008	LACSA	UniProt_lactuca	Q332X1	Q332X1	ATP synthase subunit beta, chloroplastic	T15_Zn_2.21998.21998.3	3	15.34	*<0.1%	<0.1%	1	79.2	1.13e+006	(R)MPSAVGYQPTLSTEMGSLQER(I)	7613668	2282079	0.0067	2.9
	1	1.1	820	46	761.08	761.08	87.1	0+22+142+3+58+6+192+33+42	0+22+142+3+58+6+192+33+42	Trypsin	3.55e+008	LACSA	UniProt_lactuca	Q332X1	Q332X1	ATP synthase subunit beta, chloroplastic	T15_Zn_3.24979.24979.3	3	15.30	*<0.1%	<0.1%	1	82.5	8.90e+004	(R)IAQIIGPVLDVAFPPGK(M)	5790112	1735015	0.0038	2.2
	1	1.1	820	46	761.08	761.08	87.1	0+22+142+3+58+6+192+33+42	0+22+142+3+58+6+192+33+42	Trypsin	3.55e+008	LACSA	UniProt_lactuca	Q332X1	Q332X1	ATP synthase subunit beta, chloroplastic	T15_Zn_3.26760.26760.3	3	15.27	*<0.1%	<0.1%	1	75.1	4.29e+004	(R)GFQLILSGELDGLPEQAFYLVGNIDEATAK(A)	10702222	3208641	0.0108	3.4
	1	1.1	820	46	761.08	761.08	87.1	0+22+142+3+58+6+192+33+42	0+22+142+3+58+6+192+33+42	Trypsin	3.55e+008	LACSA	UniProt_lactuca	Q332X1	Q332X1	ATP synthase subunit beta, chloroplastic	T15_ctrl_3.21219.21357.3	3	15.23	*<0.1%	<0.1%	1	78.0	1.97e+006	(R)MPSAVGYQPTLSTEMGSLQER(I)	7613667	2282079	0.0064	2.8
	1	1.1	820	46	761.08	761.08	87.1	0+22+142+3+58+6+192+33+42	0+22+142+3+58+6+192+33+42	Trypsin	3.55e+008	LACSA	UniProt_lactuca	Q332X1	Q332X1	ATP synthase subunit beta, chloroplastic	T15_Zn_3.20749.20750.2	2	15.21	*<0.1%	<0.1%	1	82.5	1.77e+005	(K)MPNIYNALVVK(G)	6313529	1261697	0.0012	1.0
	1	1.1	820	46	761.08	761.08	87.1	0+22+142+3+58+6+192+33+42	0+22+142+3+58+6+192+33+42	Trypsin	3.55e+008	LACSA	UniProt_lactuca	Q332X1	Q332X1	ATP synthase subunit beta, chloroplastic	T15_NaCl_2.27471.27471.3	3	15.17	*<0.1%	<0.1%	1	81.9	1.09e+004	(K)IGLFGGAGVGKTVLIMELINNIAK(A)	8101410	2428400	0.0088	3.6
	1	1.1	820	46	761.08	761.08	87.1	0+22+142+3+58+6+192+33+42	0+22+142+3+58+6+192+33+42	Trypsin	3.55e+008	LACSA	UniProt_lactuca	Q332X1	Q332X1	ATP synthase subunit beta, chloroplastic	T15_ctrl_1.22535.22535.2	2	15.17	*<0.1%	<0.1%	1	73.9	2.62e+005	(R)GMDVIDTGAPLSVPVGGATLGR(I)	10420477	2083085	0.0029	1.4
	1	1.1	820	46	761.08	761.08	87.1	0+22+142+3+58+6+192+33+42	0+22+142+3+58+6+192+33+42	Trypsin	3.55e+008	LACSA	UniProt_lactuca	Q332X1	Q332X1	ATP synthase subunit beta, chloroplastic	T15_NaCl_1.27766.27766.3	3	15.16	*<0.1%	<0.1%	1	81.1	1.95e+005	(R)DVNEQDVLLFIDNIFR(F)	6506736	1949997	0.0095	4.9
	1	1.1	820	46	761.08	761.08	87.1	0+22+142+3+58+6+192+33+42	0+22+142+3+58+6+192+33+42	Trypsin	3.55e+008	LACSA	UniProt_lactuca	Q332X1	Q332X1	ATP synthase subunit beta, chloroplastic	T15_NaCl_3.26121.26121.3	3	15.15	*<0.1%	<0.1%	1	79.7	7.61e+004	(K)EGSITSIQAVYVPADDLTDPAPATTFAHLDATTVLSR(G)	12819832	3843929	0.0063	1.6
	1	1.1	820	46	761.08	761.08	87.1	0+22+142+3+58+6+192+33+42	0+22+142+3+58+6+192+33+42	Trypsin	3.55e+008	LACSA	UniProt_lactuca	Q332X1	Q332X1	ATP synthase subunit beta, chloroplastic	T15_NaCl_2.17244.17244.2	2	15.03	*<0.1%	<0.1%	1	76.2	1.09e+006	(R)SAPAFIQLDTK(L)	5958257	1190642	0.0026	2.1
	1	1.1	820	46	761.08	761.08	87.1	0+22+142+3+58+6+192+33+42	0+22+142+3+58+6+192+33+42	Trypsin	3.55e+008	LACSA	UniProt_lactuca	Q332X1	Q332X1	ATP synthase subunit beta, chloroplastic	T15_ctrl_2.1604.1604.2	2	14.99	*<0.1%	<0.1%	1	77.0	3.44e+004	(R)IVGEEHYDTAQEVK(Q)	8093938	1617776	0.0048	3.0
	1	1.1	820	46	761.08	761.08	87.1	0+22+142+3+58+6+192+33+42	0+22+142+3+58+6+192+33+42	Trypsin	3.55e+008	LACSA	UniProt_lactuca	Q332X1	Q332X1	ATP synthase subunit beta, chloroplastic	T15_ctrl_3.23374.23537.3	3	14.98	*<0.1%	<0.1%	1	82.3	2.55e+006	(R)GMDVIDTGAPLSVPVGGATLGR(I)	6950352	2083085	0.0058	2.8
	1	1.1	820	46	761.08	761.08	87.1	0+22+142+3+58+6+192+33+42	0+22+142+3+58+6+192+33+42	Trypsin	3.55e+008	LACSA	UniProt_lactuca	Q332X1	Q332X1	ATP synthase subunit beta, chloroplastic	T15_ctrl_3.27430.27496.2	2	14.89	*<0.1%	<0.1%	1	85.8	2.48e+005	(K)TVLIMELINNIAK(A)	7364331	1471855	0.0037	2.5
	1	1.1	820	46	761.08	761.08	87.1	0+22+142+3+58+6+192+33+42	0+22+142+3+58+6+192+33+42	Trypsin	3.55e+008	LACSA	UniProt_lactuca	Q332X1	Q332X1	ATP synthase subunit beta, chloroplastic	T15_ctrl_1.2269.2353.2	2	14.79	*<0.1%	<0.1%	1	76.7	8.59e+005	(R)AVAMSATDGLTR(G)	5968041	1192599	0.0019	1.6
	1	1.1	820	46	761.08	761.08	87.1	0+22+142+3+58+6+192+33+42	0+22+142+3+58+6+192+33+42	Trypsin	3.55e+008	LACSA	UniProt_lactuca	Q332X1	Q332X1	ATP synthase subunit beta, chloroplastic	T15_ctrl_2.1605.1605.2	2	14.77	*<0.1%	<0.1%	1	83.7	3.44e+004	(R)IVGEEHYDTAQEVK(Q)	8093938	1617776	0.0048	3.0
	1	1.1	820	46	761.08	761.08	87.1	0+22+142+3+58+6+192+33+42	0+22+142+3+58+6+192+33+42	Trypsin	3.55e+008	LACSA	UniProt_lactuca	Q332X1	Q332X1	ATP synthase subunit beta, chloroplastic	T15_NaCl_2.16379.16379.2	2	14.68	*<0.1%	<0.1%	1	84.7	1.59e+006	(K)IGLFGGAGVGK(T)	4882861	975562	0.0027	2.8
	1	1.1	820	46	761.08	761.08	87.1	0+22+142+3+58+6+192+33+42	0+22+142+3+58+6+192+33+42	Trypsin	3.55e+008	LACSA	UniProt_lactuca	Q332X1	Q332X1	ATP synthase subunit beta, chloroplastic	T15_ctrl_1.27324.27324.2	2	14.68	*<0.1%	<0.1%	1	66.2	3.58e+005	(R)DVNEQDVLLFIDNIFR(F)	9755035	1949997	0.0030	1.5
	1	1.1	820	46	761.08	761.08	87.1	0+22+142+3+58+6+192+33+42	0+22+142+3+58+6+192+33+42	Trypsin	3.55e+008	LACSA	UniProt_lactuca	Q332X1	Q332X1	ATP synthase subunit beta, chloroplastic	T15_ctrl_2.25002.25002.3	3	14.68	*<0.1%	<0.1%	1	77.8	1.26e+004	(K)GIYPAVDPLDSTSTMLQPR(I)	6876843	2061032	0.0062	3.0
	1	1.1	820	46	761.08	761.08	87.1	0+22+142+3+58+6+192+33+42	0+22+142+3+58+6+192+33+42	Trypsin	3.55e+008	LACSA	UniProt_lactuca	Q332X1	Q332X1	ATP synthase subunit beta, chloroplastic	T15_ctrl_1.1587.1588.2	2	14.65	*<0.1%	<0.1%	1	81.7	3.45e+004	(R)IVGEEHYDTAQEVK(Q)	8093930	1617776	0.0032	2.0
	1	1.1	820	46	761.08	761.08	87.1	0+22+142+3+58+6+192+33+42	0+22+142+3+58+6+192+33+42	Trypsin	3.55e+008	LACSA	UniProt_lactuca	Q332X1	Q332X1	ATP synthase subunit beta, chloroplastic	T15_ctrl_2.2386.2536.2	2	14.61	*<0.1%	<0.1%	1	78.7	8.65e+005	(R)AVAMSATDGLTR(G)	5968048	1192599	0.0033	2.7
	1	1.1	820	46	761.08	761.08	87.1	0+22+142+3+58+6+192+33+42	0+22+142+3+58+6+192+33+42	Trypsin	3.55e+008	LACSA	UniProt_lactuca	Q332X1	Q332X1	ATP synthase subunit beta, chloroplastic	T15_NaCl_2.23339.23340.2	2	14.54	*<0.1%	<0.1%	1	80.6	5.90e+005	(R)GMDVIDTGAPLSVPVGGATLGR(I)	10420472	2083085	0.0019	0.9
	1	1.1	820	46	761.08	761.08	87.1	0+22+142+3+58+6+192+33+42	0+22+142+3+58+6+192+33+42	Trypsin	3.55e+008	LACSA	UniProt_lactuca	Q332X1	Q332X1	ATP synthase subunit beta, chloroplastic	T15_ctrl_1.22677.22677.2	2	14.53	*<0.1%	<0.1%	1	76.9	5.46e+005	(R)GMDVIDTGAPLSVPVGGATLGR(I)	10420480	2083085	0.0035	1.7
	1	1.1	820	46	761.08	761.08	87.1	0+22+142+3+58+6+192+33+42	0+22+142+3+58+6+192+33+42	Trypsin	3.55e+008	LACSA	UniProt_lactuca	Q332X1	Q332X1	ATP synthase subunit beta, chloroplastic	T15_ctrl_2.28283.28283.5	5	14.45	*<0.1%	<0.1%	1	76.7	3.02e+004	(R)YKELQDIIAILGLDELSEEDRLTVAR(A)	6013284	3002604	0.0084	2.8
	1	1.1	820	46	761.08	761.08	87.1	0+22+142+3+58+6+192+33+42	0+22+142+3+58+6+192+33+42	Trypsin	3.55e+008	LACSA	UniProt_lactuca	Q332X1	Q332X1	ATP synthase subunit beta, chloroplastic	T15_Zn_2.22295.22378.2	2	14.44	*<0.1%	<0.1%	1	70.8	4.67e+005	(R)FVQAGSEVSALLGR(M)	7173925	1433775	0.0030	2.1
	1	1.1	820	46	761.08	761.08	87.1	0+22+142+3+58+6+192+33+42	0+22+142+3+58+6+192+33+42	Trypsin	3.55e+008	LACSA	UniProt_lactuca	Q332X1	Q332X1	ATP synthase subunit beta, chloroplastic	T15_ctrl_2.24502.24644.3	3	14.43	*<0.1%	<0.1%	1	89.3	2.64e+006	(R)GMDVIDTGAPLSVPVGGATLGR(I)	6950349	2083085	0.0049	2.4
	1	1.1	820	46	761.08	761.08	87.1	0+22+142+3+58+6+192+33+42	0+22+142+3+58+6+192+33+42	Trypsin	3.55e+008	LACSA	UniProt_lactuca	Q332X1	Q332X1	ATP synthase subunit beta, chloroplastic	T15_Zn_3.27288.27288.3	3	14.38	*<0.1%	<0.1%	1	64.9	2.32e+004	(R)VGLTALTMAEYFRDVNEQDVLLFIDNIFR(F)	11349208	3402740	0.0076	2.2
	1	1.1	820	46	761.08	761.08	87.1	0+22+142+3+58+6+192+33+42	0+22+142+3+58+6+192+33+42	Trypsin	3.55e+008	LACSA	UniProt_lactuca	Q332X1	Q332X1	ATP synthase subunit beta, chloroplastic	T15_NaCl_2.16508.16508.2	2	14.37	*<0.1%	<0.1%	1	80.9	1.19e+005	(K)VALVYGQMNEPPGAR(M)	8014104	1601810	0.0031	1.9
	1	1.1	820	46	761.08	761.08	87.1	0+22+142+3+58+6+192+33+42	0+22+142+3+58+6+192+33+42	Trypsin	3.55e+008	LACSA	UniProt_lactuca	Q332X1	Q332X1	ATP synthase subunit beta, chloroplastic	T15_NaCl_2.25797.25933.2	2	14.25	*<0.1%	<0.1%	1	84.8	9.30e+004	(R)IAQIIGPVLDVAFPPGK(M)	8680127	1735015	0.0029	1.6
	1	1.1	820	46	761.08	761.08	87.1	0+22+142+3+58+6+192+33+42	0+22+142+3+58+6+192+33+42	Trypsin	3.55e+008	LACSA	UniProt_lactuca	Q332X1	Q332X1	ATP synthase subunit beta, chloroplastic	T15_ctrl_1.15874.15874.2	2	14.20	*<0.1%	<0.1%	1	73.4	1.34e+005	(K)VALVYGQMNEPPGAR(M)	8014100	1601810	0.0023	1.4
	1	1.1	820	46	761.08	761.08	87.1	0+22+142+3+58+6+192+33+42	0+22+142+3+58+6+192+33+42	Trypsin	3.55e+008	LACSA	UniProt_lactuca	Q332X1	Q332X1	ATP synthase subunit beta, chloroplastic	T15_ctrl_1.16539.16681.2	2	14.19	*<0.1%	<0.1%	1	80.7	1.02e+006	(R)SAPAFIQLDTK(L)	5958248	1190642	0.0008	0.6
	1	1.1	820	46	761.08	761.08	87.1	0+22+142+3+58+6+192+33+42	0+22+142+3+58+6+192+33+42	Trypsin	3.55e+008	LACSA	UniProt_lactuca	Q332X1	Q332X1	ATP synthase subunit beta, chloroplastic	T15_ctrl_2.23141.23141.2	2	14.17	*<0.1%	<0.1%	1	78.5	2.15e+005	(K)MPNIYNALVVK(G)	6313529	1261697	0.0012	1.0
	1	1.1	820	46	761.08	761.08	87.1	0+22+142+3+58+6+192+33+42	0+22+142+3+58+6+192+33+42	Trypsin	3.55e+008	LACSA	UniProt_lactuca	Q332X1	Q332X1	ATP synthase subunit beta, chloroplastic	T15_NaCl_3.2257.2328.2	2	14.14	*<0.1%	<0.1%	1	71.7	9.30e+005	(R)AVAMSATDGLTR(G)	5968046	1192599	0.0029	2.4
	1	1.1	820	46	761.08	761.08	87.1	0+22+142+3+58+6+192+33+42	0+22+142+3+58+6+192+33+42	Trypsin	3.55e+008	LACSA	UniProt_lactuca	Q332X1	Q332X1	ATP synthase subunit beta, chloroplastic	T15_ctrl_3.26896.26896.4	4	14.13	*<0.1%	<0.1%	1	65.4	2.09e+004	(K)LSIFETGIKVVDLLAPYRR(G)	5483230	2190265	0.0057	2.6
	1	1.1	820	46	761.08	761.08	87.1	0+22+142+3+58+6+192+33+42	0+22+142+3+58+6+192+33+42	Trypsin	3.55e+008	LACSA	UniProt_lactuca	Q332X1	Q332X1	ATP synthase subunit beta, chloroplastic	T15_NaCl_1.26819.26819.5	5	14.12	*<0.1%	<0.1%	1	72.9	2.37e+004	(R)YKELQDIIAILGLDELSEEDRLTVAR(A)	6013297	3002604	0.0149	5.0
	1	1.1	820	46	761.08	761.08	87.1	0+22+142+3+58+6+192+33+42	0+22+142+3+58+6+192+33+42	Trypsin	3.55e+008	LACSA	UniProt_lactuca	Q332X1	Q332X1	ATP synthase subunit beta, chloroplastic	T15_ctrl_1.22678.22678.2	2	14.10	*<0.1%	<0.1%	1	76.7	5.46e+005	(R)GMDVIDTGAPLSVPVGGATLGR(I)	10420480	2083085	0.0035	1.7
	1	1.1	820	46	761.08	761.08	87.1	0+22+142+3+58+6+192+33+42	0+22+142+3+58+6+192+33+42	Trypsin	3.55e+008	LACSA	UniProt_lactuca	Q332X1	Q332X1	ATP synthase subunit beta, chloroplastic	T15_ctrl_2.22809.22842.2	2	14.09	*<0.1%	<0.1%	1	71.4	5.66e+005	(R)FVQAGSEVSALLGR(M)	7173925	1433775	0.0030	2.1
	1	1.1	820	46	761.08	761.08	87.1	0+22+142+3+58+6+192+33+42	0+22+142+3+58+6+192+33+42	Trypsin	3.55e+008	LACSA	UniProt_lactuca	Q332X1	Q332X1	ATP synthase subunit beta, chloroplastic	T15_ctrl_2.27111.27262.2	2	13.98	*<0.1%	<0.1%	1	79.1	4.72e+004	(R)IAQIIGPVLDVAFPPGK(M)	8680141	1735015	0.0057	3.3
	1	1.1	820	46	761.08	761.08	87.1	0+22+142+3+58+6+192+33+42	0+22+142+3+58+6+192+33+42	Trypsin	3.55e+008	LACSA	UniProt_lactuca	Q332X1	Q332X1	ATP synthase subunit beta, chloroplastic	T15_ctrl_2.29482.29519.4	4	13.93	*<0.1%	<0.1%	1	71.0	6.91e+004	(R)VGLTALTMAEYFRDVNEQDVLLFIDNIFR(F)	8514432	3402740	0.0107	3.2
	1	1.1	820	46	761.08	761.08	87.1	0+22+142+3+58+6+192+33+42	0+22+142+3+58+6+192+33+42	Trypsin	3.55e+008	LACSA	UniProt_lactuca	Q332X1	Q332X1	ATP synthase subunit beta, chloroplastic	T15_ctrl_2.18715.18716.2	2	13.92	*<0.1%	<0.1%	1	79.1	8.88e+005	(R)SAPAFIQLDTK(L)	5958251	1190642	0.0014	1.1
	1	1.1	820	46	761.08	761.08	87.1	0+22+142+3+58+6+192+33+42	0+22+142+3+58+6+192+33+42	Trypsin	3.55e+008	LACSA	UniProt_lactuca	Q332X1	Q332X1	ATP synthase subunit beta, chloroplastic	T15_ctrl_3.27178.27178.5	5	13.89	*<0.1%	<0.1%	1	69.7	2.85e+004	(R)YKELQDIIAILGLDELSEEDRLTVAR(A)	6013292	3002604	0.0124	4.1
	1	1.1	820	46	761.08	761.08	87.1	0+22+142+3+58+6+192+33+42	0+22+142+3+58+6+192+33+42	Trypsin	3.55e+008	LACSA	UniProt_lactuca	Q332X1	Q332X1	ATP synthase subunit beta, chloroplastic	T15_Zn_2.28704.28704.3	3	13.86	*<0.1%	<0.1%	1	79.2	4.30e+005	(R)DVNEQDVLLFIDNIFR(F)	6506731	1949997	0.0080	4.1
	1	1.1	820	46	761.08	761.08	87.1	0+22+142+3+58+6+192+33+42	0+22+142+3+58+6+192+33+42	Trypsin	3.55e+008	LACSA	UniProt_lactuca	Q332X1	Q332X1	ATP synthase subunit beta, chloroplastic	T15_NaCl_3.21088.21205.3	3	13.85	*<0.1%	<0.1%	1	83.7	9.76e+005	(R)MPSAVGYQPTLSTEMGSLQER(I)	7613666	2282079	0.0061	2.7
	1	1.1	820	46	761.08	761.08	87.1	0+22+142+3+58+6+192+33+42	0+22+142+3+58+6+192+33+42	Trypsin	3.55e+008	LACSA	UniProt_lactuca	Q332X1	Q332X1	ATP synthase subunit beta, chloroplastic	T15_NaCl_2.27013.27013.5	5	13.84	*<0.1%	<0.1%	1	77.2	2.30e+004	(R)YKELQDIIAILGLDELSEEDRLTVAR(A)	6013288	3002604	0.0104	3.5
	1	1.1	820	46	761.08	761.08	87.1	0+22+142+3+58+6+192+33+42	0+22+142+3+58+6+192+33+42	Trypsin	3.55e+008	LACSA	UniProt_lactuca	Q332X1	Q332X1	ATP synthase subunit beta, chloroplastic	T15_ctrl_2.16631.16631.2	2	13.84	*<0.1%	<0.1%	1	71.8	4.61e+005	(K)AMNLEMESNLK(K)	6403066	1279602	0.0038	3.0
	1	1.1	820	46	761.08	761.08	87.1	0+22+142+3+58+6+192+33+42	0+22+142+3+58+6+192+33+42	Trypsin	3.55e+008	LACSA	UniProt_lactuca	Q332X1	Q332X1	ATP synthase subunit beta, chloroplastic	T15_NaCl_2.23252.23315.3	3	13.80	*<0.1%	<0.1%	1	86.8	2.25e+006	(R)GMDVIDTGAPLSVPVGGATLGR(I)	6950350	2083085	0.0052	2.5
	1	1.1	820	46	761.08	761.08	87.1	0+22+142+3+58+6+192+33+42	0+22+142+3+58+6+192+33+42	Trypsin	3.55e+008	LACSA	UniProt_lactuca	Q332X1	Q332X1	ATP synthase subunit beta, chloroplastic	T15_NaCl_3.27256.27384.2	2	13.64	*<0.1%	<0.1%	1	70.4	3.45e+005	(K)TVLIMELINNIAK(A)	7364333	1471855	0.0041	2.8
	1	1.1	820	46	761.08	761.08	87.1	0+22+142+3+58+6+192+33+42	0+22+142+3+58+6+192+33+42	Trypsin	3.55e+008	LACSA	UniProt_lactuca	Q332X1	Q332X1	ATP synthase subunit beta, chloroplastic	T15_Zn_1.22904.22904.2	2	13.62	*<0.1%	<0.1%	1	65.6	1.62e+005	(R)GMDVIDTGAPLSVPVGGATLGR(I)	10420475	2083085	0.0025	1.2
	1	1.1	820	46	761.08	761.08	87.1	0+22+142+3+58+6+192+33+42	0+22+142+3+58+6+192+33+42	Trypsin	3.55e+008	LACSA	UniProt_lactuca	Q332X1	Q332X1	ATP synthase subunit beta, chloroplastic	T15_Zn_1.23173.23319.3	3	13.59	*<0.1%	<0.1%	1	72.3	2.35e+006	(K)GIYPAVDPLDSTSTMLQPR(I)	6876839	2061032	0.0050	2.4
	1	1.1	820	46	761.08	761.08	87.1	0+22+142+3+58+6+192+33+42	0+22+142+3+58+6+192+33+42	Trypsin	3.55e+008	LACSA	UniProt_lactuca	Q332X1	Q332X1	ATP synthase subunit beta, chloroplastic	T15_Zn_2.26891.26891.3	3	13.59	*<0.1%	<0.1%	1	72.2	6.46e+004	(K)EGSITSIQAVYVPADDLTDPAPATTFAHLDATTVLSR(G)	12819833	3843929	0.0066	1.7
	1	1.1	820	46	761.08	761.08	87.1	0+22+142+3+58+6+192+33+42	0+22+142+3+58+6+192+33+42	Trypsin	3.55e+008	LACSA	UniProt_lactuca	Q332X1	Q332X1	ATP synthase subunit beta, chloroplastic	T15_ctrl_3.25598.25598.4	4	13.53	*<0.1%	<0.1%	1	73.6	1.82e+005	(R)IFNVLGEPVDNLGPVDTSTTFPIHR(S)	6853623	2738415	0.0126	4.6
	1	1.1	820	46	761.08	761.08	87.1	0+22+142+3+58+6+192+33+42	0+22+142+3+58+6+192+33+42	Trypsin	3.55e+008	LACSA	UniProt_lactuca	Q332X1	Q332X1	ATP synthase subunit beta, chloroplastic	T15_ctrl_1.25169.25310.3	3	13.52	*<0.1%	<0.1%	1	80.6	5.49e+004	(R)IAQIIGPVLDVAFPPGK(M)	5790148	1735015	0.0146	8.4
	1	1.1	820	46	761.08	761.08	87.1	0+22+142+3+58+6+192+33+42	0+22+142+3+58+6+192+33+42	Trypsin	3.55e+008	LACSA	UniProt_lactuca	Q332X1	Q332X1	ATP synthase subunit beta, chloroplastic	T15_ctrl_2.27000.27000.2	2	13.52	*<0.1%	<0.1%	1	71.9	1.99e+004	(R)DTAGQPINVTCEVQQLLGNNR(V)	11640675	2327141	-0.0131	-5.6
	1	1.1	820	46	761.08	761.08	87.1	0+22+142+3+58+6+192+33+42	0+22+142+3+58+6+192+33+42	Trypsin	3.55e+008	LACSA	UniProt_lactuca	Q332X1	Q332X1	ATP synthase subunit beta, chloroplastic	T15_NaCl_1.1562.1562.2	2	13.47	*<0.1%	<0.1%	1	73.9	2.72e+004	(R)IVGEEHYDTAQEVK(Q)	8093911	1617776	-0.0006	-0.4
	1	1.1	820	46	761.08	761.08	87.1	0+22+142+3+58+6+192+33+42	0+22+142+3+58+6+192+33+42	Trypsin	3.55e+008	LACSA	UniProt_lactuca	Q332X1	Q332X1	ATP synthase subunit beta, chloroplastic	T15_Zn_3.20067.20204.3	3	13.44	*<0.1%	<0.1%	1	84.4	9.77e+005	(R)MPSAVGYQPTLSTEMGSLQER(I)	7613666	2282079	0.0061	2.7
	1	1.1	820	46	761.08	761.08	87.1	0+22+142+3+58+6+192+33+42	0+22+142+3+58+6+192+33+42	Trypsin	3.55e+008	LACSA	UniProt_lactuca	Q332X1	Q332X1	ATP synthase subunit beta, chloroplastic	T15_NaCl_1.15090.15090.2	2	13.39	*<0.1%	<0.1%	1	74.9	2.24e+005	(K)AMNLEMESNLK(K)	6403061	1279602	0.0028	2.2
	1	1.1	820	46	761.08	761.08	87.1	0+22+142+3+58+6+192+33+42	0+22+142+3+58+6+192+33+42	Trypsin	3.55e+008	LACSA	UniProt_lactuca	Q332X1	Q332X1	ATP synthase subunit beta, chloroplastic	T15_NaCl_2.2324.2406.2	2	13.36	*<0.1%	<0.1%	1	77.1	1.18e+006	(R)AVAMSATDGLTR(G)	5968045	1192599	0.0027	2.2
	1	1.1	820	46	761.08	761.08	87.1	0+22+142+3+58+6+192+33+42	0+22+142+3+58+6+192+33+42	Trypsin	3.55e+008	LACSA	UniProt_lactuca	Q332X1	Q332X1	ATP synthase subunit beta, chloroplastic	T15_ctrl_1.24841.24841.2	2	13.29	*<0.1%	<0.1%	1	72.4	1.18e+005	(R)VGLTALTMAEYFR(D)	7363853	1471761	0.0020	1.3
	1	1.1	820	46	761.08	761.08	87.1	0+22+142+3+58+6+192+33+42	0+22+142+3+58+6+192+33+42	Trypsin	3.55e+008	LACSA	UniProt_lactuca	Q332X1	Q332X1	ATP synthase subunit beta, chloroplastic	T15_NaCl_3.27181.27181.3	3	13.24	*<0.1%	<0.1%	1	68.7	2.12e+004	(K)LSIFETGIKVVDLLAPYR(R)	6787277	2034163	0.0052	2.5
	1	1.1	820	46	761.08	761.08	87.1	0+22+142+3+58+6+192+33+42	0+22+142+3+58+6+192+33+42	Trypsin	3.55e+008	LACSA	UniProt_lactuca	Q332X1	Q332X1	ATP synthase subunit beta, chloroplastic	T15_Zn_3.22357.22357.3	3	13.23	*<0.1%	<0.1%	1	83.5	1.57e+006	(R)GMDVIDTGAPLSVPVGGATLGR(I)	6950353	2083085	0.0061	2.9
	1	1.1	820	46	761.08	761.08	87.1	0+22+142+3+58+6+192+33+42	0+22+142+3+58+6+192+33+42	Trypsin	3.55e+008	LACSA	UniProt_lactuca	Q332X1	Q332X1	ATP synthase subunit beta, chloroplastic	T15_NaCl_2.1571.1571.3	3	13.17	*<0.1%	<0.1%	1	72.8	1.88e+004	(R)IVGEEHYDTAQEVK(Q)	5399319	1617776	0.0057	3.5
	1	1.1	820	46	761.08	761.08	87.1	0+22+142+3+58+6+192+33+42	0+22+142+3+58+6+192+33+42	Trypsin	3.55e+008	LACSA	UniProt_lactuca	Q332X1	Q332X1	ATP synthase subunit beta, chloroplastic	T15_Zn_1.11056.11056.2	2	13.12	*<0.1%	<0.1%	1	80.2	1.19e+006	(R)EGNDLYMEMK(E)	6152639	1229518	0.0028	2.3
	1	1.1	820	46	761.08	761.08	87.1	0+22+142+3+58+6+192+33+42	0+22+142+3+58+6+192+33+42	Trypsin	3.55e+008	LACSA	UniProt_lactuca	Q332X1	Q332X1	ATP synthase subunit beta, chloroplastic	T15_Zn_1.21524.21524.2	2	13.10	*<0.1%	<0.1%	1	63.2	2.81e+005	(K)MPNIYNALVVK(G)	6313535	1261697	0.0024	1.9
	1	1.1	820	46	761.08	761.08	87.1	0+22+142+3+58+6+192+33+42	0+22+142+3+58+6+192+33+42	Trypsin	3.55e+008	LACSA	UniProt_lactuca	Q332X1	Q332X1	ATP synthase subunit beta, chloroplastic	T15_ctrl_1.15873.15873.2	2	13.03	*<0.1%	<0.1%	1	73.0	1.34e+005	(K)VALVYGQMNEPPGAR(M)	8014100	1601810	0.0023	1.4
	1	1.1	820	46	761.08	761.08	87.1	0+22+142+3+58+6+192+33+42	0+22+142+3+58+6+192+33+42	Trypsin	3.55e+008	LACSA	UniProt_lactuca	Q332X1	Q332X1	ATP synthase subunit beta, chloroplastic	T15_Zn_1.20694.20850.3	3	13.01	*<0.1%	<0.1%	1	77.2	7.76e+005	(R)MPSAVGYQPTLSTEMGSLQER(I)	7613664	2282079	0.0055	2.4
	1	1.1	820	46	761.08	761.08	87.1	0+22+142+3+58+6+192+33+42	0+22+142+3+58+6+192+33+42	Trypsin	3.55e+008	LACSA	UniProt_lactuca	Q332X1	Q332X1	ATP synthase subunit beta, chloroplastic	T15_Zn_2.24001.24130.3	3	12.97	*<0.1%	<0.1%	1	75.3	1.69e+006	(R)GMDVIDTGAPLSVPVGGATLGR(I)	6950352	2083085	0.0058	2.8
	1	1.1	820	46	761.08	761.08	87.1	0+22+142+3+58+6+192+33+42	0+22+142+3+58+6+192+33+42	Trypsin	3.55e+008	LACSA	UniProt_lactuca	Q332X1	Q332X1	ATP synthase subunit beta, chloroplastic	T15_Zn_1.22907.22907.3	3	12.90	*<0.1%	<0.1%	1	78.6	5.39e+005	(R)GMDVIDTGAPLSVPVGGATLGR(I)	6950352	2083085	0.0058	2.8
	1	1.1	820	46	761.08	761.08	87.1	0+22+142+3+58+6+192+33+42	0+22+142+3+58+6+192+33+42	Trypsin	3.55e+008	LACSA	UniProt_lactuca	Q332X1	Q332X1	ATP synthase subunit beta, chloroplastic	T15_NaCl_2.27704.27704.3	3	12.87	*<0.1%	<0.1%	1	75.2	4.13e+004	(R)GFQLILSGELDGLPEQAFYLVGNIDEATAK(A)	10702219	3208641	0.0099	3.1
	1	1.1	820	46	761.08	761.08	87.1	0+22+142+3+58+6+192+33+42	0+22+142+3+58+6+192+33+42	Trypsin	3.55e+008	LACSA	UniProt_lactuca	Q332X1	Q332X1	ATP synthase subunit beta, chloroplastic	T15_ctrl_1.27325.27325.2	2	12.85	*<0.1%	<0.1%	1	64.4	3.58e+005	(R)DVNEQDVLLFIDNIFR(F)	9755035	1949997	0.0030	1.5
	1	1.1	820	46	761.08	761.08	87.1	0+22+142+3+58+6+192+33+42	0+22+142+3+58+6+192+33+42	Trypsin	3.55e+008	LACSA	UniProt_lactuca	Q332X1	Q332X1	ATP synthase subunit beta, chloroplastic	T15_Zn_2.16081.16178.2	2	12.76	*<0.1%	<0.1%	1	69.6	5.06e+005	(K)AMNLEMESNLK(K)	6403057	1279602	0.0020	1.6
	1	1.1	820	46	761.08	761.08	87.1	0+22+142+3+58+6+192+33+42	0+22+142+3+58+6+192+33+42	Trypsin	3.55e+008	LACSA	UniProt_lactuca	Q332X1	Q332X1	ATP synthase subunit beta, chloroplastic	T15_Zn_1.16029.16029.2	2	12.75	*<0.1%	<0.1%	1	73.7	2.30e+005	(K)VALVYGQMNEPPGAR(M)	8014107	1601810	0.0037	2.3
	1	1.1	820	46	761.08	761.08	87.1	0+22+142+3+58+6+192+33+42	0+22+142+3+58+6+192+33+42	Trypsin	3.55e+008	LACSA	UniProt_lactuca	Q332X1	Q332X1	ATP synthase subunit beta, chloroplastic	T15_Zn_2.28772.28772.2	2	12.72	*<0.1%	<0.1%	1	63.8	6.39e+005	(R)DVNEQDVLLFIDNIFR(F)	9755050	1949997	0.0060	3.1
	1	1.1	820	46	761.08	761.08	87.1	0+22+142+3+58+6+192+33+42	0+22+142+3+58+6+192+33+42	Trypsin	3.55e+008	LACSA	UniProt_lactuca	Q332X1	Q332X1	ATP synthase subunit beta, chloroplastic	T15_NaCl_2.25929.25929.3	3	12.55	*<0.1%	<0.1%	1	71.0	9.60e+004	(R)IAQIIGPVLDVAFPPGK(M)	5790120	1735015	0.0062	3.6
	1	1.1	820	46	761.08	761.08	87.1	0+22+142+3+58+6+192+33+42	0+22+142+3+58+6+192+33+42	Trypsin	3.55e+008	LACSA	UniProt_lactuca	Q332X1	Q332X1	ATP synthase subunit beta, chloroplastic	T15_NaCl_1.25733.25733.3	3	12.54	*<0.1%	<0.1%	1	67.6	8.76e+004	(R)IAQIIGPVLDVAFPPGK(M)	5790119	1735015	0.0059	3.4
	1	1.1	820	46	761.08	761.08	87.1	0+22+142+3+58+6+192+33+42	0+22+142+3+58+6+192+33+42	Trypsin	3.55e+008	LACSA	UniProt_lactuca	Q332X1	Q332X1	ATP synthase subunit beta, chloroplastic	T15_NaCl_1.26521.26521.4	4	12.54	*<0.1%	<0.1%	1	73.6	2.79e+004	(K)LSIFETGIKVVDLLAPYRR(G)	5483268	2190265	0.0209	9.5
	1	1.1	820	46	761.08	761.08	87.1	0+22+142+3+58+6+192+33+42	0+22+142+3+58+6+192+33+42	Trypsin	3.55e+008	LACSA	UniProt_lactuca	Q332X1	Q332X1	ATP synthase subunit beta, chloroplastic	T15_Zn_2.17313.17477.3	3	12.52	*<0.1%	<0.1%	1	76.6	6.36e+005	(K)VVDLLAPYRR(G)	4012408	1201705	0.0027	2.2
	1	1.1	820	46	761.08	761.08	87.1	0+22+142+3+58+6+192+33+42	0+22+142+3+58+6+192+33+42	Trypsin	3.55e+008	LACSA	UniProt_lactuca	Q332X1	Q332X1	ATP synthase subunit beta, chloroplastic	T15_ctrl_1.2408.2408.2	2	12.51	*<0.1%	<0.1%	1	72.8	7.40e+005	(R)AVAMSATDGLTR(G)	5968040	1192599	0.0017	1.4
	1	1.1	820	46	761.08	761.08	87.1	0+22+142+3+58+6+192+33+42	0+22+142+3+58+6+192+33+42	Trypsin	3.55e+008	LACSA	UniProt_lactuca	Q332X1	Q332X1	ATP synthase subunit beta, chloroplastic	T15_Zn_3.14956.14956.2	2	12.50	*<0.1%	<0.1%	1	69.3	1.52e+005	(K)VALVYGQMNEPPGAR(M)	8014103	1601810	0.0029	1.8
	1	1.1	820	46	761.08	761.08	87.1	0+22+142+3+58+6+192+33+42	0+22+142+3+58+6+192+33+42	Trypsin	3.55e+008	LACSA	UniProt_lactuca	Q332X1	Q332X1	ATP synthase subunit beta, chloroplastic	T15_ctrl_2.22545.22545.3	3	12.49	*<0.1%	<0.1%	1	85.0	1.38e+006	(R)MPSAVGYQPTLSTEMGSLQER(I)	7613665	2282079	0.0058	2.5
	1	1.1	820	46	761.08	761.08	87.1	0+22+142+3+58+6+192+33+42	0+22+142+3+58+6+192+33+42	Trypsin	3.55e+008	LACSA	UniProt_lactuca	Q332X1	Q332X1	ATP synthase subunit beta, chloroplastic	T15_ctrl_1.27330.27330.3	3	12.37	*<0.1%	<0.1%	1	73.8	2.72e+005	(R)DVNEQDVLLFIDNIFR(F)	6506724	1949997	0.0059	3.0
	1	1.1	820	46	761.08	761.08	87.1	0+22+142+3+58+6+192+33+42	0+22+142+3+58+6+192+33+42	Trypsin	3.55e+008	LACSA	UniProt_lactuca	Q332X1	Q332X1	ATP synthase subunit beta, chloroplastic	T15_ctrl_1.16680.16790.2	2	12.33	*<0.1%	<0.1%	1	78.9	1.01e+006	(R)SAPAFIQLDTK(L)	5958253	1190642	0.0018	1.5
	1	1.1	820	46	761.08	761.08	87.1	0+22+142+3+58+6+192+33+42	0+22+142+3+58+6+192+33+42	Trypsin	3.55e+008	LACSA	UniProt_lactuca	Q332X1	Q332X1	ATP synthase subunit beta, chloroplastic	T15_ctrl_3.2422.2476.2	2	12.25	*<0.1%	<0.1%	1	71.2	6.82e+005	(R)AVAMSATDGLTR(G)	5968047	1192599	0.0031	2.6
	1	1.1	820	46	761.08	761.08	87.1	0+22+142+3+58+6+192+33+42	0+22+142+3+58+6+192+33+42	Trypsin	3.55e+008	LACSA	UniProt_lactuca	Q332X1	Q332X1	ATP synthase subunit beta, chloroplastic	T15_NaCl_1.25607.25607.3	3	12.24	*<0.1%	<0.1%	1	72.4	5.23e+004	(R)IAQIIGPVLDVAFPPGK(M)	5790119	1735015	0.0059	3.4
	1	1.1	820	46	761.08	761.08	87.1	0+22+142+3+58+6+192+33+42	0+22+142+3+58+6+192+33+42	Trypsin	3.55e+008	LACSA	UniProt_lactuca	Q332X1	Q332X1	ATP synthase subunit beta, chloroplastic	T15_NaCl_2.26733.26733.4	4	12.21	*<0.1%	<0.1%	1	70.5	1.89e+004	(K)LSIFETGIKVVDLLAPYRR(G)	5483233	2190265	0.0069	3.1
	1	1.1	820	46	761.08	761.08	87.1	0+22+142+3+58+6+192+33+42	0+22+142+3+58+6+192+33+42	Trypsin	3.55e+008	LACSA	UniProt_lactuca	Q332X1	Q332X1	ATP synthase subunit beta, chloroplastic	T15_ctrl_1.26396.26396.5	5	12.14	*<0.1%	<0.1%	1	71.8	1.93e+004	(R)YKELQDIIAILGLDELSEEDRLTVAR(A)	6013285	3002604	0.0089	3.0
	1	1.1	820	46	761.08	761.08	87.1	0+22+142+3+58+6+192+33+42	0+22+142+3+58+6+192+33+42	Trypsin	3.55e+008	LACSA	UniProt_lactuca	Q332X1	Q332X1	ATP synthase subunit beta, chloroplastic	T15_ctrl_3.26917.26917.3	3	12.13	*<0.1%	<0.1%	1	61.4	1.46e+004	(K)LSIFETGIKVVDLLAPYRR(G)	7307582	2190265	-0.0045	-2.0
	1	1.1	820	46	761.08	761.08	87.1	0+22+142+3+58+6+192+33+42	0+22+142+3+58+6+192+33+42	Trypsin	3.55e+008	LACSA	UniProt_lactuca	Q332X1	Q332X1	ATP synthase subunit beta, chloroplastic	T15_NaCl_3.25932.25932.3	3	12.11	*<0.1%	<0.1%	1	75.3	1.09e+005	(R)IAQIIGPVLDVAFPPGK(M)	5790117	1735015	0.0053	3.0
	1	1.1	820	46	761.08	761.08	87.1	0+22+142+3+58+6+192+33+42	0+22+142+3+58+6+192+33+42	Trypsin	3.55e+008	LACSA	UniProt_lactuca	Q332X1	Q332X1	ATP synthase subunit beta, chloroplastic	T15_ctrl_1.1595.1595.3	3	11.95	*<0.1%	<0.1%	1	66.0	1.05e+004	(R)IVGEEHYDTAQEVK(Q)	5399297	1617776	-0.0009	-0.6
	1	1.1	820	46	761.08	761.08	87.1	0+22+142+3+58+6+192+33+42	0+22+142+3+58+6+192+33+42	Trypsin	3.55e+008	LACSA	UniProt_lactuca	Q332X1	Q332X1	ATP synthase subunit beta, chloroplastic	T15_Zn_1.2369.2435.2	2	11.94	*<0.1%	<0.1%	1	78.6	5.21e+005	(R)AVAMSATDGLTR(G)	5968041	1192599	0.0019	1.6
	1	1.1	820	46	761.08	761.08	87.1	0+22+142+3+58+6+192+33+42	0+22+142+3+58+6+192+33+42	Trypsin	3.55e+008	LACSA	UniProt_lactuca	Q332X1	Q332X1	ATP synthase subunit beta, chloroplastic	T15_NaCl_1.25160.25160.5	5	11.90	*<0.1%	<0.1%	1	65.0	5.13e+003	(R)IFNVLGEPVDNLGPVDTSTTFPIHR(S)	5484907	2738415	0.0096	3.5
	1	1.1	820	46	761.08	761.08	87.1	0+22+142+3+58+6+192+33+42	0+22+142+3+58+6+192+33+42	Trypsin	3.55e+008	LACSA	UniProt_lactuca	Q332X1	Q332X1	ATP synthase subunit beta, chloroplastic	T15_ctrl_3.21931.21931.2	2	11.88	*<0.1%	<0.1%	1	73.4	2.60e+005	(K)MPNIYNALVVK(G)	6313536	1261697	0.0026	2.1
	1	1.1	820	46	761.08	761.08	87.1	0+22+142+3+58+6+192+33+42	0+22+142+3+58+6+192+33+42	Trypsin	3.55e+008	LACSA	UniProt_lactuca	Q332X1	Q332X1	ATP synthase subunit beta, chloroplastic	T15_NaCl_1.25503.25503.3	3	11.83	*<0.1%	<0.1%	1	70.1	6.27e+004	(R)DTAGQPINVTCEVQQLLGNNR(V)	7763860	2327141	0.0026	1.1
	1	1.1	820	46	761.08	761.08	87.1	0+22+142+3+58+6+192+33+42	0+22+142+3+58+6+192+33+42	Trypsin	3.55e+008	LACSA	UniProt_lactuca	Q332X1	Q332X1	ATP synthase subunit beta, chloroplastic	T15_ctrl_2.28030.28030.3	3	11.72	*<0.1%	<0.1%	1	63.3	1.38e+004	(K)LSIFETGIKVVDLLAPYRR(G)	7307613	2190265	0.0048	2.2
	1	1.1	820	46	761.08	761.08	87.1	0+22+142+3+58+6+192+33+42	0+22+142+3+58+6+192+33+42	Trypsin	3.55e+008	LACSA	UniProt_lactuca	Q332X1	Q332X1	ATP synthase subunit beta, chloroplastic	T15_NaCl_3.25812.25812.2	2	11.69	*<0.1%	<0.1%	1	76.5	1.85e+004	(R)IAQIIGPVLDVAFPPGK(M)	8680131	1735015	0.0037	2.1
	1	1.1	820	46	761.08	761.08	87.1	0+22+142+3+58+6+192+33+42	0+22+142+3+58+6+192+33+42	Trypsin	3.55e+008	LACSA	UniProt_lactuca	Q332X1	Q332X1	ATP synthase subunit beta, chloroplastic	T15_Zn_1.26905.26905.2	2	11.69	*<0.1%	<0.1%	1	68.8	2.59e+005	(K)TVLIMELINNIAK(A)	7364326	1471855	0.0027	1.8
	1	1.1	820	46	761.08	761.08	87.1	0+22+142+3+58+6+192+33+42	0+22+142+3+58+6+192+33+42	Trypsin	3.55e+008	LACSA	UniProt_lactuca	Q332X1	Q332X1	ATP synthase subunit beta, chloroplastic	T15_NaCl_2.21247.21247.2	2	11.67	*<0.1%	<0.1%	1	63.3	1.58e+005	(R)MPSAVGYQPTLSTEMGSLQER(I)	11415444	2282079	0.0024	1.0
	1	1.1	820	46	761.08	761.08	87.1	0+22+142+3+58+6+192+33+42	0+22+142+3+58+6+192+33+42	Trypsin	3.55e+008	LACSA	UniProt_lactuca	Q332X1	Q332X1	ATP synthase subunit beta, chloroplastic	T15_Zn_2.26287.26287.2	2	11.48	*<0.1%	<0.1%	1	62.2	2.31e+005	(R)VGLTALTMAEYFR(D)	7363857	1471761	0.0028	1.9
	1	1.1	820	46	761.08	761.08	87.1	0+22+142+3+58+6+192+33+42	0+22+142+3+58+6+192+33+42	Trypsin	3.55e+008	LACSA	UniProt_lactuca	Q332X1	Q332X1	ATP synthase subunit beta, chloroplastic	T15_ctrl_1.24326.24326.3	3	11.42	*<0.1%	<0.1%	1	70.3	4.25e+004	(R)MRVGLTALTMAEYFR(D)	5869750	1758903	0.0075	4.3
	1	1.1	820	46	761.08	761.08	87.1	0+22+142+3+58+6+192+33+42	0+22+142+3+58+6+192+33+42	Trypsin	3.55e+008	LACSA	UniProt_lactuca	Q332X1	Q332X1	ATP synthase subunit beta, chloroplastic	T15_ctrl_3.26098.26098.3	3	11.42	*<0.1%	<0.1%	1	62.9	6.98e+004	(R)IAQIIGPVLDVAFPPGK(M)	5790118	1735015	0.0056	3.2
	1	1.1	820	46	761.08	761.08	87.1	0+22+142+3+58+6+192+33+42	0+22+142+3+58+6+192+33+42	Trypsin	3.55e+008	LACSA	UniProt_lactuca	Q332X1	Q332X1	ATP synthase subunit beta, chloroplastic	T15_ctrl_2.29314.29314.4	4	11.41	*<0.1%	<0.1%	1	60.4	4.32e+003	(R)MRVGLTALTMAEYFRDVNEQDVLLFIDNIFR(F)	9232312	3689882	0.0211	5.7
	1	1.1	820	46	761.08	761.08	87.1	0+22+142+3+58+6+192+33+42	0+22+142+3+58+6+192+33+42	Trypsin	3.55e+008	LACSA	UniProt_lactuca	Q332X1	Q332X1	ATP synthase subunit beta, chloroplastic	T15_Zn_1.11055.11055.2	2	11.35	*<0.1%	<0.1%	1	66.6	1.19e+006	(R)EGNDLYMEMK(E)	6152639	1229518	0.0028	2.3
	1	1.1	820	46	761.08	761.08	87.1	0+22+142+3+58+6+192+33+42	0+22+142+3+58+6+192+33+42	Trypsin	3.55e+008	LACSA	UniProt_lactuca	Q332X1	Q332X1	ATP synthase subunit beta, chloroplastic	T15_Zn_2.22039.22039.2	2	11.32	*<0.1%	<0.1%	1	66.9	1.48e+005	(R)MPSAVGYQPTLSTEMGSLQER(I)	11415440	2282079	0.0016	0.7
	1	1.1	820	46	761.08	761.08	87.1	0+22+142+3+58+6+192+33+42	0+22+142+3+58+6+192+33+42	Trypsin	3.55e+008	LACSA	UniProt_lactuca	Q332X1	Q332X1	ATP synthase subunit beta, chloroplastic	T15_Zn_2.26621.26621.2	2	11.30	*<0.1%	<0.1%	1	75.4	3.89e+004	(R)IAQIIGPVLDVAFPPGK(M)	8680123	1735015	0.0021	1.2
	1	1.1	820	46	761.08	761.08	87.1	0+22+142+3+58+6+192+33+42	0+22+142+3+58+6+192+33+42	Trypsin	3.55e+008	LACSA	UniProt_lactuca	Q332X1	Q332X1	ATP synthase subunit beta, chloroplastic	T15_Zn_3.23149.23149.3	3	11.29	*<0.1%	<0.1%	1	71.6	5.50e+004	(K)GRDTAGQPINVTCEVQQLLGNNR(V)	8474282	2540263	0.0066	2.6
	1	1.1	820	46	761.08	761.08	87.1	0+22+142+3+58+6+192+33+42	0+22+142+3+58+6+192+33+42	Trypsin	3.55e+008	LACSA	UniProt_lactuca	Q332X1	Q332X1	ATP synthase subunit beta, chloroplastic	T15_NaCl_3.19093.19094.2	2	11.28	*<0.1%	<0.1%	1	82.7	1.35e+006	(K)LSIFETGIK(V)	5042931	1007577	0.0017	1.7
	1	1.1	820	46	761.08	761.08	87.1	0+22+142+3+58+6+192+33+42	0+22+142+3+58+6+192+33+42	Trypsin	3.55e+008	LACSA	UniProt_lactuca	Q332X1	Q332X1	ATP synthase subunit beta, chloroplastic	T15_NaCl_3.25739.25740.2	2	11.27	*<0.1%	<0.1%	1	65.9	2.14e+004	(R)DTAGQPINVTCEVQQLLGNNR(V)	11640681	2327141	-0.0119	-5.1
	1	1.1	820	46	761.08	761.08	87.1	0+22+142+3+58+6+192+33+42	0+22+142+3+58+6+192+33+42	Trypsin	3.55e+008	LACSA	UniProt_lactuca	Q332X1	Q332X1	ATP synthase subunit beta, chloroplastic	T15_Zn_3.26995.26995.3	3	11.26	*<0.1%	<0.1%	1	64.6	2.55e+005	(R)DVNEQDVLLFIDNIFR(F)	6506721	1949997	0.0050	2.6
	1	1.1	820	46	761.08	761.08	87.1	0+22+142+3+58+6+192+33+42	0+22+142+3+58+6+192+33+42	Trypsin	3.55e+008	LACSA	UniProt_lactuca	Q332X1	Q332X1	ATP synthase subunit beta, chloroplastic	T15_Zn_3.24792.24792.2	2	11.22	*<0.1%	<0.1%	1	58.4	2.87e+004	(R)DTAGQPINVTCEVQQLLGNNR(V)	11640732	2327141	-0.0017	-0.7
	1	1.1	820	46	761.08	761.08	87.1	0+22+142+3+58+6+192+33+42	0+22+142+3+58+6+192+33+42	Trypsin	3.55e+008	LACSA	UniProt_lactuca	Q332X1	Q332X1	ATP synthase subunit beta, chloroplastic	T15_ctrl_1.21124.21124.2	2	11.21	*<0.1%	<0.1%	1	69.5	1.76e+005	(K)MPNIYNALVVK(G)	6313537	1261697	0.0028	2.2
	1	1.1	820	46	761.08	761.08	87.1	0+22+142+3+58+6+192+33+42	0+22+142+3+58+6+192+33+42	Trypsin	3.55e+008	LACSA	UniProt_lactuca	Q332X1	Q332X1	ATP synthase subunit beta, chloroplastic	T15_NaCl_2.2323.2407.2	2	11.19	*<0.1%	<0.1%	1	68.3	1.18e+006	(R)AVAMSATDGLTR(G)	5968045	1192599	0.0027	2.2
	1	1.1	820	46	761.08	761.08	87.1	0+22+142+3+58+6+192+33+42	0+22+142+3+58+6+192+33+42	Trypsin	3.55e+008	LACSA	UniProt_lactuca	Q332X1	Q332X1	ATP synthase subunit beta, chloroplastic	T15_Zn_2.22595.22595.2	2	11.18	*<0.1%	<0.1%	1	71.8	2.97e+005	(K)MPNIYNALVVK(G)	6313530	1261697	0.0014	1.1
	1	1.1	820	46	761.08	761.08	87.1	0+22+142+3+58+6+192+33+42	0+22+142+3+58+6+192+33+42	Trypsin	3.55e+008	LACSA	UniProt_lactuca	Q332X1	Q332X1	ATP synthase subunit beta, chloroplastic	T15_Zn_2.16735.16735.2	2	11.14	*<0.1%	<0.1%	1	62.9	1.20e+005	(K)VALVYGQMNEPPGAR(M)	8014101	1601810	0.0025	1.6
	1	1.1	820	46	761.08	761.08	87.1	0+22+142+3+58+6+192+33+42	0+22+142+3+58+6+192+33+42	Trypsin	3.55e+008	LACSA	UniProt_lactuca	Q332X1	Q332X1	ATP synthase subunit beta, chloroplastic	T15_Zn_2.24021.24021.2	2	11.12	*<0.1%	<0.1%	1	65.8	2.20e+005	(R)GMDVIDTGAPLSVPVGGATLGR(I)	10420474	2083085	0.0023	1.1
	1	1.1	820	46	761.08	761.08	87.1	0+22+142+3+58+6+192+33+42	0+22+142+3+58+6+192+33+42	Trypsin	3.55e+008	LACSA	UniProt_lactuca	Q332X1	Q332X1	ATP synthase subunit beta, chloroplastic	T15_Zn_1.23391.23391.2	2	11.06	*<0.1%	<0.1%	1	60.8	1.75e+005	(K)GIYPAVDPLDSTSTMLQPR(I)	10310206	2061032	0.0018	0.9
	1	1.1	820	46	761.08	761.08	87.1	0+22+142+3+58+6+192+33+42	0+22+142+3+58+6+192+33+42	Trypsin	3.55e+008	LACSA	UniProt_lactuca	Q332X1	Q332X1	ATP synthase subunit beta, chloroplastic	T15_NaCl_1.21496.21496.2	2	11.02	*<0.1%	<0.1%	1	67.4	3.12e+005	(K)MPNIYNALVVK(G)	6313535	1261697	0.0024	1.9
	1	1.1	820	46	761.08	761.08	87.1	0+22+142+3+58+6+192+33+42	0+22+142+3+58+6+192+33+42	Trypsin	3.55e+008	LACSA	UniProt_lactuca	Q332X1	Q332X1	ATP synthase subunit beta, chloroplastic	T15_Zn_2.26631.26631.3	3	11.02	*<0.1%	<0.1%	1	58.1	6.46e+004	(R)IAQIIGPVLDVAFPPGK(M)	5790117	1735015	0.0053	3.0
	1	1.1	820	46	761.08	761.08	87.1	0+22+142+3+58+6+192+33+42	0+22+142+3+58+6+192+33+42	Trypsin	3.55e+008	LACSA	UniProt_lactuca	Q332X1	Q332X1	ATP synthase subunit beta, chloroplastic	T15_Zn_3.24791.24791.2	2	11.00	*<0.1%	<0.1%	1	62.4	2.87e+004	(R)DTAGQPINVTCEVQQLLGNNR(V)	11640732	2327141	-0.0017	-0.7
	1	1.1	820	46	761.08	761.08	87.1	0+22+142+3+58+6+192+33+42	0+22+142+3+58+6+192+33+42	Trypsin	3.55e+008	LACSA	UniProt_lactuca	Q332X1	Q332X1	ATP synthase subunit beta, chloroplastic	T15_Zn_3.2347.2347.2	2	10.96	*<0.1%	<0.1%	1	72.4	3.69e+005	(R)AVAMSATDGLTR(G)	5968041	1192599	0.0019	1.6
	1	1.1	820	46	761.08	761.08	87.1	0+22+142+3+58+6+192+33+42	0+22+142+3+58+6+192+33+42	Trypsin	3.55e+008	LACSA	UniProt_lactuca	Q332X1	Q332X1	ATP synthase subunit beta, chloroplastic	T15_ctrl_1.21125.21125.2	2	10.92	*<0.1%	<0.1%	1	70.7	1.76e+005	(K)MPNIYNALVVK(G)	6313537	1261697	0.0028	2.2
	1	1.1	820	46	761.08	761.08	87.1	0+22+142+3+58+6+192+33+42	0+22+142+3+58+6+192+33+42	Trypsin	3.55e+008	LACSA	UniProt_lactuca	Q332X1	Q332X1	ATP synthase subunit beta, chloroplastic	T15_Zn_2.26504.26504.3	3	10.90	*<0.1%	<0.1%	1	60.0	4.72e+004	(R)DTAGQPINVTCEVQQLLGNNR(V)	7763824	2327141	-0.0082	-3.5
	1	1.1	820	46	761.08	761.08	87.1	0+22+142+3+58+6+192+33+42	0+22+142+3+58+6+192+33+42	Trypsin	3.55e+008	LACSA	UniProt_lactuca	Q332X1	Q332X1	ATP synthase subunit beta, chloroplastic	T15_NaCl_1.25214.25214.4	4	10.89	*<0.1%	<0.1%	1	65.4	2.13e+005	(R)IFNVLGEPVDNLGPVDTSTTFPIHR(S)	6853615	2738415	0.0094	3.4
	1	1.1	820	46	761.08	761.08	87.1	0+22+142+3+58+6+192+33+42	0+22+142+3+58+6+192+33+42	Trypsin	3.55e+008	LACSA	UniProt_lactuca	Q332X1	Q332X1	ATP synthase subunit beta, chloroplastic	T15_ctrl_3.16631.16631.2	2	10.89	*<0.1%	<0.1%	1	70.9	1.45e+006	(K)IGLFGGAGVGK(T)	4882859	975562	0.0023	2.4
	1	1.1	820	46	761.08	761.08	87.1	0+22+142+3+58+6+192+33+42	0+22+142+3+58+6+192+33+42	Trypsin	3.55e+008	LACSA	UniProt_lactuca	Q332X1	Q332X1	ATP synthase subunit beta, chloroplastic	T15_NaCl_1.17344.17344.4	4	10.85	*<0.1%	<0.1%	1	68.7	2.14e+005	(R)TREGNDLYMEMKESGVINEK(N)	5865320	2343095	0.0106	4.5
	1	1.1	820	46	761.08	761.08	87.1	0+22+142+3+58+6+192+33+42	0+22+142+3+58+6+192+33+42	Trypsin	3.55e+008	LACSA	UniProt_lactuca	Q332X1	Q332X1	ATP synthase subunit beta, chloroplastic	T15_Zn_2.16224.16224.4	4	10.85	*<0.1%	<0.1%	1	55.6	5.12e+005	(R)IVGEEHYDTAQEVKQTLQR(Y)	5617886	2244126	0.0071	3.2
	1	1.1	820	46	761.08	761.08	87.1	0+22+142+3+58+6+192+33+42	0+22+142+3+58+6+192+33+42	Trypsin	3.55e+008	LACSA	UniProt_lactuca	Q332X1	Q332X1	ATP synthase subunit beta, chloroplastic	T15_Zn_1.2434.2434.2	2	10.84	*<0.1%	<0.1%	1	65.8	4.00e+005	(R)AVAMSATDGLTR(G)	5968041	1192599	0.0019	1.6
	1	1.1	820	46	761.08	761.08	87.1	0+22+142+3+58+6+192+33+42	0+22+142+3+58+6+192+33+42	Trypsin	3.55e+008	LACSA	UniProt_lactuca	Q332X1	Q332X1	ATP synthase subunit beta, chloroplastic	T15_Zn_3.14352.14352.3	3	10.80	*<0.1%	<0.1%	1	58.8	1.02e+005	(R)IVGEEHYDTAQEVKQTLQR(Y)	7487148	2244126	0.0043	1.9
	1	1.1	820	46	761.08	761.08	87.1	0+22+142+3+58+6+192+33+42	0+22+142+3+58+6+192+33+42	Trypsin	3.55e+008	LACSA	UniProt_lactuca	Q332X1	Q332X1	ATP synthase subunit beta, chloroplastic	T15_NaCl_2.26094.26221.4	4	10.76	*<0.1%	<0.1%	1	50.6	1.28e+005	(K)EGSITSIQAVYVPADDLTDPAPATTFAHLDATTVLSR(G)	9617414	3843929	0.0151	3.9
	1	1.1	820	46	761.08	761.08	87.1	0+22+142+3+58+6+192+33+42	0+22+142+3+58+6+192+33+42	Trypsin	3.55e+008	LACSA	UniProt_lactuca	Q332X1	Q332X1	ATP synthase subunit beta, chloroplastic	T15_Zn_3.20343.20343.3	3	10.73	*<0.1%	<0.1%	1	60.7	1.90e+005	(R)MPSAVGYQPTLSTEMGSLQER(I)	7613665	2282079	0.0058	2.5
	1	1.1	820	46	761.08	761.08	87.1	0+22+142+3+58+6+192+33+42	0+22+142+3+58+6+192+33+42	Trypsin	3.55e+008	LACSA	UniProt_lactuca	Q332X1	Q332X1	ATP synthase subunit beta, chloroplastic	T15_ctrl_1.24685.24685.2	2	10.71	*<0.1%	<0.1%	1	69.0	3.84e+004	(R)IFNVLGEPVDNLGPVDTSTTFPIHR(S)	13697120	2738415	0.0019	0.7
	1	1.1	820	46	761.08	761.08	87.1	0+22+142+3+58+6+192+33+42	0+22+142+3+58+6+192+33+42	Trypsin	3.55e+008	LACSA	UniProt_lactuca	Q332X1	Q332X1	ATP synthase subunit beta, chloroplastic	T15_NaCl_3.21759.21759.2	2	10.70	*<0.1%	<0.1%	1	64.1	3.68e+005	(K)MPNIYNALVVK(G)	6313534	1261697	0.0022	1.8
	1	1.1	820	46	761.08	761.08	87.1	0+22+142+3+58+6+192+33+42	0+22+142+3+58+6+192+33+42	Trypsin	3.55e+008	LACSA	UniProt_lactuca	Q332X1	Q332X1	ATP synthase subunit beta, chloroplastic	T15_ctrl_3.1610.1610.3	3	10.70	*<0.1%	<0.1%	1	61.3	5.14e+003	(R)IVGEEHYDTAQEVK(Q)	5399315	1617776	0.0045	2.8
	1	1.1	820	46	761.08	761.08	87.1	0+22+142+3+58+6+192+33+42	0+22+142+3+58+6+192+33+42	Trypsin	3.55e+008	LACSA	UniProt_lactuca	Q332X1	Q332X1	ATP synthase subunit beta, chloroplastic	T15_NaCl_2.21562.21562.2	2	10.67	*0.4%	<0.1%	1	65.0	1.12e+005	(R)FVQAGSEVSALLGR(M)	7173925	1433775	0.0030	2.1
	1	1.1	820	46	761.08	761.08	87.1	0+22+142+3+58+6+192+33+42	0+22+142+3+58+6+192+33+42	Trypsin	3.55e+008	LACSA	UniProt_lactuca	Q332X1	Q332X1	ATP synthase subunit beta, chloroplastic	T15_NaCl_1.11054.11054.2	2	10.57	*0.4%	<0.1%	1	72.7	9.59e+005	(R)EGNDLYMEMK(E)	6152628	1229518	0.0006	0.5
	1	1.1	820	46	761.08	761.08	87.1	0+22+142+3+58+6+192+33+42	0+22+142+3+58+6+192+33+42	Trypsin	3.55e+008	LACSA	UniProt_lactuca	Q332X1	Q332X1	ATP synthase subunit beta, chloroplastic	T15_Zn_2.27958.27958.3	3	10.56	*0.4%	<0.1%	1	59.8	1.05e+004	(K)LSIFETGIKVVDLLAPYR(R)	6787274	2034163	0.0043	2.1
	1	1.1	820	46	761.08	761.08	87.1	0+22+142+3+58+6+192+33+42	0+22+142+3+58+6+192+33+42	Trypsin	3.55e+008	LACSA	UniProt_lactuca	Q332X1	Q332X1	ATP synthase subunit beta, chloroplastic	T15_ctrl_3.27662.27662.4	4	10.55	*0.4%	<0.1%	1	67.7	1.83e+003	(R)SAPAFIQLDTKLSIFETGIKVVDLLAPYR(R)	8022046	3205787	0.0095	2.9
	1	1.1	820	46	761.08	761.08	87.1	0+22+142+3+58+6+192+33+42	0+22+142+3+58+6+192+33+42	Trypsin	3.55e+008	LACSA	UniProt_lactuca	Q332X1	Q332X1	ATP synthase subunit beta, chloroplastic	T15_Zn_3.20252.20252.2	2	10.53	*0.4%	<0.1%	1	67.9	1.40e+005	(R)MPSAVGYQPTLSTEMGSLQER(I)	11415442	2282079	0.0020	0.9
	1	1.1	820	46	761.08	761.08	87.1	0+22+142+3+58+6+192+33+42	0+22+142+3+58+6+192+33+42	Trypsin	3.55e+008	LACSA	UniProt_lactuca	Q332X1	Q332X1	ATP synthase subunit beta, chloroplastic	T15_Zn_3.26069.26069.5	5	10.53	*0.4%	<0.1%	1	59.8	9.29e+003	(R)YKELQDIIAILGLDELSEEDRLTVAR(A)	6013195	3002604	-0.0361	-12.0
	1	1.1	820	46	761.08	761.08	87.1	0+22+142+3+58+6+192+33+42	0+22+142+3+58+6+192+33+42	Trypsin	3.55e+008	LACSA	UniProt_lactuca	Q332X1	Q332X1	ATP synthase subunit beta, chloroplastic	T15_NaCl_3.23207.23207.2	2	10.51	*0.4%	<0.1%	1	57.4	2.48e+005	(R)GMDVIDTGAPLSVPVGGATLGR(I)	10420474	2083085	0.0023	1.1
	1	1.1	820	46	761.08	761.08	87.1	0+22+142+3+58+6+192+33+42	0+22+142+3+58+6+192+33+42	Trypsin	3.55e+008	LACSA	UniProt_lactuca	Q332X1	Q332X1	ATP synthase subunit beta, chloroplastic	T15_ctrl_3.16088.16088.2	2	10.39	*0.4%	<0.1%	1	59.5	2.01e+005	(K)VALVYGQMNEPPGAR(M)	8014101	1601810	0.0025	1.6
	1	1.1	820	46	761.08	761.08	87.1	0+22+142+3+58+6+192+33+42	0+22+142+3+58+6+192+33+42	Trypsin	3.55e+008	LACSA	UniProt_lactuca	Q332X1	Q332X1	ATP synthase subunit beta, chloroplastic	T15_Zn_3.20108.20108.2	2	10.38	*0.4%	<0.1%	1	66.5	9.25e+004	(R)MPSAVGYQPTLSTEMGSLQER(I)	11415442	2282079	0.0020	0.9
	1	1.1	820	46	761.08	761.08	87.1	0+22+142+3+58+6+192+33+42	0+22+142+3+58+6+192+33+42	Trypsin	3.55e+008	LACSA	UniProt_lactuca	Q332X1	Q332X1	ATP synthase subunit beta, chloroplastic	T15_NaCl_1.15654.15654.2	2	10.33	*0.4%	<0.1%	1	61.5	1.41e+005	(K)VALVYGQMNEPPGAR(M)	8014105	1601810	0.0033	2.1
	1	1.1	820	46	761.08	761.08	87.1	0+22+142+3+58+6+192+33+42	0+22+142+3+58+6+192+33+42	Trypsin	3.55e+008	LACSA	UniProt_lactuca	Q332X1	Q332X1	ATP synthase subunit beta, chloroplastic	T15_ctrl_2.24712.24712.3	3	10.30	*0.4%	<0.1%	1	61.7	9.97e+005	(R)GMDVIDTGAPLSVPVGGATLGR(I)	6950350	2083085	0.0052	2.5
	1	1.1	820	46	761.08	761.08	87.1	0+22+142+3+58+6+192+33+42	0+22+142+3+58+6+192+33+42	Trypsin	3.55e+008	LACSA	UniProt_lactuca	Q332X1	Q332X1	ATP synthase subunit beta, chloroplastic	T15_ctrl_2.28563.28563.3	3	10.30	*0.4%	<0.1%	1	66.3	4.84e+004	(K)TVLIMELINNIAK(A)	4912909	1471855	0.0029	2.0
	1	1.1	820	46	761.08	761.08	87.1	0+22+142+3+58+6+192+33+42	0+22+142+3+58+6+192+33+42	Trypsin	3.55e+008	LACSA	UniProt_lactuca	Q332X1	Q332X1	ATP synthase subunit beta, chloroplastic	T15_ctrl_1.23542.23542.3	3	10.29	*0.4%	<0.1%	1	56.8	8.86e+004	(K)GRDTAGQPINVTCEVQQLLGNNR(V)	8474283	2540263	0.0069	2.7
	1	1.1	820	46	761.08	761.08	87.1	0+22+142+3+58+6+192+33+42	0+22+142+3+58+6+192+33+42	Trypsin	3.55e+008	LACSA	UniProt_lactuca	Q332X1	Q332X1	ATP synthase subunit beta, chloroplastic	T15_ctrl_2.22625.22625.2	2	10.29	*0.4%	<0.1%	1	67.2	5.36e+005	(R)FVQAGSEVSALLGR(M)	7173924	1433775	0.0028	2.0
	1	1.1	820	46	761.08	761.08	87.1	0+22+142+3+58+6+192+33+42	0+22+142+3+58+6+192+33+42	Trypsin	3.55e+008	LACSA	UniProt_lactuca	Q332X1	Q332X1	ATP synthase subunit beta, chloroplastic	T15_ctrl_2.28444.28444.2	2	10.27	*0.4%	<0.1%	1	54.4	9.77e+003	(K)LSIFETGIKVVDLLAPYR(R)	10175853	2034163	-0.0001	-0.0
	1	1.1	820	46	761.08	761.08	87.1	0+22+142+3+58+6+192+33+42	0+22+142+3+58+6+192+33+42	Trypsin	3.55e+008	LACSA	UniProt_lactuca	Q332X1	Q332X1	ATP synthase subunit beta, chloroplastic	T15_ctrl_1.20588.20588.2	2	10.26	*0.4%	<0.1%	1	67.0	2.30e+005	(R)MPSAVGYQPTLSTEMGSLQER(I)	11415446	2282079	0.0028	1.2
	1	1.1	820	46	761.08	761.08	87.1	0+22+142+3+58+6+192+33+42	0+22+142+3+58+6+192+33+42	Trypsin	3.55e+008	LACSA	UniProt_lactuca	Q332X1	Q332X1	ATP synthase subunit beta, chloroplastic	T15_ctrl_2.22559.22559.2	2	10.23	*0.4%	<0.1%	1	64.4	2.02e+005	(R)MPSAVGYQPTLSTEMGSLQER(I)	11415438	2282079	0.0012	0.5
	1	1.1	820	46	761.08	761.08	87.1	0+22+142+3+58+6+192+33+42	0+22+142+3+58+6+192+33+42	Trypsin	3.55e+008	LACSA	UniProt_lactuca	Q332X1	Q332X1	ATP synthase subunit beta, chloroplastic	T15_ctrl_3.16691.16691.2	2	10.21	*0.4%	<0.1%	1	65.5	1.44e+005	(K)VALVYGQMNEPPGAR(M)	8014098	1601810	0.0019	1.2
	1	1.1	820	46	761.08	761.08	87.1	0+22+142+3+58+6+192+33+42	0+22+142+3+58+6+192+33+42	Trypsin	3.55e+008	LACSA	UniProt_lactuca	Q332X1	Q332X1	ATP synthase subunit beta, chloroplastic	T15_Zn_2.2440.2440.2	2	10.17	*0.4%	<0.1%	1	71.9	5.29e+005	(R)AVAMSATDGLTR(G)	5968051	1192599	0.0039	3.2
	1	1.1	820	46	761.08	761.08	87.1	0+22+142+3+58+6+192+33+42	0+22+142+3+58+6+192+33+42	Trypsin	3.55e+008	LACSA	UniProt_lactuca	Q332X1	Q332X1	ATP synthase subunit beta, chloroplastic	T15_ctrl_2.23140.23140.2	2	10.17	*0.4%	<0.1%	1	59.1	2.20e+005	(K)MPNIYNALVVK(G)	6313529	1261697	0.0012	1.0
	1	1.1	820	46	761.08	761.08	87.1	0+22+142+3+58+6+192+33+42	0+22+142+3+58+6+192+33+42	Trypsin	3.55e+008	LACSA	UniProt_lactuca	Q332X1	Q332X1	ATP synthase subunit beta, chloroplastic	T15_ctrl_1.20587.20587.2	2	10.16	*0.4%	<0.1%	1	66.5	2.30e+005	(R)MPSAVGYQPTLSTEMGSLQER(I)	11415446	2282079	0.0028	1.2
	1	1.1	820	46	761.08	761.08	87.1	0+22+142+3+58+6+192+33+42	0+22+142+3+58+6+192+33+42	Trypsin	3.55e+008	LACSA	UniProt_lactuca	Q332X1	Q332X1	ATP synthase subunit beta, chloroplastic	T15_NaCl_3.26018.26018.3	3	10.15	*0.4%	<0.1%	1	62.7	6.02e+004	(R)IAQIIGPVLDVAFPPGK(M)	5790121	1735015	0.0065	3.7
	1	1.1	820	46	761.08	761.08	87.1	0+22+142+3+58+6+192+33+42	0+22+142+3+58+6+192+33+42	Trypsin	3.55e+008	LACSA	UniProt_lactuca	Q332X1	Q332X1	ATP synthase subunit beta, chloroplastic	T15_ctrl_2.24518.24518.2	2	10.12	*0.4%	<0.1%	1	62.4	3.32e+005	(R)GMDVIDTGAPLSVPVGGATLGR(I)	10420471	2083085	0.0017	0.8
	1	1.1	820	46	761.08	761.08	87.1	0+22+142+3+58+6+192+33+42	0+22+142+3+58+6+192+33+42	Trypsin	3.55e+008	LACSA	UniProt_lactuca	Q332X1	Q332X1	ATP synthase subunit beta, chloroplastic	T15_Zn_1.16028.16028.2	2	10.10	*0.4%	<0.1%	1	62.7	2.30e+005	(K)VALVYGQMNEPPGAR(M)	8014107	1601810	0.0037	2.3
	1	1.1	820	46	761.08	761.08	87.1	0+22+142+3+58+6+192+33+42	0+22+142+3+58+6+192+33+42	Trypsin	3.55e+008	LACSA	UniProt_lactuca	Q332X1	Q332X1	ATP synthase subunit beta, chloroplastic	T15_ctrl_3.16089.16089.2	2	10.09	*0.4%	<0.1%	1	64.5	2.01e+005	(K)VALVYGQMNEPPGAR(M)	8014101	1601810	0.0025	1.6
	1	1.1	820	46	761.08	761.08	87.1	0+22+142+3+58+6+192+33+42	0+22+142+3+58+6+192+33+42	Trypsin	3.55e+008	LACSA	UniProt_lactuca	Q332X1	Q332X1	ATP synthase subunit beta, chloroplastic	T15_Zn_3.15557.15557.2	2	10.07	*0.4%	<0.1%	1	58.3	8.50e+004	(K)VALVYGQMNEPPGAR(M)	8014101	1601810	0.0025	1.6
	1	1.1	820	46	761.08	761.08	87.1	0+22+142+3+58+6+192+33+42	0+22+142+3+58+6+192+33+42	Trypsin	3.55e+008	LACSA	UniProt_lactuca	Q332X1	Q332X1	ATP synthase subunit beta, chloroplastic	T15_ctrl_1.18467.18467.2	2	10.00	*0.4%	<0.1%	1	68.8	4.32e+005	(K)LSIFETGIK(V)	5042932	1007577	0.0019	1.9
	1	1.1	820	46	761.08	761.08	87.1	0+22+142+3+58+6+192+33+42	0+22+142+3+58+6+192+33+42	Trypsin	3.55e+008	LACSA	UniProt_lactuca	Q332X1	Q332X1	ATP synthase subunit beta, chloroplastic	T15_Zn_2.17251.17251.2	2	9.95	*0.4%	<0.1%	1	64.9	2.87e+005	(K)VALVYGQMNEPPGAR(M)	8014119	1601810	0.0061	3.8
	1	1.1	820	46	761.08	761.08	87.1	0+22+142+3+58+6+192+33+42	0+22+142+3+58+6+192+33+42	Trypsin	3.55e+008	LACSA	UniProt_lactuca	Q332X1	Q332X1	ATP synthase subunit beta, chloroplastic	T15_NaCl_1.18845.18846.2	2	9.92	*0.4%	<0.1%	1	67.1	9.30e+005	(K)LSIFETGIK(V)	5042932	1007577	0.0019	1.9
	1	1.1	820	46	761.08	761.08	87.1	0+22+142+3+58+6+192+33+42	0+22+142+3+58+6+192+33+42	Trypsin	3.55e+008	LACSA	UniProt_lactuca	Q332X1	Q332X1	ATP synthase subunit beta, chloroplastic	T15_Zn_2.12494.12494.2	2	9.87	*0.4%	<0.1%	1	59.0	1.05e+006	(R)EGNDLYMEMK(E)	6152623	1229518	-0.0004	-0.3
	1	1.1	820	46	761.08	761.08	87.1	0+22+142+3+58+6+192+33+42	0+22+142+3+58+6+192+33+42	Trypsin	3.55e+008	LACSA	UniProt_lactuca	Q332X1	Q332X1	ATP synthase subunit beta, chloroplastic	T15_NaCl_1.3630.3630.2	2	9.86	*0.4%	<0.1%	1	65.9	3.27e+005	(K)AMNLEMESNLKK(-)	7043539	1407697	0.0035	2.5
	1	1.1	820	46	761.08	761.08	87.1	0+22+142+3+58+6+192+33+42	0+22+142+3+58+6+192+33+42	Trypsin	3.55e+008	LACSA	UniProt_lactuca	Q332X1	Q332X1	ATP synthase subunit beta, chloroplastic	T15_NaCl_1.21223.21223.2	2	9.85	*0.4%	<0.1%	1	58.4	6.55e+005	(R)FVQAGSEVSALLGR(M)	7173926	1433775	0.0032	2.2
	1	1.1	820	46	761.08	761.08	87.1	0+22+142+3+58+6+192+33+42	0+22+142+3+58+6+192+33+42	Trypsin	3.55e+008	LACSA	UniProt_lactuca	Q332X1	Q332X1	ATP synthase subunit beta, chloroplastic	T15_Zn_1.21523.21523.2	2	9.83	*0.4%	<0.1%	1	62.0	2.81e+005	(K)MPNIYNALVVK(G)	6313535	1261697	0.0024	1.9
	1	1.1	820	46	761.08	761.08	87.1	0+22+142+3+58+6+192+33+42	0+22+142+3+58+6+192+33+42	Trypsin	3.55e+008	LACSA	UniProt_lactuca	Q332X1	Q332X1	ATP synthase subunit beta, chloroplastic	T15_Zn_3.26326.26326.3	3	9.81	*0.4%	<0.1%	1	68.5	6.63e+004	(K)TVLIMELINNIAK(A)	4912910	1471855	0.0032	2.2
	1	1.1	820	46	761.08	761.08	87.1	0+22+142+3+58+6+192+33+42	0+22+142+3+58+6+192+33+42	Trypsin	3.55e+008	LACSA	UniProt_lactuca	Q332X1	Q332X1	ATP synthase subunit beta, chloroplastic	T15_ctrl_1.26674.26674.3	3	9.80	*0.4%	<0.1%	1	71.7	5.09e+004	(K)TVLIMELINNIAK(A)	4912905	1471855	0.0017	1.1
	1	1.1	820	46	761.08	761.08	87.1	0+22+142+3+58+6+192+33+42	0+22+142+3+58+6+192+33+42	Trypsin	3.55e+008	LACSA	UniProt_lactuca	Q332X1	Q332X1	ATP synthase subunit beta, chloroplastic	T15_NaCl_2.2252.2252.2	2	9.78	*0.4%	<0.1%	1	67.9	4.01e+003	(R)AVAMSATDGLTR(G)	5968045	1192599	0.0027	2.2
	1	1.1	820	46	761.08	761.08	87.1	0+22+142+3+58+6+192+33+42	0+22+142+3+58+6+192+33+42	Trypsin	3.55e+008	LACSA	UniProt_lactuca	Q332X1	Q332X1	ATP synthase subunit beta, chloroplastic	T15_Zn_2.21895.21895.2	2	9.74	*0.4%	<0.1%	1	66.1	1.25e+005	(R)MPSAVGYQPTLSTEMGSLQER(I)	11415443	2282079	0.0022	1.0
	1	1.1	820	46	761.08	761.08	87.1	0+22+142+3+58+6+192+33+42	0+22+142+3+58+6+192+33+42	Trypsin	3.55e+008	LACSA	UniProt_lactuca	Q332X1	Q332X1	ATP synthase subunit beta, chloroplastic	T15_ctrl_1.3915.3915.2	2	9.72	*0.4%	<0.1%	1	64.4	2.17e+005	(K)AMNLEMESNLKK(-)	7043552	1407697	0.0061	4.3
	1	1.1	820	46	761.08	761.08	87.1	0+22+142+3+58+6+192+33+42	0+22+142+3+58+6+192+33+42	Trypsin	3.55e+008	LACSA	UniProt_lactuca	Q332X1	Q332X1	ATP synthase subunit beta, chloroplastic	T15_ctrl_3.21932.21932.2	2	9.71	*0.4%	<0.1%	1	58.3	2.60e+005	(K)MPNIYNALVVK(G)	6313536	1261697	0.0026	2.1
	1	1.1	820	46	761.08	761.08	87.1	0+22+142+3+58+6+192+33+42	0+22+142+3+58+6+192+33+42	Trypsin	3.55e+008	LACSA	UniProt_lactuca	Q332X1	Q332X1	ATP synthase subunit beta, chloroplastic	T15_NaCl_2.16507.16507.2	2	9.69	*0.4%	<0.1%	1	61.2	1.19e+005	(K)VALVYGQMNEPPGAR(M)	8014104	1601810	0.0031	1.9
	1	1.1	820	46	761.08	761.08	87.1	0+22+142+3+58+6+192+33+42	0+22+142+3+58+6+192+33+42	Trypsin	3.55e+008	LACSA	UniProt_lactuca	Q332X1	Q332X1	ATP synthase subunit beta, chloroplastic	T15_ctrl_2.24660.24660.2	2	9.65	*0.4%	<0.1%	1	70.8	6.16e+005	(R)GMDVIDTGAPLSVPVGGATLGR(I)	10420471	2083085	0.0017	0.8
	1	1.1	820	46	761.08	761.08	87.1	0+22+142+3+58+6+192+33+42	0+22+142+3+58+6+192+33+42	Trypsin	3.55e+008	LACSA	UniProt_lactuca	Q332X1	Q332X1	ATP synthase subunit beta, chloroplastic	T15_Zn_2.21894.21894.2	2	9.63	*0.4%	<0.1%	1	62.9	1.25e+005	(R)MPSAVGYQPTLSTEMGSLQER(I)	11415443	2282079	0.0022	1.0
	1	1.1	820	46	761.08	761.08	87.1	0+22+142+3+58+6+192+33+42	0+22+142+3+58+6+192+33+42	Trypsin	3.55e+008	LACSA	UniProt_lactuca	Q332X1	Q332X1	ATP synthase subunit beta, chloroplastic	T15_ctrl_3.15488.15489.2	2	9.62	*0.4%	<0.1%	1	68.8	4.91e+005	(K)AMNLEMESNLK(K)	6403057	1279602	0.0020	1.6
	1	1.1	820	46	761.08	761.08	87.1	0+22+142+3+58+6+192+33+42	0+22+142+3+58+6+192+33+42	Trypsin	3.55e+008	LACSA	UniProt_lactuca	Q332X1	Q332X1	ATP synthase subunit beta, chloroplastic	T15_NaCl_3.21251.21251.2	2	9.59	*0.4%	<0.1%	1	67.6	1.24e+005	(R)MPSAVGYQPTLSTEMGSLQER(I)	11415439	2282079	0.0014	0.6
	1	1.1	820	46	761.08	761.08	87.1	0+22+142+3+58+6+192+33+42	0+22+142+3+58+6+192+33+42	Trypsin	3.55e+008	LACSA	UniProt_lactuca	Q332X1	Q332X1	ATP synthase subunit beta, chloroplastic	T15_ctrl_3.17366.17366.2	2	9.53	*0.4%	<0.1%	1	60.9	2.83e+005	(R)SAPAFIQLDTK(L)	5958254	1190642	0.0020	1.6
	1	1.1	820	46	761.08	761.08	87.1	0+22+142+3+58+6+192+33+42	0+22+142+3+58+6+192+33+42	Trypsin	3.55e+008	LACSA	UniProt_lactuca	Q332X1	Q332X1	ATP synthase subunit beta, chloroplastic	T15_ctrl_1.23486.23486.3	3	9.50	*0.4%	<0.1%	1	57.3	8.27e+004	(K)GRDTAGQPINVTCEVQQLLGNNR(V)	8474283	2540263	0.0069	2.7
	1	1.1	820	46	761.08	761.08	87.1	0+22+142+3+58+6+192+33+42	0+22+142+3+58+6+192+33+42	Trypsin	3.55e+008	LACSA	UniProt_lactuca	Q332X1	Q332X1	ATP synthase subunit beta, chloroplastic	T15_ctrl_2.22660.22660.3	3	9.49	*0.4%	<0.1%	1	63.4	4.55e+005	(R)FVQAGSEVSALLGR(M)	4785978	1433775	0.0041	2.9
	1	1.1	820	46	761.08	761.08	87.1	0+22+142+3+58+6+192+33+42	0+22+142+3+58+6+192+33+42	Trypsin	3.55e+008	LACSA	UniProt_lactuca	Q332X1	Q332X1	ATP synthase subunit beta, chloroplastic	T15_NaCl_2.16553.16645.3	3	9.48	*0.4%	<0.1%	1	72.9	9.34e+005	(K)VVDLLAPYRR(G)	4012415	1201705	0.0048	4.0
	1	1.1	820	46	761.08	761.08	87.1	0+22+142+3+58+6+192+33+42	0+22+142+3+58+6+192+33+42	Trypsin	3.55e+008	LACSA	UniProt_lactuca	Q332X1	Q332X1	ATP synthase subunit beta, chloroplastic	T15_Zn_2.28056.28056.3	3	9.44	*0.4%	<0.1%	1	75.9	6.47e+004	(K)TVLIMELINNIAK(A)	4912908	1471855	0.0026	1.8
	1	1.1	820	46	761.08	761.08	87.1	0+22+142+3+58+6+192+33+42	0+22+142+3+58+6+192+33+42	Trypsin	3.55e+008	LACSA	UniProt_lactuca	Q332X1	Q332X1	ATP synthase subunit beta, chloroplastic	T15_Zn_3.26335.26335.3	3	9.44	*0.4%	<0.1%	1	57.5	4.46e+003	(K)ELQDIIAILGLDELSEEDRLTVAR(A)	9044930	2711446	0.0183	6.7
	1	1.1	820	46	761.08	761.08	87.1	0+22+142+3+58+6+192+33+42	0+22+142+3+58+6+192+33+42	Trypsin	3.55e+008	LACSA	UniProt_lactuca	Q332X1	Q332X1	ATP synthase subunit beta, chloroplastic	T15_NaCl_1.2242.2242.2	2	9.42	*0.4%	<0.1%	1	57.2	4.53e+005	(R)AVAMSATDGLTR(G)	5968048	1192599	0.0033	2.7
	1	1.1	820	46	761.08	761.08	87.1	0+22+142+3+58+6+192+33+42	0+22+142+3+58+6+192+33+42	Trypsin	3.55e+008	LACSA	UniProt_lactuca	Q332X1	Q332X1	ATP synthase subunit beta, chloroplastic	T15_ctrl_2.22843.22843.2	2	9.40	*0.4%	<0.1%	1	68.6	3.24e+005	(R)FVQAGSEVSALLGR(M)	7173925	1433775	0.0030	2.1
	1	1.1	820	46	761.08	761.08	87.1	0+22+142+3+58+6+192+33+42	0+22+142+3+58+6+192+33+42	Trypsin	3.55e+008	LACSA	UniProt_lactuca	Q332X1	Q332X1	ATP synthase subunit beta, chloroplastic	T15_Zn_2.17347.17347.2	2	9.39	*0.4%	<0.1%	1	72.0	1.41e+006	(K)IGLFGGAGVGK(T)	4882865	975562	0.0035	3.6
	1	1.1	820	46	761.08	761.08	87.1	0+22+142+3+58+6+192+33+42	0+22+142+3+58+6+192+33+42	Trypsin	3.55e+008	LACSA	UniProt_lactuca	Q332X1	Q332X1	ATP synthase subunit beta, chloroplastic	T15_NaCl_2.25714.25714.2	2	9.34	*0.4%	<0.1%	1	61.4	2.23e+004	(R)DTAGQPINVTCEVQQLLGNNR(V)	11640726	2327141	-0.0029	-1.3
	1	1.1	820	46	761.08	761.08	87.1	0+22+142+3+58+6+192+33+42	0+22+142+3+58+6+192+33+42	Trypsin	3.55e+008	LACSA	UniProt_lactuca	Q332X1	Q332X1	ATP synthase subunit beta, chloroplastic	T15_ctrl_2.27101.27101.3	3	9.24	*0.4%	<0.1%	1	60.2	2.96e+004	(R)IAQIIGPVLDVAFPPGK(M)	5790117	1735015	0.0053	3.0
	1	1.1	820	46	761.08	761.08	87.1	0+22+142+3+58+6+192+33+42	0+22+142+3+58+6+192+33+42	Trypsin	3.55e+008	LACSA	UniProt_lactuca	Q332X1	Q332X1	ATP synthase subunit beta, chloroplastic	T15_NaCl_2.16035.16035.3	3	9.21	*0.4%	<0.1%	1	69.8	8.75e+005	(K)VALVYGQMNEPPGAR(M)	5346116	1601810	0.0098	6.1
	1	1.1	820	46	761.08	761.08	87.1	0+22+142+3+58+6+192+33+42	0+22+142+3+58+6+192+33+42	Trypsin	3.55e+008	LACSA	UniProt_lactuca	Q332X1	Q332X1	ATP synthase subunit beta, chloroplastic	T15_Zn_3.24844.24844.3	3	9.21	*0.4%	<0.1%	1	62.8	4.53e+004	(R)IAQIIGPVLDVAFPPGK(M)	5790112	1735015	0.0038	2.2
	1	1.1	820	46	761.08	761.08	87.1	0+22+142+3+58+6+192+33+42	0+22+142+3+58+6+192+33+42	Trypsin	3.55e+008	LACSA	UniProt_lactuca	Q332X1	Q332X1	ATP synthase subunit beta, chloroplastic	T15_NaCl_1.2243.2243.2	2	9.16	*0.4%	<0.1%	1	56.3	4.53e+005	(R)AVAMSATDGLTR(G)	5968048	1192599	0.0033	2.7
	1	1.1	820	46	761.08	761.08	87.1	0+22+142+3+58+6+192+33+42	0+22+142+3+58+6+192+33+42	Trypsin	3.55e+008	LACSA	UniProt_lactuca	Q332X1	Q332X1	ATP synthase subunit beta, chloroplastic	T15_ctrl_1.22400.22400.3	3	9.13	*0.4%	<0.1%	1	62.2	1.88e+004	(R)GLAAKGIYPAVDPLDSTSTMLQPR(I)	8344445	2501307	0.0121	4.8
	1	1.1	820	46	761.08	761.08	87.1	0+22+142+3+58+6+192+33+42	0+22+142+3+58+6+192+33+42	Trypsin	3.55e+008	LACSA	UniProt_lactuca	Q332X1	Q332X1	ATP synthase subunit beta, chloroplastic	T15_Zn_1.11278.11278.2	2	9.11	*0.4%	<0.1%	1	61.7	1.45e+006	(R)EGNDLYMEMK(E)	6152632	1229518	0.0014	1.2
	1	1.1	820	46	761.08	761.08	87.1	0+22+142+3+58+6+192+33+42	0+22+142+3+58+6+192+33+42	Trypsin	3.55e+008	LACSA	UniProt_lactuca	Q332X1	Q332X1	ATP synthase subunit beta, chloroplastic	T15_Zn_3.24573.24573.3	3	9.09	*0.4%	<0.1%	1	63.1	4.24e+004	(R)VGLTALTMAEYFR(D)	4912606	1471761	0.0059	4.0
	1	1.1	820	46	761.08	761.08	87.1	0+22+142+3+58+6+192+33+42	0+22+142+3+58+6+192+33+42	Trypsin	3.55e+008	LACSA	UniProt_lactuca	Q332X1	Q332X1	ATP synthase subunit beta, chloroplastic	T15_NaCl_3.11743.11743.2	2	9.06	*0.4%	<0.1%	1	64.5	7.75e+005	(R)EGNDLYMEMK(E)	6152625	1229518	0.0000	0.0
	1	1.1	820	46	761.08	761.08	87.1	0+22+142+3+58+6+192+33+42	0+22+142+3+58+6+192+33+42	Trypsin	3.55e+008	LACSA	UniProt_lactuca	Q332X1	Q332X1	ATP synthase subunit beta, chloroplastic	T15_NaCl_1.15089.15089.2	2	8.98	*0.4%	<0.1%	1	56.6	2.24e+005	(K)AMNLEMESNLK(K)	6403061	1279602	0.0028	2.2
	1	1.1	820	46	761.08	761.08	87.1	0+22+142+3+58+6+192+33+42	0+22+142+3+58+6+192+33+42	Trypsin	3.55e+008	LACSA	UniProt_lactuca	Q332X1	Q332X1	ATP synthase subunit beta, chloroplastic	T15_NaCl_3.16526.16526.2	2	8.92	*0.4%	<0.1%	1	60.8	8.83e+004	(K)VALVYGQMNEPPGAR(M)	8014097	1601810	0.0017	1.1
	1	1.1	820	46	761.08	761.08	87.1	0+22+142+3+58+6+192+33+42	0+22+142+3+58+6+192+33+42	Trypsin	3.55e+008	LACSA	UniProt_lactuca	Q332X1	Q332X1	ATP synthase subunit beta, chloroplastic	T15_Zn_3.2279.2279.2	2	8.92	*0.4%	<0.1%	1	55.2	4.44e+005	(R)AVAMSATDGLTR(G)	5968043	1192599	0.0023	1.9
	1	1.1	820	46	761.08	761.08	87.1	0+22+142+3+58+6+192+33+42	0+22+142+3+58+6+192+33+42	Trypsin	3.55e+008	LACSA	UniProt_lactuca	Q332X1	Q332X1	ATP synthase subunit beta, chloroplastic	T15_Zn_1.22903.22903.2	2	8.91	*0.4%	<0.1%	1	54.5	1.31e+005	(R)GMDVIDTGAPLSVPVGGATLGR(I)	10420475	2083085	0.0025	1.2
	1	1.1	820	46	761.08	761.08	87.1	0+22+142+3+58+6+192+33+42	0+22+142+3+58+6+192+33+42	Trypsin	3.55e+008	LACSA	UniProt_lactuca	Q332X1	Q332X1	ATP synthase subunit beta, chloroplastic	T15_Zn_3.20251.20251.2	2	8.91	*0.4%	<0.1%	1	63.5	1.40e+005	(R)MPSAVGYQPTLSTEMGSLQER(I)	11415442	2282079	0.0020	0.9
	1	1.1	820	46	761.08	761.08	87.1	0+22+142+3+58+6+192+33+42	0+22+142+3+58+6+192+33+42	Trypsin	3.55e+008	LACSA	UniProt_lactuca	Q332X1	Q332X1	ATP synthase subunit beta, chloroplastic	T15_ctrl_2.24504.24504.3	3	8.91	*0.4%	<0.1%	1	61.3	9.05e+005	(R)GMDVIDTGAPLSVPVGGATLGR(I)	6950349	2083085	0.0049	2.4
	1	1.1	820	46	761.08	761.08	87.1	0+22+142+3+58+6+192+33+42	0+22+142+3+58+6+192+33+42	Trypsin	3.55e+008	LACSA	UniProt_lactuca	Q332X1	Q332X1	ATP synthase subunit beta, chloroplastic	T15_NaCl_2.21436.21436.3	3	8.89	*0.4%	<0.1%	1	67.6	5.60e+005	(R)FVQAGSEVSALLGR(M)	4785979	1433775	0.0044	3.1
	1	1.1	820	46	761.08	761.08	87.1	0+22+142+3+58+6+192+33+42	0+22+142+3+58+6+192+33+42	Trypsin	3.55e+008	LACSA	UniProt_lactuca	Q332X1	Q332X1	ATP synthase subunit beta, chloroplastic	T15_NaCl_3.11744.11744.2	2	8.87	*0.4%	<0.1%	1	57.8	7.45e+005	(R)EGNDLYMEMK(E)	6152625	1229518	0.0000	0.0
	1	1.1	820	46	761.08	761.08	87.1	0+22+142+3+58+6+192+33+42	0+22+142+3+58+6+192+33+42	Trypsin	3.55e+008	LACSA	UniProt_lactuca	Q332X1	Q332X1	ATP synthase subunit beta, chloroplastic	T15_ctrl_3.17613.17613.2	2	8.84	*0.4%	<0.1%	1	62.1	4.30e+005	(R)SAPAFIQLDTK(L)	5958256	1190642	0.0024	2.0
	1	1.1	820	46	761.08	761.08	87.1	0+22+142+3+58+6+192+33+42	0+22+142+3+58+6+192+33+42	Trypsin	3.55e+008	LACSA	UniProt_lactuca	Q332X1	Q332X1	ATP synthase subunit beta, chloroplastic	T15_ctrl_1.25063.25063.3	3	8.82	*0.4%	<0.1%	1	53.6	1.97e+004	(R)DTAGQPINVTCEVQQLLGNNR(V)	7763865	2327141	0.0041	1.8
	1	1.1	820	46	761.08	761.08	87.1	0+22+142+3+58+6+192+33+42	0+22+142+3+58+6+192+33+42	Trypsin	3.55e+008	LACSA	UniProt_lactuca	Q332X1	Q332X1	ATP synthase subunit beta, chloroplastic	T15_NaCl_2.25350.25350.2	2	8.80	*0.4%	<0.1%	1	64.0	2.93e+004	(R)IFNVLGEPVDNLGPVDTSTTFPIHR(S)	13697126	2738415	0.0031	1.1
	1	1.1	820	46	761.08	761.08	87.1	0+22+142+3+58+6+192+33+42	0+22+142+3+58+6+192+33+42	Trypsin	3.55e+008	LACSA	UniProt_lactuca	Q332X1	Q332X1	ATP synthase subunit beta, chloroplastic	T15_NaCl_3.16563.16710.3	3	8.77	*0.4%	<0.1%	1	68.5	9.56e+005	(K)VVDLLAPYRR(G)	4012412	1201705	0.0039	3.2
	1	1.1	820	46	761.08	761.08	87.1	0+22+142+3+58+6+192+33+42	0+22+142+3+58+6+192+33+42	Trypsin	3.55e+008	LACSA	UniProt_lactuca	Q332X1	Q332X1	ATP synthase subunit beta, chloroplastic	T15_ctrl_1.23023.23023.2	2	8.77	*0.4%	<0.1%	1	49.7	3.84e+005	(K)GIYPAVDPLDSTSTMLQPR(I)	10310214	2061032	0.0034	1.7
	1	1.1	820	46	761.08	761.08	87.1	0+22+142+3+58+6+192+33+42	0+22+142+3+58+6+192+33+42	Trypsin	3.55e+008	LACSA	UniProt_lactuca	Q332X1	Q332X1	ATP synthase subunit beta, chloroplastic	T15_NaCl_1.1566.1566.3	3	8.76	*0.4%	<0.1%	1	61.4	1.10e+004	(R)IVGEEHYDTAQEVK(Q)	5399302	1617776	0.0006	0.3
	1	1.1	820	46	761.08	761.08	87.1	0+22+142+3+58+6+192+33+42	0+22+142+3+58+6+192+33+42	Trypsin	3.55e+008	LACSA	UniProt_lactuca	Q332X1	Q332X1	ATP synthase subunit beta, chloroplastic	T15_Zn_3.15598.15598.3	3	8.76	*0.4%	<0.1%	1	68.6	5.62e+005	(K)VVDLLAPYRR(G)	4012408	1201705	0.0027	2.2
	1	1.1	820	46	761.08	761.08	87.1	0+22+142+3+58+6+192+33+42	0+22+142+3+58+6+192+33+42	Trypsin	3.55e+008	LACSA	UniProt_lactuca	Q332X1	Q332X1	ATP synthase subunit beta, chloroplastic	T15_Zn_1.15723.15723.3	3	8.74	*0.4%	<0.1%	1	46.8	7.65e+005	(K)VALVYGQMNEPPGAR(M)	5346104	1601810	0.0062	3.9
	1	1.1	820	46	761.08	761.08	87.1	0+22+142+3+58+6+192+33+42	0+22+142+3+58+6+192+33+42	Trypsin	3.55e+008	LACSA	UniProt_lactuca	Q332X1	Q332X1	ATP synthase subunit beta, chloroplastic	T15_ctrl_2.26650.26650.2	2	8.72	*0.4%	<0.1%	1	57.4	2.04e+004	(R)IFNVLGEPVDNLGPVDTSTTFPIHR(S)	13697135	2738415	0.0049	1.8
	1	1.1	820	46	761.08	761.08	87.1	0+22+142+3+58+6+192+33+42	0+22+142+3+58+6+192+33+42	Trypsin	3.55e+008	LACSA	UniProt_lactuca	Q332X1	Q332X1	ATP synthase subunit beta, chloroplastic	T15_NaCl_2.21296.21296.3	3	8.71	*0.4%	<0.1%	1	60.3	3.43e+005	(R)FVQAGSEVSALLGR(M)	4785979	1433775	0.0044	3.1
	1	1.1	820	46	761.08	761.08	87.1	0+22+142+3+58+6+192+33+42	0+22+142+3+58+6+192+33+42	Trypsin	3.55e+008	LACSA	UniProt_lactuca	Q332X1	Q332X1	ATP synthase subunit beta, chloroplastic	T15_Zn_1.18602.18602.2	2	8.68	*0.4%	<0.1%	1	84.2	3.65e+005	(K)LSIFETGIK(V)	5042933	1007577	0.0021	2.1
	1	1.1	820	46	761.08	761.08	87.1	0+22+142+3+58+6+192+33+42	0+22+142+3+58+6+192+33+42	Trypsin	3.55e+008	LACSA	UniProt_lactuca	Q332X1	Q332X1	ATP synthase subunit beta, chloroplastic	T15_Zn_3.20449.20449.3	3	8.66	*0.4%	<0.1%	1	55.1	2.77e+005	(R)FVQAGSEVSALLGR(M)	4785980	1433775	0.0047	3.3
	1	1.1	820	46	761.08	761.08	87.1	0+22+142+3+58+6+192+33+42	0+22+142+3+58+6+192+33+42	Trypsin	3.55e+008	LACSA	UniProt_lactuca	Q332X1	Q332X1	ATP synthase subunit beta, chloroplastic	T15_ctrl_2.1608.1608.3	3	8.66	*0.4%	<0.1%	1	53.5	1.94e+004	(R)IVGEEHYDTAQEVK(Q)	5399321	1617776	0.0063	3.9
	1	1.1	820	46	761.08	761.08	87.1	0+22+142+3+58+6+192+33+42	0+22+142+3+58+6+192+33+42	Trypsin	3.55e+008	LACSA	UniProt_lactuca	Q332X1	Q332X1	ATP synthase subunit beta, chloroplastic	T15_NaCl_3.3600.3600.2	2	8.65	*0.4%	<0.1%	1	60.2	1.25e+005	(K)AHGGVSVFGGVGER(T)	6648368	1328671	-0.0043	-3.2
	1	1.1	820	46	761.08	761.08	87.1	0+22+142+3+58+6+192+33+42	0+22+142+3+58+6+192+33+42	Trypsin	3.55e+008	LACSA	UniProt_lactuca	Q332X1	Q332X1	ATP synthase subunit beta, chloroplastic	T15_ctrl_2.20813.20814.2	2	8.64	*0.4%	<0.1%	1	74.1	2.73e+005	(K)VVDLLAPYR(R)	5233065	1045604	0.0017	1.6
	1	1.1	820	46	761.08	761.08	87.1	0+22+142+3+58+6+192+33+42	0+22+142+3+58+6+192+33+42	Trypsin	3.55e+008	LACSA	UniProt_lactuca	Q332X1	Q332X1	ATP synthase subunit beta, chloroplastic	T15_NaCl_1.20994.20994.2	2	8.63	*0.4%	<0.1%	1	67.9	2.24e+005	(R)MPSAVGYQPTLSTEMGSLQER(I)	11415439	2282079	0.0014	0.6
	1	1.1	820	46	761.08	761.08	87.1	0+22+142+3+58+6+192+33+42	0+22+142+3+58+6+192+33+42	Trypsin	3.55e+008	LACSA	UniProt_lactuca	Q332X1	Q332X1	ATP synthase subunit beta, chloroplastic	T15_Zn_3.22216.22216.3	3	8.59	*0.4%	<0.1%	1	59.8	5.43e+005	(R)GMDVIDTGAPLSVPVGGATLGR(I)	6950351	2083085	0.0055	2.7
	1	1.1	820	46	761.08	761.08	87.1	0+22+142+3+58+6+192+33+42	0+22+142+3+58+6+192+33+42	Trypsin	3.55e+008	LACSA	UniProt_lactuca	Q332X1	Q332X1	ATP synthase subunit beta, chloroplastic	T15_NaCl_1.27561.27561.4	4	8.56	*0.4%	<0.1%	1	55.3	1.95e+004	(R)GFQLILSGELDGLPEQAFYLVGNIDEATAK(A)	8029190	3208641	0.0129	4.0
	1	1.1	820	46	761.08	761.08	87.1	0+22+142+3+58+6+192+33+42	0+22+142+3+58+6+192+33+42	Trypsin	3.55e+008	LACSA	UniProt_lactuca	Q332X1	Q332X1	ATP synthase subunit beta, chloroplastic	T15_NaCl_2.15325.15325.2	2	8.54	*0.4%	<0.1%	1	64.0	2.31e+005	(K)AMNLEMESNLK(K)	6403069	1279602	0.0044	3.5
	1	1.1	820	46	761.08	761.08	87.1	0+22+142+3+58+6+192+33+42	0+22+142+3+58+6+192+33+42	Trypsin	3.55e+008	LACSA	UniProt_lactuca	Q332X1	Q332X1	ATP synthase subunit beta, chloroplastic	T15_Zn_1.20866.20866.2	2	8.53	*0.4%	<0.1%	1	66.1	1.03e+005	(R)MPSAVGYQPTLSTEMGSLQER(I)	11415436	2282079	0.0008	0.3
	1	1.1	820	46	761.08	761.08	87.1	0+22+142+3+58+6+192+33+42	0+22+142+3+58+6+192+33+42	Trypsin	3.55e+008	LACSA	UniProt_lactuca	Q332X1	Q332X1	ATP synthase subunit beta, chloroplastic	T15_Zn_3.22410.22410.3	3	8.52	*0.4%	<0.1%	1	56.2	1.04e+006	(R)GMDVIDTGAPLSVPVGGATLGR(I)	6950353	2083085	0.0061	2.9
	1	1.1	820	46	761.08	761.08	87.1	0+22+142+3+58+6+192+33+42	0+22+142+3+58+6+192+33+42	Trypsin	3.55e+008	LACSA	UniProt_lactuca	Q332X1	Q332X1	ATP synthase subunit beta, chloroplastic	T15_ctrl_1.27229.27229.3	3	8.51	*0.4%	<0.1%	1	62.9	5.97e+004	(R)GFQLILSGELDGLPEQAFYLVGNIDEATAK(A)	10702172	3208641	-0.0042	-1.3
	1	1.1	820	46	761.08	761.08	87.1	0+22+142+3+58+6+192+33+42	0+22+142+3+58+6+192+33+42	Trypsin	3.55e+008	LACSA	UniProt_lactuca	Q332X1	Q332X1	ATP synthase subunit beta, chloroplastic	T15_Zn_1.20867.20867.2	2	8.49	*0.4%	<0.1%	1	56.5	1.03e+005	(R)MPSAVGYQPTLSTEMGSLQER(I)	11415436	2282079	0.0008	0.3
	1	1.1	820	46	761.08	761.08	87.1	0+22+142+3+58+6+192+33+42	0+22+142+3+58+6+192+33+42	Trypsin	3.55e+008	LACSA	UniProt_lactuca	Q332X1	Q332X1	ATP synthase subunit beta, chloroplastic	T15_NaCl_1.2384.2384.2	2	8.47	*0.4%	<0.1%	1	62.0	6.16e+005	(R)AVAMSATDGLTR(G)	5968047	1192599	0.0031	2.6
	1	1.1	820	46	761.08	761.08	87.1	0+22+142+3+58+6+192+33+42	0+22+142+3+58+6+192+33+42	Trypsin	3.55e+008	LACSA	UniProt_lactuca	Q332X1	Q332X1	ATP synthase subunit beta, chloroplastic	T15_ctrl_3.19141.19287.2	2	8.47	*0.4%	<0.1%	1	66.8	8.03e+005	(K)LSIFETGIK(V)	5042932	1007577	0.0019	1.9
	1	1.1	820	46	761.08	761.08	87.1	0+22+142+3+58+6+192+33+42	0+22+142+3+58+6+192+33+42	Trypsin	3.55e+008	LACSA	UniProt_lactuca	Q332X1	Q332X1	ATP synthase subunit beta, chloroplastic	T15_Zn_2.26740.26740.3	3	8.40	*0.4%	<0.1%	1	66.1	7.03e+004	(R)IAQIIGPVLDVAFPPGK(M)	5790117	1735015	0.0053	3.0
	1	1.1	820	46	761.08	761.08	87.1	0+22+142+3+58+6+192+33+42	0+22+142+3+58+6+192+33+42	Trypsin	3.55e+008	LACSA	UniProt_lactuca	Q332X1	Q332X1	ATP synthase subunit beta, chloroplastic	T15_NaCl_3.16382.16382.2	2	8.39	*0.4%	<0.1%	1	61.5	1.92e+006	(K)IGLFGGAGVGK(T)	4882857	975562	0.0019	2.0
	1	1.1	820	46	761.08	761.08	87.1	0+22+142+3+58+6+192+33+42	0+22+142+3+58+6+192+33+42	Trypsin	3.55e+008	LACSA	UniProt_lactuca	Q332X1	Q332X1	ATP synthase subunit beta, chloroplastic	T15_ctrl_1.16010.16010.3	3	8.38	*0.4%	<0.1%	1	58.5	4.04e+005	(K)VVDLLAPYRR(G)	4012411	1201705	0.0036	3.0
	1	1.1	820	46	761.08	761.08	87.1	0+22+142+3+58+6+192+33+42	0+22+142+3+58+6+192+33+42	Trypsin	3.55e+008	LACSA	UniProt_lactuca	Q332X1	Q332X1	ATP synthase subunit beta, chloroplastic	T15_Zn_1.26962.26962.4	4	8.36	*0.4%	<0.1%	1	54.4	5.97e+003	(K)ELQDIIAILGLDELSEEDRLTVAR(A)	6786180	2711446	0.0040	1.5
	1	1.1	820	46	761.08	761.08	87.1	0+22+142+3+58+6+192+33+42	0+22+142+3+58+6+192+33+42	Trypsin	3.55e+008	LACSA	UniProt_lactuca	Q332X1	Q332X1	ATP synthase subunit beta, chloroplastic	T15_ctrl_3.15504.15504.4	4	8.36	*0.4%	<0.1%	1	49.5	2.26e+006	(R)IVGEEHYDTAQEVKQTLQR(Y)	5617886	2244126	0.0071	3.2
	1	1.1	820	46	761.08	761.08	87.1	0+22+142+3+58+6+192+33+42	0+22+142+3+58+6+192+33+42	Trypsin	3.55e+008	LACSA	UniProt_lactuca	Q332X1	Q332X1	ATP synthase subunit beta, chloroplastic	T15_ctrl_1.22517.22517.3	3	8.35	*0.4%	<0.1%	1	53.1	5.73e+005	(R)GMDVIDTGAPLSVPVGGATLGR(I)	6950359	2083085	0.0079	3.8
	1	1.1	820	46	761.08	761.08	87.1	0+22+142+3+58+6+192+33+42	0+22+142+3+58+6+192+33+42	Trypsin	3.55e+008	LACSA	UniProt_lactuca	Q332X1	Q332X1	ATP synthase subunit beta, chloroplastic	T15_ctrl_1.25214.25214.3	3	8.34	*0.4%	<0.1%	1	58.8	4.60e+004	(R)IAQIIGPVLDVAFPPGK(M)	5790120	1735015	0.0062	3.6
	1	1.1	820	46	761.08	761.08	87.1	0+22+142+3+58+6+192+33+42	0+22+142+3+58+6+192+33+42	Trypsin	3.55e+008	LACSA	UniProt_lactuca	Q332X1	Q332X1	ATP synthase subunit beta, chloroplastic	T15_ctrl_3.23594.23594.3	3	8.32	*0.4%	<0.1%	1	59.4	6.89e+005	(R)GMDVIDTGAPLSVPVGGATLGR(I)	6950352	2083085	0.0058	2.8
	1	1.1	820	46	761.08	761.08	87.1	0+22+142+3+58+6+192+33+42	0+22+142+3+58+6+192+33+42	Trypsin	3.55e+008	LACSA	UniProt_lactuca	Q332X1	Q332X1	ATP synthase subunit beta, chloroplastic	T15_NaCl_2.28670.28670.4	4	8.31	*0.4%	<0.1%	1	60.5	1.31e+005	(R)YKELQDIIAILGLDELSEEDRLTVAR(A)	7514100	3002604	0.0137	4.6
	1	1.1	820	46	761.08	761.08	87.1	0+22+142+3+58+6+192+33+42	0+22+142+3+58+6+192+33+42	Trypsin	3.55e+008	LACSA	UniProt_lactuca	Q332X1	Q332X1	ATP synthase subunit beta, chloroplastic	T15_NaCl_2.21248.21248.2	2	8.28	*0.4%	<0.1%	1	57.6	1.58e+005	(R)MPSAVGYQPTLSTEMGSLQER(I)	11415444	2282079	0.0024	1.0
	1	1.1	820	46	761.08	761.08	87.1	0+22+142+3+58+6+192+33+42	0+22+142+3+58+6+192+33+42	Trypsin	3.55e+008	LACSA	UniProt_lactuca	Q332X1	Q332X1	ATP synthase subunit beta, chloroplastic	T15_NaCl_1.2385.2385.2	2	8.27	*0.4%	<0.1%	1	68.6	6.16e+005	(R)AVAMSATDGLTR(G)	5968047	1192599	0.0031	2.6
	1	1.1	820	46	761.08	761.08	87.1	0+22+142+3+58+6+192+33+42	0+22+142+3+58+6+192+33+42	Trypsin	3.55e+008	LACSA	UniProt_lactuca	Q332X1	Q332X1	ATP synthase subunit beta, chloroplastic	T15_Zn_1.3475.3475.3	3	8.27	*0.4%	<0.1%	1	73.7	4.48e+005	(K)AHGGVSVFGGVGER(T)	4435637	1328671	0.0060	4.5
	1	1.1	820	46	761.08	761.08	87.1	0+22+142+3+58+6+192+33+42	0+22+142+3+58+6+192+33+42	Trypsin	3.55e+008	LACSA	UniProt_lactuca	Q332X1	Q332X1	ATP synthase subunit beta, chloroplastic	T15_Zn_3.14424.14424.4	4	8.26	*0.4%	0.1%	1	51.0	6.61e+005	(R)IVGEEHYDTAQEVKQTLQR(Y)	5617887	2244126	0.0075	3.3
	1	1.1	820	46	761.08	761.08	87.1	0+22+142+3+58+6+192+33+42	0+22+142+3+58+6+192+33+42	Trypsin	3.55e+008	LACSA	UniProt_lactuca	Q332X1	Q332X1	ATP synthase subunit beta, chloroplastic	T15_ctrl_2.28023.28023.4	4	8.24	*0.4%	0.1%	1	60.1	1.95e+004	(K)LSIFETGIKVVDLLAPYRR(G)	5483227	2190265	0.0045	2.0
	1	1.1	820	46	761.08	761.08	87.1	0+22+142+3+58+6+192+33+42	0+22+142+3+58+6+192+33+42	Trypsin	3.55e+008	LACSA	UniProt_lactuca	Q332X1	Q332X1	ATP synthase subunit beta, chloroplastic	T15_NaCl_3.16527.16527.2	2	8.22	*0.4%	0.1%	1	61.9	8.83e+004	(K)VALVYGQMNEPPGAR(M)	8014097	1601810	0.0017	1.1
	1	1.1	820	46	761.08	761.08	87.1	0+22+142+3+58+6+192+33+42	0+22+142+3+58+6+192+33+42	Trypsin	3.55e+008	LACSA	UniProt_lactuca	Q332X1	Q332X1	ATP synthase subunit beta, chloroplastic	T15_Zn_3.22234.22234.2	2	8.18	*0.4%	0.1%	1	59.2	2.49e+005	(R)GMDVIDTGAPLSVPVGGATLGR(I)	10420470	2083085	0.0015	0.7
	1	1.1	820	46	761.08	761.08	87.1	0+22+142+3+58+6+192+33+42	0+22+142+3+58+6+192+33+42	Trypsin	3.55e+008	LACSA	UniProt_lactuca	Q332X1	Q332X1	ATP synthase subunit beta, chloroplastic	T15_Zn_3.23958.23958.3	3	8.18	*0.4%	0.1%	1	58.3	2.55e+004	(R)MRVGLTALTMAEYFR(D)	5869738	1758903	0.0039	2.2
	1	1.1	820	46	761.08	761.08	87.1	0+22+142+3+58+6+192+33+42	0+22+142+3+58+6+192+33+42	Trypsin	3.55e+008	LACSA	UniProt_lactuca	Q332X1	Q332X1	ATP synthase subunit beta, chloroplastic	T15_Zn_3.14342.14342.2	2	8.17	*0.4%	0.1%	1	62.5	2.82e+005	(K)AMNLEMESNLK(K)	6403061	1279602	0.0028	2.2
	1	1.1	820	46	761.08	761.08	87.1	0+22+142+3+58+6+192+33+42	0+22+142+3+58+6+192+33+42	Trypsin	3.55e+008	LACSA	UniProt_lactuca	Q332X1	Q332X1	ATP synthase subunit beta, chloroplastic	T15_Zn_3.15631.15748.3	3	8.17	*0.4%	0.1%	1	59.4	6.25e+005	(K)VVDLLAPYRR(G)	4012412	1201705	0.0039	3.2
	1	1.1	820	46	761.08	761.08	87.1	0+22+142+3+58+6+192+33+42	0+22+142+3+58+6+192+33+42	Trypsin	3.55e+008	LACSA	UniProt_lactuca	Q332X1	Q332X1	ATP synthase subunit beta, chloroplastic	T15_Zn_3.20566.20566.2	2	8.17	*0.4%	0.1%	1	62.2	5.40e+004	(R)FVQAGSEVSALLGR(M)	7173922	1433775	0.0024	1.7
	1	1.1	820	46	761.08	761.08	87.1	0+22+142+3+58+6+192+33+42	0+22+142+3+58+6+192+33+42	Trypsin	3.55e+008	LACSA	UniProt_lactuca	Q332X1	Q332X1	ATP synthase subunit beta, chloroplastic	T15_Zn_1.16091.16091.2	2	8.11	*0.4%	0.1%	1	51.1	1.98e+006	(K)IGLFGGAGVGK(T)	4882857	975562	0.0019	2.0
	1	1.1	820	46	761.08	761.08	87.1	0+22+142+3+58+6+192+33+42	0+22+142+3+58+6+192+33+42	Trypsin	3.55e+008	LACSA	UniProt_lactuca	Q332X1	Q332X1	ATP synthase subunit beta, chloroplastic	T15_NaCl_2.23195.23195.2	2	8.08	*0.4%	0.1%	1	63.9	3.10e+005	(R)GMDVIDTGAPLSVPVGGATLGR(I)	10420472	2083085	0.0019	0.9
	1	1.1	820	46	761.08	761.08	87.1	0+22+142+3+58+6+192+33+42	0+22+142+3+58+6+192+33+42	Trypsin	3.55e+008	LACSA	UniProt_lactuca	Q332X1	Q332X1	ATP synthase subunit beta, chloroplastic	T15_Zn_2.29284.29284.4	4	8.06	*0.4%	0.1%	1	50.4	3.92e+003	(R)YKELQDIIAILGLDELSEEDRLTVAR(A)	7514150	3002604	0.0337	11.2
	1	1.1	820	46	761.08	761.08	87.1	0+22+142+3+58+6+192+33+42	0+22+142+3+58+6+192+33+42	Trypsin	3.55e+008	LACSA	UniProt_lactuca	Q332X1	Q332X1	ATP synthase subunit beta, chloroplastic	T15_NaCl_2.19088.19088.2	2	8.05	*0.4%	0.1%	1	58.4	1.39e+006	(K)LSIFETGIK(V)	5042932	1007577	0.0019	1.9
	1	1.1	820	46	761.08	761.08	87.1	0+22+142+3+58+6+192+33+42	0+22+142+3+58+6+192+33+42	Trypsin	3.55e+008	LACSA	UniProt_lactuca	Q332X1	Q332X1	ATP synthase subunit beta, chloroplastic	T15_Zn_3.24439.24439.5	5	8.04	*0.4%	0.1%	1	58.0	2.66e+004	(R)IFNVLGEPVDNLGPVDTSTTFPIHR(S)	5484909	2738415	0.0106	3.9
	1	1.1	820	46	761.08	761.08	87.1	0+22+142+3+58+6+192+33+42	0+22+142+3+58+6+192+33+42	Trypsin	3.55e+008	LACSA	UniProt_lactuca	Q332X1	Q332X1	ATP synthase subunit beta, chloroplastic	T15_Zn_3.24549.24549.3	3	8.02	*0.4%	0.1%	1	58.1	4.24e+004	(R)VGLTALTMAEYFR(D)	4912606	1471761	0.0059	4.0
	1	1.1	820	46	761.08	761.08	87.1	0+22+142+3+58+6+192+33+42	0+22+142+3+58+6+192+33+42	Trypsin	3.55e+008	LACSA	UniProt_lactuca	Q332X1	Q332X1	ATP synthase subunit beta, chloroplastic	T15_NaCl_1.27560.27560.4	4	7.99	*0.4%	0.1%	1	50.1	1.95e+004	(R)GFQLILSGELDGLPEQAFYLVGNIDEATAK(A)	8029190	3208641	0.0129	4.0
	1	1.1	820	46	761.08	761.08	87.1	0+22+142+3+58+6+192+33+42	0+22+142+3+58+6+192+33+42	Trypsin	3.55e+008	LACSA	UniProt_lactuca	Q332X1	Q332X1	ATP synthase subunit beta, chloroplastic	T15_NaCl_1.27643.27643.3	3	7.98	*0.5%	0.1%	1	63.8	6.33e+003	(R)GFQLILSGELDGLPEQAFYLVGNIDEATAK(A)	10702212	3208641	0.0078	2.4
	1	1.1	820	46	761.08	761.08	87.1	0+22+142+3+58+6+192+33+42	0+22+142+3+58+6+192+33+42	Trypsin	3.55e+008	LACSA	UniProt_lactuca	Q332X1	Q332X1	ATP synthase subunit beta, chloroplastic	T15_NaCl_1.20857.20857.2	2	7.97	*0.5%	0.1%	1	55.6	1.35e+005	(R)MPSAVGYQPTLSTEMGSLQER(I)	11415439	2282079	0.0014	0.6
	1	1.1	820	46	761.08	761.08	87.1	0+22+142+3+58+6+192+33+42	0+22+142+3+58+6+192+33+42	Trypsin	3.55e+008	LACSA	UniProt_lactuca	Q332X1	Q332X1	ATP synthase subunit beta, chloroplastic	T15_ctrl_1.11273.11273.2	2	7.97	*0.5%	0.1%	1	63.0	7.23e+005	(R)EGNDLYMEMK(E)	6152635	1229518	0.0020	1.7
	1	1.1	820	46	761.08	761.08	87.1	0+22+142+3+58+6+192+33+42	0+22+142+3+58+6+192+33+42	Trypsin	3.55e+008	LACSA	UniProt_lactuca	Q332X1	Q332X1	ATP synthase subunit beta, chloroplastic	T15_Zn_1.14777.14947.2	2	7.95	*0.5%	0.1%	1	64.8	9.31e+005	(K)AMNLEMESNLK(K)	6403056	1279602	0.0018	1.4
	1	1.1	820	46	761.08	761.08	87.1	0+22+142+3+58+6+192+33+42	0+22+142+3+58+6+192+33+42	Trypsin	3.55e+008	LACSA	UniProt_lactuca	Q332X1	Q332X1	ATP synthase subunit beta, chloroplastic	T15_ctrl_1.20804.20804.3	3	7.92	*0.5%	0.1%	1	50.2	4.57e+005	(R)FVQAGSEVSALLGR(M)	4785980	1433775	0.0047	3.3
	1	1.1	820	46	761.08	761.08	87.1	0+22+142+3+58+6+192+33+42	0+22+142+3+58+6+192+33+42	Trypsin	3.55e+008	LACSA	UniProt_lactuca	Q332X1	Q332X1	ATP synthase subunit beta, chloroplastic	T15_ctrl_1.2270.2270.2	2	7.91	*0.5%	0.1%	1	57.8	5.92e+005	(R)AVAMSATDGLTR(G)	5968041	1192599	0.0019	1.6
	1	1.1	820	46	761.08	761.08	87.1	0+22+142+3+58+6+192+33+42	0+22+142+3+58+6+192+33+42	Trypsin	3.55e+008	LACSA	UniProt_lactuca	Q332X1	Q332X1	ATP synthase subunit beta, chloroplastic	T15_NaCl_3.21252.21252.2	2	7.87	*0.5%	0.1%	1	63.9	1.24e+005	(R)MPSAVGYQPTLSTEMGSLQER(I)	11415439	2282079	0.0014	0.6
	1	1.1	820	46	761.08	761.08	87.1	0+22+142+3+58+6+192+33+42	0+22+142+3+58+6+192+33+42	Trypsin	3.55e+008	LACSA	UniProt_lactuca	Q332X1	Q332X1	ATP synthase subunit beta, chloroplastic	T15_ctrl_3.16474.16474.3	3	7.84	*0.5%	0.1%	1	51.5	7.69e+005	(K)VALVYGQMNEPPGAR(M)	5346119	1601810	0.0107	6.7
	1	1.1	820	46	761.08	761.08	87.1	0+22+142+3+58+6+192+33+42	0+22+142+3+58+6+192+33+42	Trypsin	3.55e+008	LACSA	UniProt_lactuca	Q332X1	Q332X1	ATP synthase subunit beta, chloroplastic	T15_ctrl_3.19572.19572.2	2	7.84	*0.5%	0.1%	1	64.4	3.30e+005	(K)VVDLLAPYR(R)	5233069	1045604	0.0025	2.4
	1	1.1	820	46	761.08	761.08	87.1	0+22+142+3+58+6+192+33+42	0+22+142+3+58+6+192+33+42	Trypsin	3.55e+008	LACSA	UniProt_lactuca	Q332X1	Q332X1	ATP synthase subunit beta, chloroplastic	T15_NaCl_1.27693.27693.3	3	7.82	*0.5%	0.1%	1	45.0	7.94e+003	(R)GFQLILSGELDGLPEQAFYLVGNIDEATAK(A)	10702184	3208641	-0.0006	-0.2
	1	1.1	820	46	761.08	761.08	87.1	0+22+142+3+58+6+192+33+42	0+22+142+3+58+6+192+33+42	Trypsin	3.55e+008	LACSA	UniProt_lactuca	Q332X1	Q332X1	ATP synthase subunit beta, chloroplastic	T15_NaCl_1.11055.11055.2	2	7.81	*0.5%	0.1%	1	66.1	9.59e+005	(R)EGNDLYMEMK(E)	6152628	1229518	0.0006	0.5
	1	1.1	820	46	761.08	761.08	87.1	0+22+142+3+58+6+192+33+42	0+22+142+3+58+6+192+33+42	Trypsin	3.55e+008	LACSA	UniProt_lactuca	Q332X1	Q332X1	ATP synthase subunit beta, chloroplastic	T15_ctrl_2.26680.26680.5	5	7.81	*0.5%	0.1%	1	42.4	2.99e+004	(R)IFNVLGEPVDNLGPVDTSTTFPIHR(S)	5484927	2738415	0.0196	7.2
	1	1.1	820	46	761.08	761.08	87.1	0+22+142+3+58+6+192+33+42	0+22+142+3+58+6+192+33+42	Trypsin	3.55e+008	LACSA	UniProt_lactuca	Q332X1	Q332X1	ATP synthase subunit beta, chloroplastic	T15_NaCl_1.16916.16916.2	2	7.80	*0.5%	0.1%	1	60.3	2.91e+005	(R)SAPAFIQLDTK(L)	5958256	1190642	0.0024	2.0
	1	1.1	820	46	761.08	761.08	87.1	0+22+142+3+58+6+192+33+42	0+22+142+3+58+6+192+33+42	Trypsin	3.55e+008	LACSA	UniProt_lactuca	Q332X1	Q332X1	ATP synthase subunit beta, chloroplastic	T15_Zn_1.15117.15117.2	2	7.73	*0.5%	0.1%	1	62.0	3.69e+005	(K)AMNLEMESNLK(K)	6403062	1279602	0.0030	2.4
	1	1.1	820	46	761.08	761.08	87.1	0+22+142+3+58+6+192+33+42	0+22+142+3+58+6+192+33+42	Trypsin	3.55e+008	LACSA	UniProt_lactuca	Q332X1	Q332X1	ATP synthase subunit beta, chloroplastic	T15_ctrl_1.2409.2409.2	2	7.71	*0.5%	0.1%	1	56.0	7.27e+005	(R)AVAMSATDGLTR(G)	5968040	1192599	0.0017	1.4
	1	1.1	820	46	761.08	761.08	87.1	0+22+142+3+58+6+192+33+42	0+22+142+3+58+6+192+33+42	Trypsin	3.55e+008	LACSA	UniProt_lactuca	Q332X1	Q332X1	ATP synthase subunit beta, chloroplastic	T15_NaCl_1.15097.15097.4	4	7.70	*0.5%	0.1%	1	58.8	1.87e+006	(R)IVGEEHYDTAQEVKQTLQR(Y)	5617888	2244126	0.0079	3.5
	1	1.1	820	46	761.08	761.08	87.1	0+22+142+3+58+6+192+33+42	0+22+142+3+58+6+192+33+42	Trypsin	3.55e+008	LACSA	UniProt_lactuca	Q332X1	Q332X1	ATP synthase subunit beta, chloroplastic	T15_NaCl_1.27263.27279.2	2	7.69	*0.5%	0.1%	1	63.5	6.77e+003	(K)TVLIMELINNIAK(A)	7364259	1471855	-0.0107	-7.3
	1	1.1	820	46	761.08	761.08	87.1	0+22+142+3+58+6+192+33+42	0+22+142+3+58+6+192+33+42	Trypsin	3.55e+008	LACSA	UniProt_lactuca	Q332X1	Q332X1	ATP synthase subunit beta, chloroplastic	T15_NaCl_3.24950.24950.3	3	7.68	*0.5%	0.1%	1	61.5	3.18e+004	(R)MRVGLTALTMAEYFR(D)	5869736	1758903	0.0033	1.9
	1	1.1	820	46	761.08	761.08	87.1	0+22+142+3+58+6+192+33+42	0+22+142+3+58+6+192+33+42	Trypsin	3.55e+008	LACSA	UniProt_lactuca	Q332X1	Q332X1	ATP synthase subunit beta, chloroplastic	T15_Zn_2.22038.22038.2	2	7.68	*0.5%	0.1%	1	50.7	1.48e+005	(R)MPSAVGYQPTLSTEMGSLQER(I)	11415440	2282079	0.0016	0.7
	1	1.1	820	46	761.08	761.08	87.1	0+22+142+3+58+6+192+33+42	0+22+142+3+58+6+192+33+42	Trypsin	3.55e+008	LACSA	UniProt_lactuca	Q332X1	Q332X1	ATP synthase subunit beta, chloroplastic	T15_ctrl_3.26371.26372.4	4	7.67	*0.5%	0.1%	1	41.3	9.03e+004	(K)EGSITSIQAVYVPADDLTDPAPATTFAHLDATTVLSR(G)	9617419	3843929	0.0171	4.4
	1	1.1	820	46	761.08	761.08	87.1	0+22+142+3+58+6+192+33+42	0+22+142+3+58+6+192+33+42	Trypsin	3.55e+008	LACSA	UniProt_lactuca	Q332X1	Q332X1	ATP synthase subunit beta, chloroplastic	T15_ctrl_3.16651.16651.3	3	7.65	*0.5%	0.1%	1	54.5	1.44e+005	(K)VVDLLAPYRR(G)	4012416	1201705	0.0051	4.2
	1	1.1	820	46	761.08	761.08	87.1	0+22+142+3+58+6+192+33+42	0+22+142+3+58+6+192+33+42	Trypsin	3.55e+008	LACSA	UniProt_lactuca	Q332X1	Q332X1	ATP synthase subunit beta, chloroplastic	T15_ctrl_3.25976.25976.3	3	7.65	*0.5%	0.1%	1	59.5	3.81e+004	(R)IAQIIGPVLDVAFPPGK(M)	5790118	1735015	0.0056	3.2
	1	1.1	820	46	761.08	761.08	87.1	0+22+142+3+58+6+192+33+42	0+22+142+3+58+6+192+33+42	Trypsin	3.55e+008	LACSA	UniProt_lactuca	Q332X1	Q332X1	ATP synthase subunit beta, chloroplastic	T15_NaCl_1.25237.25237.2	2	7.64	*0.5%	0.1%	1	55.4	1.59e+005	(R)VGLTALTMAEYFR(D)	7363859	1471761	0.0032	2.1
	1	1.1	820	46	761.08	761.08	87.1	0+22+142+3+58+6+192+33+42	0+22+142+3+58+6+192+33+42	Trypsin	3.55e+008	LACSA	UniProt_lactuca	Q332X1	Q332X1	ATP synthase subunit beta, chloroplastic	T15_NaCl_1.20993.20993.2	2	7.60	*0.5%	0.1%	1	58.5	2.24e+005	(R)MPSAVGYQPTLSTEMGSLQER(I)	11415439	2282079	0.0014	0.6
	1	1.1	820	46	761.08	761.08	87.1	0+22+142+3+58+6+192+33+42	0+22+142+3+58+6+192+33+42	Trypsin	3.55e+008	LACSA	UniProt_lactuca	Q332X1	Q332X1	ATP synthase subunit beta, chloroplastic	T15_Zn_1.26904.26904.2	2	7.58	*0.5%	0.1%	1	61.4	2.59e+005	(K)TVLIMELINNIAK(A)	7364326	1471855	0.0027	1.8
	1	1.1	820	46	761.08	761.08	87.1	0+22+142+3+58+6+192+33+42	0+22+142+3+58+6+192+33+42	Trypsin	3.55e+008	LACSA	UniProt_lactuca	Q332X1	Q332X1	ATP synthase subunit beta, chloroplastic	T15_ctrl_1.28238.28238.4	4	7.57	*0.5%	0.1%	1	54.6	2.13e+003	(R)YKELQDIIAILGLDELSEEDRLTVAR(A)	7514077	3002604	0.0045	1.5
	1	1.1	820	46	761.08	761.08	87.1	0+22+142+3+58+6+192+33+42	0+22+142+3+58+6+192+33+42	Trypsin	3.55e+008	LACSA	UniProt_lactuca	Q332X1	Q332X1	ATP synthase subunit beta, chloroplastic	T15_Zn_1.25204.25204.3	3	7.54	*0.5%	0.1%	1	50.7	6.47e+004	(R)VGLTALTMAEYFR(D)	4912602	1471761	0.0047	3.2
	1	1.1	820	46	761.08	761.08	87.1	0+22+142+3+58+6+192+33+42	0+22+142+3+58+6+192+33+42	Trypsin	3.55e+008	LACSA	UniProt_lactuca	Q332X1	Q332X1	ATP synthase subunit beta, chloroplastic	T15_Zn_3.3549.3549.3	3	7.53	*0.5%	0.1%	1	76.6	5.62e+005	(K)AHGGVSVFGGVGER(T)	4435624	1328671	0.0021	1.6
	1	1.1	820	46	761.08	761.08	87.1	0+22+142+3+58+6+192+33+42	0+22+142+3+58+6+192+33+42	Trypsin	3.55e+008	LACSA	UniProt_lactuca	Q332X1	Q332X1	ATP synthase subunit beta, chloroplastic	T15_NaCl_1.3198.3198.3	3	7.52	*0.5%	0.1%	1	68.7	6.58e+005	(K)AHGGVSVFGGVGER(T)	4435646	1328671	0.0087	6.5
	1	1.1	820	46	761.08	761.08	87.1	0+22+142+3+58+6+192+33+42	0+22+142+3+58+6+192+33+42	Trypsin	3.55e+008	LACSA	UniProt_lactuca	Q332X1	Q332X1	ATP synthase subunit beta, chloroplastic	T15_NaCl_1.16099.16099.3	3	7.51	*0.5%	0.1%	1	56.1	6.80e+005	(K)VALVYGQMNEPPGAR(M)	5346112	1601810	0.0086	5.4
	1	1.1	820	46	761.08	761.08	87.1	0+22+142+3+58+6+192+33+42	0+22+142+3+58+6+192+33+42	Trypsin	3.55e+008	LACSA	UniProt_lactuca	Q332X1	Q332X1	ATP synthase subunit beta, chloroplastic	T15_Zn_2.17360.17360.2	2	7.51	*0.5%	0.1%	1	60.0	1.06e+005	(K)VALVYGQMNEPPGAR(M)	8014103	1601810	0.0029	1.8
	1	1.1	820	46	761.08	761.08	87.1	0+22+142+3+58+6+192+33+42	0+22+142+3+58+6+192+33+42	Trypsin	3.55e+008	LACSA	UniProt_lactuca	Q332X1	Q332X1	ATP synthase subunit beta, chloroplastic	T15_ctrl_2.12864.12864.2	2	7.50	*0.5%	0.1%	1	63.3	6.75e+005	(R)EGNDLYMEMK(E)	6152644	1229518	0.0038	3.1
	1	1.1	820	46	761.08	761.08	87.1	0+22+142+3+58+6+192+33+42	0+22+142+3+58+6+192+33+42	Trypsin	3.55e+008	LACSA	UniProt_lactuca	Q332X1	Q332X1	ATP synthase subunit beta, chloroplastic	T15_Zn_3.20109.20109.2	2	7.47	*0.5%	0.2%	1	51.7	9.25e+004	(R)MPSAVGYQPTLSTEMGSLQER(I)	11415442	2282079	0.0020	0.9
	1	1.1	820	46	761.08	761.08	87.1	0+22+142+3+58+6+192+33+42	0+22+142+3+58+6+192+33+42	Trypsin	3.55e+008	LACSA	UniProt_lactuca	Q332X1	Q332X1	ATP synthase subunit beta, chloroplastic	T15_ctrl_3.29200.29200.4	4	7.46	*0.5%	0.2%	1	46.1	3.19e+003	(R)YKELQDIIAILGLDELSEEDRLTVAR(A)	7514030	3002604	-0.0143	-4.8
	1	1.1	820	46	761.08	761.08	87.1	0+22+142+3+58+6+192+33+42	0+22+142+3+58+6+192+33+42	Trypsin	3.55e+008	LACSA	UniProt_lactuca	Q332X1	Q332X1	ATP synthase subunit beta, chloroplastic	T15_Zn_2.18014.18014.2	2	7.45	*0.5%	0.2%	1	47.3	3.37e+005	(R)SAPAFIQLDTK(L)	5958252	1190642	0.0016	1.3
	1	1.1	820	46	761.08	761.08	87.1	0+22+142+3+58+6+192+33+42	0+22+142+3+58+6+192+33+42	Trypsin	3.55e+008	LACSA	UniProt_lactuca	Q332X1	Q332X1	ATP synthase subunit beta, chloroplastic	T15_Zn_2.17361.17361.2	2	7.44	*0.5%	0.2%	1	57.9	1.06e+005	(K)VALVYGQMNEPPGAR(M)	8014103	1601810	0.0029	1.8
	1	1.1	820	46	761.08	761.08	87.1	0+22+142+3+58+6+192+33+42	0+22+142+3+58+6+192+33+42	Trypsin	3.55e+008	LACSA	UniProt_lactuca	Q332X1	Q332X1	ATP synthase subunit beta, chloroplastic	T15_Zn_1.19056.19207.2	2	7.37	*0.5%	0.2%	1	86.3	1.32e+006	(K)VVDLLAPYR(R)	5233068	1045604	0.0023	2.2
	1	1.1	820	46	761.08	761.08	87.1	0+22+142+3+58+6+192+33+42	0+22+142+3+58+6+192+33+42	Trypsin	3.55e+008	LACSA	UniProt_lactuca	Q332X1	Q332X1	ATP synthase subunit beta, chloroplastic	T15_ctrl_3.25975.25975.2	2	7.34	*0.5%	0.2%	1	62.4	3.23e+004	(R)IAQIIGPVLDVAFPPGK(M)	8680129	1735015	0.0033	1.9
	1	1.1	820	46	761.08	761.08	87.1	0+22+142+3+58+6+192+33+42	0+22+142+3+58+6+192+33+42	Trypsin	3.55e+008	LACSA	UniProt_lactuca	Q332X1	Q332X1	ATP synthase subunit beta, chloroplastic	T15_ctrl_1.26133.26133.3	3	7.33	*0.5%	0.2%	1	51.0	1.23e+004	(K)LSIFETGIKVVDLLAPYRR(G)	7307611	2190265	0.0042	1.9
	1	1.1	820	46	761.08	761.08	87.1	0+22+142+3+58+6+192+33+42	0+22+142+3+58+6+192+33+42	Trypsin	3.55e+008	LACSA	UniProt_lactuca	Q332X1	Q332X1	ATP synthase subunit beta, chloroplastic	T15_NaCl_2.11302.11302.2	2	7.32	*0.5%	0.2%	1	63.5	8.73e+005	(R)EGNDLYMEMK(E)	6152638	1229518	0.0026	2.1
	1	1.1	820	46	761.08	761.08	87.1	0+22+142+3+58+6+192+33+42	0+22+142+3+58+6+192+33+42	Trypsin	3.55e+008	LACSA	UniProt_lactuca	Q332X1	Q332X1	ATP synthase subunit beta, chloroplastic	T15_Zn_2.24980.24980.3	3	7.32	*0.5%	0.2%	1	52.6	7.88e+004	(K)GRDTAGQPINVTCEVQQLLGNNR(V)	8474285	2540263	0.0075	3.0
	1	1.1	820	46	761.08	761.08	87.1	0+22+142+3+58+6+192+33+42	0+22+142+3+58+6+192+33+42	Trypsin	3.55e+008	LACSA	UniProt_lactuca	Q332X1	Q332X1	ATP synthase subunit beta, chloroplastic	T15_ctrl_1.27080.27080.4	4	7.32	*0.5%	0.2%	1	52.8	2.34e+003	(R)YKELQDIIAILGLDELSEEDRLTVAR(A)	7514077	3002604	0.0045	1.5
	1	1.1	820	46	761.08	761.08	87.1	0+22+142+3+58+6+192+33+42	0+22+142+3+58+6+192+33+42	Trypsin	3.55e+008	LACSA	UniProt_lactuca	Q332X1	Q332X1	ATP synthase subunit beta, chloroplastic	T15_ctrl_3.16692.16692.2	2	7.32	*0.5%	0.2%	1	53.1	1.44e+005	(K)VALVYGQMNEPPGAR(M)	8014099	1601810	0.0021	1.3
	1	1.1	820	46	761.08	761.08	87.1	0+22+142+3+58+6+192+33+42	0+22+142+3+58+6+192+33+42	Trypsin	3.55e+008	LACSA	UniProt_lactuca	Q332X1	Q332X1	ATP synthase subunit beta, chloroplastic	T15_Zn_1.18739.18739.2	2	7.30	*0.5%	0.2%	1	61.7	1.19e+006	(K)LSIFETGIK(V)	5042932	1007577	0.0019	1.9
	1	1.1	820	46	761.08	761.08	87.1	0+22+142+3+58+6+192+33+42	0+22+142+3+58+6+192+33+42	Trypsin	3.55e+008	LACSA	UniProt_lactuca	Q332X1	Q332X1	ATP synthase subunit beta, chloroplastic	T15_Zn_1.26680.26680.5	5	7.29	*0.5%	0.2%	1	51.2	2.04e+004	(R)YKELQDIIAILGLDELSEEDRLTVAR(A)	6013257	3002604	-0.0051	-1.7
	1	1.1	820	46	761.08	761.08	87.1	0+22+142+3+58+6+192+33+42	0+22+142+3+58+6+192+33+42	Trypsin	3.55e+008	LACSA	UniProt_lactuca	Q332X1	Q332X1	ATP synthase subunit beta, chloroplastic	T15_Zn_3.3298.3298.3	3	7.26	*0.5%	0.2%	1	65.0	6.34e+005	(K)AHGGVSVFGGVGER(T)	4435629	1328671	0.0036	2.7
	1	1.1	820	46	761.08	761.08	87.1	0+22+142+3+58+6+192+33+42	0+22+142+3+58+6+192+33+42	Trypsin	3.55e+008	LACSA	UniProt_lactuca	Q332X1	Q332X1	ATP synthase subunit beta, chloroplastic	T15_NaCl_1.16116.16116.3	3	7.24	*0.5%	0.2%	1	48.6	5.99e+005	(K)VALVYGQMNEPPGAR(M)	5346111	1601810	0.0083	5.2
	1	1.1	820	46	761.08	761.08	87.1	0+22+142+3+58+6+192+33+42	0+22+142+3+58+6+192+33+42	Trypsin	3.55e+008	LACSA	UniProt_lactuca	Q332X1	Q332X1	ATP synthase subunit beta, chloroplastic	T15_ctrl_1.28269.28269.4	4	7.22	*0.5%	0.2%	1	58.6	1.73e+003	(R)YKELQDIIAILGLDELSEEDRLTVAR(A)	7514077	3002604	0.0045	1.5
	1	1.1	820	46	761.08	761.08	87.1	0+22+142+3+58+6+192+33+42	0+22+142+3+58+6+192+33+42	Trypsin	3.55e+008	LACSA	UniProt_lactuca	Q332X1	Q332X1	ATP synthase subunit beta, chloroplastic	T15_ctrl_1.27161.27161.3	3	7.20	*0.5%	0.2%	1	48.2	8.01e+004	(R)GFQLILSGELDGLPEQAFYLVGNIDEATAK(A)	10702227	3208641	0.0123	3.8
	1	1.1	820	46	761.08	761.08	87.1	0+22+142+3+58+6+192+33+42	0+22+142+3+58+6+192+33+42	Trypsin	3.55e+008	LACSA	UniProt_lactuca	Q332X1	Q332X1	ATP synthase subunit beta, chloroplastic	T15_NaCl_1.23093.23093.2	2	7.19	*0.5%	0.2%	1	50.8	6.67e+005	(R)GMDVIDTGAPLSVPVGGATLGR(I)	10420480	2083085	0.0035	1.7
	1	1.1	820	46	761.08	761.08	87.1	0+22+142+3+58+6+192+33+42	0+22+142+3+58+6+192+33+42	Trypsin	3.55e+008	LACSA	UniProt_lactuca	Q332X1	Q332X1	ATP synthase subunit beta, chloroplastic	T15_ctrl_1.20441.20441.2	2	7.19	*0.5%	0.2%	1	55.5	8.91e+004	(R)MPSAVGYQPTLSTEMGSLQER(I)	11415448	2282079	0.0032	1.4
	1	1.1	820	46	761.08	761.08	87.1	0+22+142+3+58+6+192+33+42	0+22+142+3+58+6+192+33+42	Trypsin	3.55e+008	LACSA	UniProt_lactuca	Q332X1	Q332X1	ATP synthase subunit beta, chloroplastic	T15_ctrl_3.16789.16789.3	3	7.19	*0.5%	0.2%	1	51.0	5.19e+005	(K)VVDLLAPYRR(G)	4012412	1201705	0.0039	3.2
	1	1.1	820	46	761.08	761.08	87.1	0+22+142+3+58+6+192+33+42	0+22+142+3+58+6+192+33+42	Trypsin	3.55e+008	LACSA	UniProt_lactuca	Q332X1	Q332X1	ATP synthase subunit beta, chloroplastic	T15_Zn_3.20567.20567.2	2	7.15	*0.5%	0.2%	1	50.0	5.40e+004	(R)FVQAGSEVSALLGR(M)	7173922	1433775	0.0024	1.7
	1	1.1	820	46	761.08	761.08	87.1	0+22+142+3+58+6+192+33+42	0+22+142+3+58+6+192+33+42	Trypsin	3.55e+008	LACSA	UniProt_lactuca	Q332X1	Q332X1	ATP synthase subunit beta, chloroplastic	T15_NaCl_2.2251.2251.2	2	7.10	*0.5%	0.2%	1	57.6	4.01e+003	(R)AVAMSATDGLTR(G)	5968045	1192599	0.0027	2.2
	1	1.1	820	46	761.08	761.08	87.1	0+22+142+3+58+6+192+33+42	0+22+142+3+58+6+192+33+42	Trypsin	3.55e+008	LACSA	UniProt_lactuca	Q332X1	Q332X1	ATP synthase subunit beta, chloroplastic	T15_Zn_1.25761.25761.2	2	7.09	*0.5%	0.2%	1	58.5	2.30e+004	(R)IAQIIGPVLDVAFPPGK(M)	8680133	1735015	0.0041	2.3
	1	1.1	820	46	761.08	761.08	87.1	0+22+142+3+58+6+192+33+42	0+22+142+3+58+6+192+33+42	Trypsin	3.55e+008	LACSA	UniProt_lactuca	Q332X1	Q332X1	ATP synthase subunit beta, chloroplastic	T15_NaCl_3.23206.23206.2	2	7.07	*0.5%	0.2%	1	53.5	2.19e+005	(R)GMDVIDTGAPLSVPVGGATLGR(I)	10420474	2083085	0.0023	1.1
	1	1.1	820	46	761.08	761.08	87.1	0+22+142+3+58+6+192+33+42	0+22+142+3+58+6+192+33+42	Trypsin	3.55e+008	LACSA	UniProt_lactuca	Q332X1	Q332X1	ATP synthase subunit beta, chloroplastic	T15_Zn_2.22283.22283.2	2	7.01	*0.5%	0.2%	1	43.3	5.26e+005	(R)FVQAGSEVSALLGR(M)	7173918	1433775	0.0016	1.1
	1	1.1	820	46	761.08	761.08	87.1	0+22+142+3+58+6+192+33+42	0+22+142+3+58+6+192+33+42	Trypsin	3.55e+008	LACSA	UniProt_lactuca	Q332X1	Q332X1	ATP synthase subunit beta, chloroplastic	T15_NaCl_2.25299.25299.4	4	6.99	*0.5%	0.2%	1	56.5	2.24e+005	(R)IFNVLGEPVDNLGPVDTSTTFPIHR(S)	6853618	2738415	0.0106	3.9
	1	1.1	820	46	761.08	761.08	87.1	0+22+142+3+58+6+192+33+42	0+22+142+3+58+6+192+33+42	Trypsin	3.55e+008	LACSA	UniProt_lactuca	Q332X1	Q332X1	ATP synthase subunit beta, chloroplastic	T15_Zn_1.14946.14946.2	2	6.98	*0.5%	0.2%	1	50.2	8.23e+005	(K)AMNLEMESNLK(K)	6403056	1279602	0.0018	1.4
	1	1.1	820	46	761.08	761.08	87.1	0+22+142+3+58+6+192+33+42	0+22+142+3+58+6+192+33+42	Trypsin	3.55e+008	LACSA	UniProt_lactuca	Q332X1	Q332X1	ATP synthase subunit beta, chloroplastic	T15_ctrl_3.21385.21385.2	2	6.97	*0.5%	0.2%	1	65.3	2.76e+005	(R)MPSAVGYQPTLSTEMGSLQER(I)	11415442	2282079	0.0020	0.9
	1	1.1	820	46	761.08	761.08	87.1	0+22+142+3+58+6+192+33+42	0+22+142+3+58+6+192+33+42	Trypsin	3.55e+008	LACSA	UniProt_lactuca	Q332X1	Q332X1	ATP synthase subunit beta, chloroplastic	T15_Zn_1.25762.25762.2	2	6.96	*0.5%	0.2%	1	53.7	2.30e+004	(R)IAQIIGPVLDVAFPPGK(M)	8680133	1735015	0.0041	2.3
	1	1.1	820	46	761.08	761.08	87.1	0+22+142+3+58+6+192+33+42	0+22+142+3+58+6+192+33+42	Trypsin	3.55e+008	LACSA	UniProt_lactuca	Q332X1	Q332X1	ATP synthase subunit beta, chloroplastic	T15_Zn_3.20468.20468.3	3	6.96	*0.5%	0.2%	1	62.7	2.38e+005	(R)FVQAGSEVSALLGR(M)	4785980	1433775	0.0047	3.3
	1	1.1	820	46	761.08	761.08	87.1	0+22+142+3+58+6+192+33+42	0+22+142+3+58+6+192+33+42	Trypsin	3.55e+008	LACSA	UniProt_lactuca	Q332X1	Q332X1	ATP synthase subunit beta, chloroplastic	T15_ctrl_2.17653.17653.3	3	6.93	*0.5%	0.2%	1	57.6	6.95e+005	(K)VALVYGQMNEPPGAR(M)	5346123	1601810	0.0119	7.4
	1	1.1	820	46	761.08	761.08	87.1	0+22+142+3+58+6+192+33+42	0+22+142+3+58+6+192+33+42	Trypsin	3.55e+008	LACSA	UniProt_lactuca	Q332X1	Q332X1	ATP synthase subunit beta, chloroplastic	T15_ctrl_3.19578.19578.2	2	6.93	*0.5%	0.2%	1	85.2	3.34e+005	(K)VVDLLAPYR(R)	5233072	1045604	0.0031	2.9
	1	1.1	820	46	761.08	761.08	87.1	0+22+142+3+58+6+192+33+42	0+22+142+3+58+6+192+33+42	Trypsin	3.55e+008	LACSA	UniProt_lactuca	Q332X1	Q332X1	ATP synthase subunit beta, chloroplastic	T15_ctrl_3.25513.25513.2	2	6.89	*0.5%	0.2%	1	51.9	2.74e+004	(R)IFNVLGEPVDNLGPVDTSTTFPIHR(S)	13697142	2738415	0.0063	2.3
	1	1.1	820	46	761.08	761.08	87.1	0+22+142+3+58+6+192+33+42	0+22+142+3+58+6+192+33+42	Trypsin	3.55e+008	LACSA	UniProt_lactuca	Q332X1	Q332X1	ATP synthase subunit beta, chloroplastic	T15_NaCl_3.19428.19428.2	2	6.88	*0.5%	0.2%	1	67.3	4.68e+005	(K)VVDLLAPYR(R)	5233066	1045604	0.0019	1.8
	1	1.1	820	46	761.08	761.08	87.1	0+22+142+3+58+6+192+33+42	0+22+142+3+58+6+192+33+42	Trypsin	3.55e+008	LACSA	UniProt_lactuca	Q332X1	Q332X1	ATP synthase subunit beta, chloroplastic	T15_Zn_1.20900.20900.2	2	6.87	*0.5%	0.2%	1	59.9	2.10e+005	(R)FVQAGSEVSALLGR(M)	7173926	1433775	0.0032	2.2
	1	1.1	820	46	761.08	761.08	87.1	0+22+142+3+58+6+192+33+42	0+22+142+3+58+6+192+33+42	Trypsin	3.55e+008	LACSA	UniProt_lactuca	Q332X1	Q332X1	ATP synthase subunit beta, chloroplastic	T15_NaCl_3.15344.15344.2	2	6.85	*0.5%	0.2%	1	52.8	2.03e+005	(K)AMNLEMESNLK(K)	6403045	1279602	-0.0004	-0.3
	1	1.1	820	46	761.08	761.08	87.1	0+22+142+3+58+6+192+33+42	0+22+142+3+58+6+192+33+42	Trypsin	3.55e+008	LACSA	UniProt_lactuca	Q332X1	Q332X1	ATP synthase subunit beta, chloroplastic	T15_NaCl_1.25119.25119.2	2	6.82	*0.5%	0.2%	1	49.6	3.07e+004	(R)IFNVLGEPVDNLGPVDTSTTFPIHR(S)	13697118	2738415	0.0015	0.6
	1	1.1	820	46	761.08	761.08	87.1	0+22+142+3+58+6+192+33+42	0+22+142+3+58+6+192+33+42	Trypsin	3.55e+008	LACSA	UniProt_lactuca	Q332X1	Q332X1	ATP synthase subunit beta, chloroplastic	T15_ctrl_1.18254.18254.3	3	6.81	*0.5%	0.2%	1	58.3	4.77e+004	(R)EGNDLYMEMKESGVINEK(N)	6959896	2085947	0.0075	3.6
	1	1.1	820	46	761.08	761.08	87.1	0+22+142+3+58+6+192+33+42	0+22+142+3+58+6+192+33+42	Trypsin	3.55e+008	LACSA	UniProt_lactuca	Q332X1	Q332X1	ATP synthase subunit beta, chloroplastic	T15_NaCl_2.24133.24133.3	3	6.80	*0.5%	0.2%	1	53.8	8.66e+004	(K)GRDTAGQPINVTCEVQQLLGNNR(V)	8474264	2540263	0.0012	0.5
	1	1.1	820	46	761.08	761.08	87.1	0+22+142+3+58+6+192+33+42	0+22+142+3+58+6+192+33+42	Trypsin	3.55e+008	LACSA	UniProt_lactuca	Q332X1	Q332X1	ATP synthase subunit beta, chloroplastic	T15_NaCl_1.16341.16341.3	3	6.79	*0.5%	0.2%	1	84.1	4.56e+005	(K)VVDLLAPYRR(G)	4012411	1201705	0.0036	3.0
	1	1.1	820	46	761.08	761.08	87.1	0+22+142+3+58+6+192+33+42	0+22+142+3+58+6+192+33+42	Trypsin	3.55e+008	LACSA	UniProt_lactuca	Q332X1	Q332X1	ATP synthase subunit beta, chloroplastic	T15_Zn_2.16995.16995.3	3	6.75	*0.5%	0.2%	1	55.8	1.11e+006	(K)VALVYGQMNEPPGAR(M)	5346118	1601810	0.0104	6.5
	1	1.1	820	46	761.08	761.08	87.1	0+22+142+3+58+6+192+33+42	0+22+142+3+58+6+192+33+42	Trypsin	3.55e+008	LACSA	UniProt_lactuca	Q332X1	Q332X1	ATP synthase subunit beta, chloroplastic	T15_Zn_3.2278.2278.2	2	6.75	*0.5%	0.2%	1	61.2	4.44e+005	(R)AVAMSATDGLTR(G)	5968043	1192599	0.0023	1.9
	1	1.1	820	46	761.08	761.08	87.1	0+22+142+3+58+6+192+33+42	0+22+142+3+58+6+192+33+42	Trypsin	3.55e+008	LACSA	UniProt_lactuca	Q332X1	Q332X1	ATP synthase subunit beta, chloroplastic	T15_ctrl_2.17383.17383.3	3	6.73	*0.5%	0.2%	1	40.4	1.15e+006	(K)VALVYGQMNEPPGAR(M)	5346090	1601810	0.0020	1.3
	1	1.1	820	46	761.08	761.08	87.1	0+22+142+3+58+6+192+33+42	0+22+142+3+58+6+192+33+42	Trypsin	3.55e+008	LACSA	UniProt_lactuca	Q332X1	Q332X1	ATP synthase subunit beta, chloroplastic	T15_ctrl_3.28748.28748.4	4	6.72	*0.5%	0.2%	1	49.4	2.48e+003	(R)YKELQDIIAILGLDELSEEDRLTVAR(A)	7514030	3002604	-0.0143	-4.8
	1	1.1	820	46	761.08	761.08	87.1	0+22+142+3+58+6+192+33+42	0+22+142+3+58+6+192+33+42	Trypsin	3.55e+008	LACSA	UniProt_lactuca	Q332X1	Q332X1	ATP synthase subunit beta, chloroplastic	T15_ctrl_3.24296.24296.3	3	6.69	*0.5%	0.2%	1	59.8	1.00e+005	(K)GRDTAGQPINVTCEVQQLLGNNR(V)	8474320	2540263	0.0180	7.1
	1	1.1	820	46	761.08	761.08	87.1	0+22+142+3+58+6+192+33+42	0+22+142+3+58+6+192+33+42	Trypsin	3.55e+008	LACSA	UniProt_lactuca	Q332X1	Q332X1	ATP synthase subunit beta, chloroplastic	T15_ctrl_3.2333.2333.2	2	6.66	*0.5%	0.2%	1	54.0	4.99e+005	(R)AVAMSATDGLTR(G)	5968046	1192599	0.0029	2.4
	1	1.1	820	46	761.08	761.08	87.1	0+22+142+3+58+6+192+33+42	0+22+142+3+58+6+192+33+42	Trypsin	3.55e+008	LACSA	UniProt_lactuca	Q332X1	Q332X1	ATP synthase subunit beta, chloroplastic	T15_Zn_1.16019.16019.2	2	6.65	*0.5%	0.2%	1	63.4	1.57e+006	(K)IGLFGGAGVGK(T)	4882856	975562	0.0017	1.8
	1	1.1	820	46	761.08	761.08	87.1	0+22+142+3+58+6+192+33+42	0+22+142+3+58+6+192+33+42	Trypsin	3.55e+008	LACSA	UniProt_lactuca	Q332X1	Q332X1	ATP synthase subunit beta, chloroplastic	T15_NaCl_3.27288.27288.3	3	6.58	*0.5%	0.2%	1	64.2	9.45e+004	(K)TVLIMELINNIAK(A)	4912920	1471855	0.0062	4.2
	1	1.1	820	46	761.08	761.08	87.1	0+22+142+3+58+6+192+33+42	0+22+142+3+58+6+192+33+42	Trypsin	3.55e+008	LACSA	UniProt_lactuca	Q332X1	Q332X1	ATP synthase subunit beta, chloroplastic	T15_NaCl_2.21894.21894.2	2	6.56	*0.5%	0.2%	1	52.3	9.90e+004	(K)MPNIYNALVVK(G)	6313533	1261697	0.0020	1.6
	1	1.1	820	46	761.08	761.08	87.1	0+22+142+3+58+6+192+33+42	0+22+142+3+58+6+192+33+42	Trypsin	3.55e+008	LACSA	UniProt_lactuca	Q332X1	Q332X1	ATP synthase subunit beta, chloroplastic	T15_ctrl_2.18033.18033.3	3	6.56	*0.5%	0.2%	1	62.1	5.15e+005	(K)VVDLLAPYRR(G)	4012413	1201705	0.0042	3.5
	1	1.1	820	46	761.08	761.08	87.1	0+22+142+3+58+6+192+33+42	0+22+142+3+58+6+192+33+42	Trypsin	3.55e+008	LACSA	UniProt_lactuca	Q332X1	Q332X1	ATP synthase subunit beta, chloroplastic	T15_ctrl_3.25506.25506.5	5	6.55	*0.5%	0.2%	1	47.3	1.69e+004	(R)IFNVLGEPVDNLGPVDTSTTFPIHR(S)	5484917	2738415	0.0146	5.3
	1	1.1	820	46	761.08	761.08	87.1	0+22+142+3+58+6+192+33+42	0+22+142+3+58+6+192+33+42	Trypsin	3.55e+008	LACSA	UniProt_lactuca	Q332X1	Q332X1	ATP synthase subunit beta, chloroplastic	T15_ctrl_2.22560.22560.2	2	6.52	*0.5%	0.2%	1	57.1	2.02e+005	(R)MPSAVGYQPTLSTEMGSLQER(I)	11415438	2282079	0.0012	0.5
	1	1.1	820	46	761.08	761.08	87.1	0+22+142+3+58+6+192+33+42	0+22+142+3+58+6+192+33+42	Trypsin	3.55e+008	LACSA	UniProt_lactuca	Q332X1	Q332X1	ATP synthase subunit beta, chloroplastic	T15_Zn_2.24022.24022.2	2	6.51	*0.5%	0.2%	1	54.9	2.20e+005	(R)GMDVIDTGAPLSVPVGGATLGR(I)	10420474	2083085	0.0023	1.1
	1	1.1	820	46	761.08	761.08	87.1	0+22+142+3+58+6+192+33+42	0+22+142+3+58+6+192+33+42	Trypsin	3.55e+008	LACSA	UniProt_lactuca	Q332X1	Q332X1	ATP synthase subunit beta, chloroplastic	T15_NaCl_3.15306.15306.4	4	6.49	*0.5%	0.2%	1	59.6	7.80e+005	(R)IVGEEHYDTAQEVKQTLQR(Y)	5617889	2244126	0.0083	3.7
	1	1.1	820	46	761.08	761.08	87.1	0+22+142+3+58+6+192+33+42	0+22+142+3+58+6+192+33+42	Trypsin	3.55e+008	LACSA	UniProt_lactuca	Q332X1	Q332X1	ATP synthase subunit beta, chloroplastic	T15_ctrl_1.15943.15943.3	3	6.47	*0.5%	0.2%	1	60.9	3.98e+005	(K)VVDLLAPYRR(G)	4012411	1201705	0.0036	3.0
	1	1.1	820	46	761.08	761.08	87.1	0+22+142+3+58+6+192+33+42	0+22+142+3+58+6+192+33+42	Trypsin	3.55e+008	LACSA	UniProt_lactuca	Q332X1	Q332X1	ATP synthase subunit beta, chloroplastic	T15_ctrl_1.14555.14555.2	2	6.46	*0.5%	0.2%	1	56.5	2.42e+005	(K)AMNLEMESNLK(K)	6403051	1279602	0.0008	0.7
	1	1.1	820	46	761.08	761.08	87.1	0+22+142+3+58+6+192+33+42	0+22+142+3+58+6+192+33+42	Trypsin	3.55e+008	LACSA	UniProt_lactuca	Q332X1	Q332X1	ATP synthase subunit beta, chloroplastic	T15_NaCl_1.20858.20858.2	2	6.45	*0.5%	0.2%	1	58.3	1.35e+005	(R)MPSAVGYQPTLSTEMGSLQER(I)	11415439	2282079	0.0014	0.6
	1	1.1	820	46	761.08	761.08	87.1	0+22+142+3+58+6+192+33+42	0+22+142+3+58+6+192+33+42	Trypsin	3.55e+008	LACSA	UniProt_lactuca	Q332X1	Q332X1	ATP synthase subunit beta, chloroplastic	T15_NaCl_2.23194.23194.2	2	6.45	*0.5%	0.2%	1	53.6	3.10e+005	(R)GMDVIDTGAPLSVPVGGATLGR(I)	10420472	2083085	0.0019	0.9
	1	1.1	820	46	761.08	761.08	87.1	0+22+142+3+58+6+192+33+42	0+22+142+3+58+6+192+33+42	Trypsin	3.55e+008	LACSA	UniProt_lactuca	Q332X1	Q332X1	ATP synthase subunit beta, chloroplastic	T15_ctrl_2.20508.20508.2	2	6.45	*0.5%	0.2%	1	79.9	5.76e+005	(K)LSIFETGIK(V)	5042928	1007577	0.0011	1.1
	1	1.1	820	46	761.08	761.08	87.1	0+22+142+3+58+6+192+33+42	0+22+142+3+58+6+192+33+42	Trypsin	3.55e+008	LACSA	UniProt_lactuca	Q332X1	Q332X1	ATP synthase subunit beta, chloroplastic	T15_ctrl_3.21247.21247.2	2	6.42	*0.5%	0.2%	1	57.7	1.91e+005	(R)MPSAVGYQPTLSTEMGSLQER(I)	11415442	2282079	0.0020	0.9
	1	1.1	820	46	761.08	761.08	87.1	0+22+142+3+58+6+192+33+42	0+22+142+3+58+6+192+33+42	Trypsin	3.55e+008	LACSA	UniProt_lactuca	Q332X1	Q332X1	ATP synthase subunit beta, chloroplastic	T15_NaCl_1.11310.11310.2	2	6.41	*0.5%	0.2%	1	63.6	4.51e+005	(R)EGNDLYMEMK(E)	6152626	1229518	0.0002	0.2
	1	1.1	820	46	761.08	761.08	87.1	0+22+142+3+58+6+192+33+42	0+22+142+3+58+6+192+33+42	Trypsin	3.55e+008	LACSA	UniProt_lactuca	Q332X1	Q332X1	ATP synthase subunit beta, chloroplastic	T15_NaCl_2.16700.16700.3	3	6.41	*0.5%	0.2%	1	37.9	4.08e+005	(K)VVDLLAPYRR(G)	4012412	1201705	0.0039	3.2
	1	1.1	820	46	761.08	761.08	87.1	0+22+142+3+58+6+192+33+42	0+22+142+3+58+6+192+33+42	Trypsin	3.55e+008	LACSA	UniProt_lactuca	Q332X1	Q332X1	ATP synthase subunit beta, chloroplastic	T15_ctrl_1.15840.15840.3	3	6.40	*0.5%	0.2%	1	56.1	2.89e+005	(K)VALVYGQMNEPPGAR(M)	5346114	1601810	0.0092	5.7
	1	1.1	820	46	761.08	761.08	87.1	0+22+142+3+58+6+192+33+42	0+22+142+3+58+6+192+33+42	Trypsin	3.55e+008	LACSA	UniProt_lactuca	Q332X1	Q332X1	ATP synthase subunit beta, chloroplastic	T15_Zn_2.21855.21855.3	3	6.38	*0.5%	0.2%	1	51.3	3.85e+005	(R)MPSAVGYQPTLSTEMGSLQER(I)	7613665	2282079	0.0058	2.5
	1	1.1	820	46	761.08	761.08	87.1	0+22+142+3+58+6+192+33+42	0+22+142+3+58+6+192+33+42	Trypsin	3.55e+008	LACSA	UniProt_lactuca	Q332X1	Q332X1	ATP synthase subunit beta, chloroplastic	T15_Zn_2.24512.24512.2	2	6.38	*0.5%	0.2%	1	53.4	9.27e+003	(K)GIYPAVDPLDSTSTMLQPR(I)	10310211	2061032	0.0028	1.4
	1	1.1	820	46	761.08	761.08	87.1	0+22+142+3+58+6+192+33+42	0+22+142+3+58+6+192+33+42	Trypsin	3.55e+008	LACSA	UniProt_lactuca	Q332X1	Q332X1	ATP synthase subunit beta, chloroplastic	T15_ctrl_3.21630.21630.3	3	6.38	*0.5%	0.2%	1	68.7	3.88e+005	(R)FVQAGSEVSALLGR(M)	4785981	1433775	0.0050	3.5
	1	1.1	820	46	761.08	761.08	87.1	0+22+142+3+58+6+192+33+42	0+22+142+3+58+6+192+33+42	Trypsin	3.55e+008	LACSA	UniProt_lactuca	Q332X1	Q332X1	ATP synthase subunit beta, chloroplastic	T15_NaCl_2.4172.4172.2	2	6.37	*0.5%	0.2%	1	77.5	1.43e+005	(K)AMNLEMESNLKK(-)	7043529	1407697	0.0015	1.0
	1	1.1	820	46	761.08	761.08	87.1	0+22+142+3+58+6+192+33+42	0+22+142+3+58+6+192+33+42	Trypsin	3.55e+008	LACSA	UniProt_lactuca	Q332X1	Q332X1	ATP synthase subunit beta, chloroplastic	T15_NaCl_3.21895.21895.2	2	6.36	*0.5%	0.2%	1	55.9	1.39e+005	(K)MPNIYNALVVK(G)	6313533	1261697	0.0020	1.6
	1	1.1	820	46	761.08	761.08	87.1	0+22+142+3+58+6+192+33+42	0+22+142+3+58+6+192+33+42	Trypsin	3.55e+008	LACSA	UniProt_lactuca	Q332X1	Q332X1	ATP synthase subunit beta, chloroplastic	T15_Zn_1.19057.19057.2	2	6.35	*0.5%	0.2%	1	78.8	1.12e+006	(K)VVDLLAPYR(R)	5233068	1045604	0.0023	2.2
	1	1.1	820	46	761.08	761.08	87.1	0+22+142+3+58+6+192+33+42	0+22+142+3+58+6+192+33+42	Trypsin	3.55e+008	LACSA	UniProt_lactuca	Q332X1	Q332X1	ATP synthase subunit beta, chloroplastic	T15_NaCl_2.23175.23175.3	3	6.34	*0.5%	0.2%	1	46.6	6.83e+005	(R)GMDVIDTGAPLSVPVGGATLGR(I)	6950348	2083085	0.0046	2.2
	1	1.1	820	46	761.08	761.08	87.1	0+22+142+3+58+6+192+33+42	0+22+142+3+58+6+192+33+42	Trypsin	3.55e+008	LACSA	UniProt_lactuca	Q332X1	Q332X1	ATP synthase subunit beta, chloroplastic	T15_Zn_2.19937.19937.2	2	6.33	*0.5%	0.2%	1	59.1	9.36e+005	(K)LSIFETGIK(V)	5042933	1007577	0.0021	2.1
	1	1.1	820	46	761.08	761.08	87.1	0+22+142+3+58+6+192+33+42	0+22+142+3+58+6+192+33+42	Trypsin	3.55e+008	LACSA	UniProt_lactuca	Q332X1	Q332X1	ATP synthase subunit beta, chloroplastic	T15_Zn_1.16793.16793.2	2	6.31	*0.5%	0.2%	1	55.7	4.93e+003	(R)SAPAFIQLDTK(L)	5958253	1190642	0.0018	1.5
	1	1.1	820	46	761.08	761.08	87.1	0+22+142+3+58+6+192+33+42	0+22+142+3+58+6+192+33+42	Trypsin	3.55e+008	LACSA	UniProt_lactuca	Q332X1	Q332X1	ATP synthase subunit beta, chloroplastic	T15_Zn_2.26530.26530.2	2	6.31	*0.5%	0.2%	1	48.8	1.78e+004	(R)DTAGQPINVTCEVQQLLGNNR(V)	11640727	2327141	-0.0027	-1.2
	1	1.1	820	46	761.08	761.08	87.1	0+22+142+3+58+6+192+33+42	0+22+142+3+58+6+192+33+42	Trypsin	3.55e+008	LACSA	UniProt_lactuca	Q332X1	Q332X1	ATP synthase subunit beta, chloroplastic	T15_Zn_3.26861.26861.3	3	6.29	*0.5%	0.2%	1	61.4	5.64e+004	(R)GFQLILSGELDGLPEQAFYLVGNIDEATAK(A)	10702222	3208641	0.0108	3.4
	1	1.1	820	46	761.08	761.08	87.1	0+22+142+3+58+6+192+33+42	0+22+142+3+58+6+192+33+42	Trypsin	3.55e+008	LACSA	UniProt_lactuca	Q332X1	Q332X1	ATP synthase subunit beta, chloroplastic	T15_NaCl_1.22949.22949.2	2	6.28	*0.5%	0.2%	1	43.5	2.99e+005	(R)GMDVIDTGAPLSVPVGGATLGR(I)	10420478	2083085	0.0031	1.5
	1	1.1	820	46	761.08	761.08	87.1	0+22+142+3+58+6+192+33+42	0+22+142+3+58+6+192+33+42	Trypsin	3.55e+008	LACSA	UniProt_lactuca	Q332X1	Q332X1	ATP synthase subunit beta, chloroplastic	T15_ctrl_2.16632.16652.2	2	6.26	*0.5%	0.2%	1	60.9	4.66e+005	(K)AMNLEMESNLK(K)	6403066	1279602	0.0038	3.0
	1	1.1	820	46	761.08	761.08	87.1	0+22+142+3+58+6+192+33+42	0+22+142+3+58+6+192+33+42	Trypsin	3.55e+008	LACSA	UniProt_lactuca	Q332X1	Q332X1	ATP synthase subunit beta, chloroplastic	T15_Zn_3.2348.2348.2	2	6.23	*0.5%	0.2%	1	50.3	3.69e+005	(R)AVAMSATDGLTR(G)	5968041	1192599	0.0019	1.6
	1	1.1	820	46	761.08	761.08	87.1	0+22+142+3+58+6+192+33+42	0+22+142+3+58+6+192+33+42	Trypsin	3.55e+008	LACSA	UniProt_lactuca	Q332X1	Q332X1	ATP synthase subunit beta, chloroplastic	T15_Zn_2.22377.22377.2	2	6.22	*0.5%	0.2%	1	41.5	7.73e+004	(R)FVQAGSEVSALLGR(M)	7173925	1433775	0.0030	2.1
	1	1.1	820	46	761.08	761.08	87.1	0+22+142+3+58+6+192+33+42	0+22+142+3+58+6+192+33+42	Trypsin	3.55e+008	LACSA	UniProt_lactuca	Q332X1	Q332X1	ATP synthase subunit beta, chloroplastic	T15_Zn_2.19802.19802.2	2	6.21	*0.5%	0.2%	1	78.7	3.36e+005	(K)LSIFETGIK(V)	5042935	1007577	0.0025	2.5
	1	1.1	820	46	761.08	761.08	87.1	0+22+142+3+58+6+192+33+42	0+22+142+3+58+6+192+33+42	Trypsin	3.55e+008	LACSA	UniProt_lactuca	Q332X1	Q332X1	ATP synthase subunit beta, chloroplastic	T15_ctrl_2.17495.17495.3	3	6.21	*0.5%	0.2%	1	41.4	1.32e+006	(K)VALVYGQMNEPPGAR(M)	5346108	1601810	0.0074	4.6
	1	1.1	820	46	761.08	761.08	87.1	0+22+142+3+58+6+192+33+42	0+22+142+3+58+6+192+33+42	Trypsin	3.55e+008	LACSA	UniProt_lactuca	Q332X1	Q332X1	ATP synthase subunit beta, chloroplastic	T15_Zn_2.12495.12495.2	2	6.17	*0.5%	0.2%	1	65.0	1.05e+006	(R)EGNDLYMEMK(E)	6152623	1229518	-0.0004	-0.3
	1	1.1	820	46	761.08	761.08	87.1	0+22+142+3+58+6+192+33+42	0+22+142+3+58+6+192+33+42	Trypsin	3.55e+008	LACSA	UniProt_lactuca	Q332X1	Q332X1	ATP synthase subunit beta, chloroplastic	T15_ctrl_3.15327.15327.2	2	6.14	*0.5%	0.2%	1	50.5	2.87e+005	(K)AMNLEMESNLK(K)	6403058	1279602	0.0022	1.7
	1	1.1	820	46	761.08	761.08	87.1	0+22+142+3+58+6+192+33+42	0+22+142+3+58+6+192+33+42	Trypsin	3.55e+008	LACSA	UniProt_lactuca	Q332X1	Q332X1	ATP synthase subunit beta, chloroplastic	T15_Zn_2.27545.27545.4	4	6.11	*0.5%	0.2%	1	43.9	1.17e+004	(K)LSIFETGIKVVDLLAPYRR(G)	5483224	2190265	0.0033	1.5
	1	1.1	820	46	761.08	761.08	87.1	0+22+142+3+58+6+192+33+42	0+22+142+3+58+6+192+33+42	Trypsin	3.55e+008	LACSA	UniProt_lactuca	Q332X1	Q332X1	ATP synthase subunit beta, chloroplastic	T15_NaCl_1.3225.3225.3	3	6.09	*0.5%	0.2%	1	60.2	7.13e+005	(K)AHGGVSVFGGVGER(T)	4435643	1328671	0.0078	5.9
	1	1.1	820	46	761.08	761.08	87.1	0+22+142+3+58+6+192+33+42	0+22+142+3+58+6+192+33+42	Trypsin	3.55e+008	LACSA	UniProt_lactuca	Q332X1	Q332X1	ATP synthase subunit beta, chloroplastic	T15_NaCl_2.3398.3398.3	3	6.09	*0.5%	0.2%	1	55.0	8.28e+005	(K)AHGGVSVFGGVGER(T)	4435645	1328671	0.0084	6.3
	1	1.1	820	46	761.08	761.08	87.1	0+22+142+3+58+6+192+33+42	0+22+142+3+58+6+192+33+42	Trypsin	3.55e+008	LACSA	UniProt_lactuca	Q332X1	Q332X1	ATP synthase subunit beta, chloroplastic	T15_ctrl_1.15553.15553.3	3	6.09	*0.5%	0.2%	1	44.2	1.08e+006	(K)VALVYGQMNEPPGAR(M)	5346117	1601810	0.0101	6.3
	1	1.1	820	46	761.08	761.08	87.1	0+22+142+3+58+6+192+33+42	0+22+142+3+58+6+192+33+42	Trypsin	3.55e+008	LACSA	UniProt_lactuca	Q332X1	Q332X1	ATP synthase subunit beta, chloroplastic	T15_NaCl_2.27272.27272.3	3	6.08	*0.5%	0.2%	1	54.6	1.02e+005	(K)TVLIMELINNIAK(A)	4912912	1471855	0.0038	2.6
	1	1.1	820	46	761.08	761.08	87.1	0+22+142+3+58+6+192+33+42	0+22+142+3+58+6+192+33+42	Trypsin	3.55e+008	LACSA	UniProt_lactuca	Q332X1	Q332X1	ATP synthase subunit beta, chloroplastic	T15_Zn_3.14341.14341.2	2	6.07	*0.5%	0.2%	1	51.8	2.82e+005	(K)AMNLEMESNLK(K)	6403061	1279602	0.0028	2.2
	1	1.1	820	46	761.08	761.08	87.1	0+22+142+3+58+6+192+33+42	0+22+142+3+58+6+192+33+42	Trypsin	3.55e+008	LACSA	UniProt_lactuca	Q332X1	Q332X1	ATP synthase subunit beta, chloroplastic	T15_ctrl_1.26754.26755.2	2	6.07	*0.5%	0.2%	1	35.5	1.64e+004	(K)TVLIMELINNIAK(A)	7364318	1471855	0.0011	0.7
	1	1.1	820	46	761.08	761.08	87.1	0+22+142+3+58+6+192+33+42	0+22+142+3+58+6+192+33+42	Trypsin	3.55e+008	LACSA	UniProt_lactuca	Q332X1	Q332X1	ATP synthase subunit beta, chloroplastic	T15_Zn_1.20724.20724.2	2	6.05	*0.5%	0.2%	1	56.9	8.45e+004	(R)MPSAVGYQPTLSTEMGSLQER(I)	11415436	2282079	0.0008	0.3
	1	1.1	820	46	761.08	761.08	87.1	0+22+142+3+58+6+192+33+42	0+22+142+3+58+6+192+33+42	Trypsin	3.55e+008	LACSA	UniProt_lactuca	Q332X1	Q332X1	ATP synthase subunit beta, chloroplastic	T15_ctrl_1.24684.24684.2	2	6.05	*0.5%	0.2%	1	58.7	3.84e+004	(R)IFNVLGEPVDNLGPVDTSTTFPIHR(S)	13697120	2738415	0.0019	0.7
	1	1.1	820	46	761.08	761.08	87.1	0+22+142+3+58+6+192+33+42	0+22+142+3+58+6+192+33+42	Trypsin	3.55e+008	LACSA	UniProt_lactuca	Q332X1	Q332X1	ATP synthase subunit beta, chloroplastic	T15_ctrl_2.18012.18012.3	3	6.04	*0.5%	0.2%	1	49.5	5.11e+005	(K)VVDLLAPYRR(G)	4012413	1201705	0.0042	3.5
	1	1.1	820	46	761.08	761.08	87.1	0+22+142+3+58+6+192+33+42	0+22+142+3+58+6+192+33+42	Trypsin	3.55e+008	LACSA	UniProt_lactuca	Q332X1	Q332X1	ATP synthase subunit beta, chloroplastic	T15_NaCl_1.3629.3629.2	2	5.97	*0.5%	0.2%	1	46.1	3.27e+005	(K)AMNLEMESNLKK(-)	7043539	1407697	0.0035	2.5
	1	1.1	820	46	761.08	761.08	87.1	0+22+142+3+58+6+192+33+42	0+22+142+3+58+6+192+33+42	Trypsin	3.55e+008	LACSA	UniProt_lactuca	Q332X1	Q332X1	ATP synthase subunit beta, chloroplastic	T15_Zn_1.26951.26951.3	3	5.97	*0.5%	0.2%	1	53.5	6.93e+004	(K)TVLIMELINNIAK(A)	4912910	1471855	0.0032	2.2
	1	1.1	820	46	761.08	761.08	87.1	0+22+142+3+58+6+192+33+42	0+22+142+3+58+6+192+33+42	Trypsin	3.55e+008	LACSA	UniProt_lactuca	Q332X1	Q332X1	ATP synthase subunit beta, chloroplastic	T15_ctrl_3.16236.16236.3	3	5.97	*0.5%	0.2%	1	49.2	8.08e+005	(K)VALVYGQMNEPPGAR(M)	5346119	1601810	0.0107	6.7
	1	1.1	820	46	761.08	761.08	87.1	0+22+142+3+58+6+192+33+42	0+22+142+3+58+6+192+33+42	Trypsin	3.55e+008	LACSA	UniProt_lactuca	Q332X1	Q332X1	ATP synthase subunit beta, chloroplastic	T15_NaCl_2.11303.11303.2	2	5.96	*0.5%	0.2%	1	55.1	8.73e+005	(R)EGNDLYMEMK(E)	6152638	1229518	0.0026	2.1
	1	1.1	820	46	761.08	761.08	87.1	0+22+142+3+58+6+192+33+42	0+22+142+3+58+6+192+33+42	Trypsin	3.55e+008	LACSA	UniProt_lactuca	Q332X1	Q332X1	ATP synthase subunit beta, chloroplastic	T15_Zn_2.27556.27556.4	4	5.89	*0.5%	0.2%	1	53.2	1.17e+004	(K)LSIFETGIKVVDLLAPYRR(G)	5483242	2190265	0.0105	4.8
	1	1.1	820	46	761.08	761.08	87.1	0+22+142+3+58+6+192+33+42	0+22+142+3+58+6+192+33+42	Trypsin	3.55e+008	LACSA	UniProt_lactuca	Q332X1	Q332X1	ATP synthase subunit beta, chloroplastic	T15_ctrl_3.19288.19288.2	2	5.88	*0.5%	0.2%	1	71.1	7.26e+005	(K)LSIFETGIK(V)	5042932	1007577	0.0019	1.9
	1	1.1	820	46	761.08	761.08	87.1	0+22+142+3+58+6+192+33+42	0+22+142+3+58+6+192+33+42	Trypsin	3.55e+008	LACSA	UniProt_lactuca	Q332X1	Q332X1	ATP synthase subunit beta, chloroplastic	T15_NaCl_3.16581.16581.2	2	5.84	*0.5%	0.2%	1	56.9	2.61e+005	(K)IGLFGGAGVGK(T)	4882857	975562	0.0019	2.0
	1	1.1	820	46	761.08	761.08	87.1	0+22+142+3+58+6+192+33+42	0+22+142+3+58+6+192+33+42	Trypsin	3.55e+008	LACSA	UniProt_lactuca	Q332X1	Q332X1	ATP synthase subunit beta, chloroplastic	T15_Zn_2.22256.22256.3	3	5.80	*0.5%	0.2%	1	52.4	4.51e+005	(R)FVQAGSEVSALLGR(M)	4785975	1433775	0.0032	2.3
	1	1.1	820	46	761.08	761.08	87.1	0+22+142+3+58+6+192+33+42	0+22+142+3+58+6+192+33+42	Trypsin	3.55e+008	LACSA	UniProt_lactuca	Q332X1	Q332X1	ATP synthase subunit beta, chloroplastic	T15_Zn_1.15572.15572.2	2	5.77	*0.5%	0.2%	1	49.1	1.21e+005	(K)VALVYGQMNEPPGAR(M)	8014110	1601810	0.0043	2.7
	1	1.1	820	46	761.08	761.08	87.1	0+22+142+3+58+6+192+33+42	0+22+142+3+58+6+192+33+42	Trypsin	3.55e+008	LACSA	UniProt_lactuca	Q332X1	Q332X1	ATP synthase subunit beta, chloroplastic	T15_NaCl_2.28837.28837.3	3	5.75	*0.5%	0.2%	1	46.1	9.92e+004	(R)GFQLILSGELDGLPEQAFYLVGNIDEATAK(A)	10702225	3208641	0.0117	3.6
	1	1.1	820	46	761.08	761.08	87.1	0+22+142+3+58+6+192+33+42	0+22+142+3+58+6+192+33+42	Trypsin	3.55e+008	LACSA	UniProt_lactuca	Q332X1	Q332X1	ATP synthase subunit beta, chloroplastic	T15_NaCl_3.16150.16150.3	3	5.74	*0.5%	0.2%	1	46.4	1.01e+006	(K)VALVYGQMNEPPGAR(M)	5346116	1601810	0.0098	6.1
	1	1.1	820	46	761.08	761.08	87.1	0+22+142+3+58+6+192+33+42	0+22+142+3+58+6+192+33+42	Trypsin	3.55e+008	LACSA	UniProt_lactuca	Q332X1	Q332X1	ATP synthase subunit beta, chloroplastic	T15_ctrl_1.15280.15280.2	2	5.74	*0.5%	0.2%	1	50.5	1.29e+005	(K)VALVYGQMNEPPGAR(M)	8014100	1601810	0.0023	1.4
	1	1.1	820	46	761.08	761.08	87.1	0+22+142+3+58+6+192+33+42	0+22+142+3+58+6+192+33+42	Trypsin	3.55e+008	LACSA	UniProt_lactuca	Q332X1	Q332X1	ATP synthase subunit beta, chloroplastic	T15_ctrl_1.26546.26546.2	2	5.72	*0.5%	0.2%	1	42.6	1.46e+004	(K)LSIFETGIKVVDLLAPYR(R)	10175833	2034163	-0.0041	-2.0
	1	1.1	820	46	761.08	761.08	87.1	0+22+142+3+58+6+192+33+42	0+22+142+3+58+6+192+33+42	Trypsin	3.55e+008	LACSA	UniProt_lactuca	Q332X1	Q332X1	ATP synthase subunit beta, chloroplastic	T15_ctrl_3.16130.16130.3	3	5.71	*0.5%	0.2%	1	51.3	3.87e+005	(K)VALVYGQMNEPPGAR(M)	5346107	1601810	0.0071	4.4
	1	1.1	820	46	761.08	761.08	87.1	0+22+142+3+58+6+192+33+42	0+22+142+3+58+6+192+33+42	Trypsin	3.55e+008	LACSA	UniProt_lactuca	Q332X1	Q332X1	ATP synthase subunit beta, chloroplastic	T15_ctrl_2.1424.1424.2	2	5.70	*0.5%	0.2%	1	58.7	1.97e+004	(K)ESGVINEK(N)	4382275	875447	0.0008	1.0
	1	1.1	820	46	761.08	761.08	87.1	0+22+142+3+58+6+192+33+42	0+22+142+3+58+6+192+33+42	Trypsin	3.55e+008	LACSA	UniProt_lactuca	Q332X1	Q332X1	ATP synthase subunit beta, chloroplastic	T15_Zn_1.2914.2914.2	2	5.67	*0.5%	0.2%	1	53.6	1.97e+004	(R)TREGNDLYMEMK(E)	7438364	1486667	-0.0010	-0.6
	1	1.1	820	46	761.08	761.08	87.1	0+22+142+3+58+6+192+33+42	0+22+142+3+58+6+192+33+42	Trypsin	3.55e+008	LACSA	UniProt_lactuca	Q332X1	Q332X1	ATP synthase subunit beta, chloroplastic	T15_ctrl_3.19573.19573.2	2	5.67	*0.5%	0.2%	1	40.2	3.30e+005	(K)VVDLLAPYR(R)	5233069	1045604	0.0025	2.4
	1	1.1	820	46	761.08	761.08	87.1	0+22+142+3+58+6+192+33+42	0+22+142+3+58+6+192+33+42	Trypsin	3.55e+008	LACSA	UniProt_lactuca	Q332X1	Q332X1	ATP synthase subunit beta, chloroplastic	T15_ctrl_3.11454.11454.2	2	5.66	*0.5%	0.2%	1	52.3	6.63e+005	(R)EGNDLYMEMK(E)	6152629	1229518	0.0008	0.7
	1	1.1	820	46	761.08	761.08	87.1	0+22+142+3+58+6+192+33+42	0+22+142+3+58+6+192+33+42	Trypsin	3.55e+008	LACSA	UniProt_lactuca	Q332X1	Q332X1	ATP synthase subunit beta, chloroplastic	T15_ctrl_2.20507.20507.2	2	5.65	*0.5%	0.2%	1	65.3	5.76e+005	(K)LSIFETGIK(V)	5042928	1007577	0.0011	1.1
	1	1.1	820	46	761.08	761.08	87.1	0+22+142+3+58+6+192+33+42	0+22+142+3+58+6+192+33+42	Trypsin	3.55e+008	LACSA	UniProt_lactuca	Q332X1	Q332X1	ATP synthase subunit beta, chloroplastic	T15_Zn_2.29283.29283.4	4	5.64	*0.5%	0.2%	1	46.5	3.92e+003	(R)YKELQDIIAILGLDELSEEDRLTVAR(A)	7514150	3002604	0.0337	11.2
	1	1.1	820	46	761.08	761.08	87.1	0+22+142+3+58+6+192+33+42	0+22+142+3+58+6+192+33+42	Trypsin	3.55e+008	LACSA	UniProt_lactuca	Q332X1	Q332X1	ATP synthase subunit beta, chloroplastic	T15_NaCl_3.2404.2404.2	2	5.63	*0.5%	0.2%	1	54.7	9.04e+005	(R)AVAMSATDGLTR(G)	5968046	1192599	0.0029	2.4
	1	1.1	820	46	761.08	761.08	87.1	0+22+142+3+58+6+192+33+42	0+22+142+3+58+6+192+33+42	Trypsin	3.55e+008	LACSA	UniProt_lactuca	Q332X1	Q332X1	ATP synthase subunit beta, chloroplastic	T15_Zn_2.16225.16225.4	4	5.62	*0.5%	0.2%	1	64.4	4.91e+005	(R)IVGEEHYDTAQEVKQTLQR(Y)	5617886	2244126	0.0071	3.2
	1	1.1	820	46	761.08	761.08	87.1	0+22+142+3+58+6+192+33+42	0+22+142+3+58+6+192+33+42	Trypsin	3.55e+008	LACSA	UniProt_lactuca	Q332X1	Q332X1	ATP synthase subunit beta, chloroplastic	T15_NaCl_3.15343.15343.2	2	5.61	*0.5%	0.2%	1	51.5	2.03e+005	(K)AMNLEMESNLK(K)	6403045	1279602	-0.0004	-0.3
	1	1.1	820	46	761.08	761.08	87.1	0+22+142+3+58+6+192+33+42	0+22+142+3+58+6+192+33+42	Trypsin	3.55e+008	LACSA	UniProt_lactuca	Q332X1	Q332X1	ATP synthase subunit beta, chloroplastic	T15_ctrl_1.3914.3914.2	2	5.61	*0.5%	0.2%	1	38.1	2.20e+005	(K)AMNLEMESNLKK(-)	7043552	1407697	0.0061	4.3
	1	1.1	820	46	761.08	761.08	87.1	0+22+142+3+58+6+192+33+42	0+22+142+3+58+6+192+33+42	Trypsin	3.55e+008	LACSA	UniProt_lactuca	Q332X1	Q332X1	ATP synthase subunit beta, chloroplastic	T15_NaCl_3.21579.21579.2	2	5.60	*0.5%	0.2%	1	41.8	6.61e+004	(R)FVQAGSEVSALLGR(M)	7173924	1433775	0.0028	2.0
	1	1.1	820	46	761.08	761.08	87.1	0+22+142+3+58+6+192+33+42	0+22+142+3+58+6+192+33+42	Trypsin	3.55e+008	LACSA	UniProt_lactuca	Q332X1	Q332X1	ATP synthase subunit beta, chloroplastic	T15_ctrl_1.14815.14815.4	4	5.60	*0.5%	0.2%	1	36.2	1.50e+006	(R)IVGEEHYDTAQEVKQTLQR(Y)	5617889	2244126	0.0083	3.7
	1	1.1	820	46	761.08	761.08	87.1	0+22+142+3+58+6+192+33+42	0+22+142+3+58+6+192+33+42	Trypsin	3.55e+008	LACSA	UniProt_lactuca	Q332X1	Q332X1	ATP synthase subunit beta, chloroplastic	T15_Zn_2.17596.17596.3	3	5.51	*0.5%	0.2%	1	62.1	2.12e+005	(K)VVDLLAPYRR(G)	4012412	1201705	0.0039	3.2
	1	1.1	820	46	761.08	761.08	87.1	0+22+142+3+58+6+192+33+42	0+22+142+3+58+6+192+33+42	Trypsin	3.55e+008	LACSA	UniProt_lactuca	Q332X1	Q332X1	ATP synthase subunit beta, chloroplastic	T15_NaCl_1.19167.19167.2	2	5.47	*0.5%	0.2%	1	88.0	4.09e+005	(K)VVDLLAPYR(R)	5233065	1045604	0.0017	1.6
	1	1.1	820	46	761.08	761.08	87.1	0+22+142+3+58+6+192+33+42	0+22+142+3+58+6+192+33+42	Trypsin	3.55e+008	LACSA	UniProt_lactuca	Q332X1	Q332X1	ATP synthase subunit beta, chloroplastic	T15_Zn_3.15558.15558.2	2	5.47	*0.5%	0.2%	1	49.9	8.50e+004	(K)VALVYGQMNEPPGAR(M)	8014101	1601810	0.0025	1.6
	1	1.1	820	46	761.08	761.08	87.1	0+22+142+3+58+6+192+33+42	0+22+142+3+58+6+192+33+42	Trypsin	3.55e+008	LACSA	UniProt_lactuca	Q332X1	Q332X1	ATP synthase subunit beta, chloroplastic	T15_NaCl_3.23193.23193.3	3	5.46	*0.5%	0.2%	1	48.4	6.18e+005	(R)GMDVIDTGAPLSVPVGGATLGR(I)	6950353	2083085	0.0061	2.9
	1	1.1	820	46	761.08	761.08	87.1	0+22+142+3+58+6+192+33+42	0+22+142+3+58+6+192+33+42	Trypsin	3.55e+008	LACSA	UniProt_lactuca	Q332X1	Q332X1	ATP synthase subunit beta, chloroplastic	T15_Zn_2.29287.29287.4	4	5.45	*0.5%	0.2%	1	44.2	3.92e+003	(R)YKELQDIIAILGLDELSEEDRLTVAR(A)	7514150	3002604	0.0337	11.2
	1	1.1	820	46	761.08	761.08	87.1	0+22+142+3+58+6+192+33+42	0+22+142+3+58+6+192+33+42	Trypsin	3.55e+008	LACSA	UniProt_lactuca	Q332X1	Q332X1	ATP synthase subunit beta, chloroplastic	T15_NaCl_3.23186.23186.3	3	5.40	*0.5%	0.2%	1	53.3	5.09e+005	(R)GMDVIDTGAPLSVPVGGATLGR(I)	6950351	2083085	0.0055	2.7
	1	1.1	820	46	761.08	761.08	87.1	0+22+142+3+58+6+192+33+42	0+22+142+3+58+6+192+33+42	Trypsin	3.55e+008	LACSA	UniProt_lactuca	Q332X1	Q332X1	ATP synthase subunit beta, chloroplastic	T15_NaCl_2.3897.3897.2	2	5.36	*0.5%	0.2%	1	46.6	2.88e+005	(K)AMNLEMESNLKK(-)	7043529	1407697	0.0015	1.0
	1	1.1	820	46	761.08	761.08	87.1	0+22+142+3+58+6+192+33+42	0+22+142+3+58+6+192+33+42	Trypsin	3.55e+008	LACSA	UniProt_lactuca	Q332X1	Q332X1	ATP synthase subunit beta, chloroplastic	T15_ctrl_2.27229.27229.3	3	5.36	*0.5%	0.2%	1	52.4	4.74e+004	(R)IAQIIGPVLDVAFPPGK(M)	5790109	1735015	0.0029	1.7
	1	1.1	820	46	761.08	761.08	87.1	0+22+142+3+58+6+192+33+42	0+22+142+3+58+6+192+33+42	Trypsin	3.55e+008	LACSA	UniProt_lactuca	Q332X1	Q332X1	ATP synthase subunit beta, chloroplastic	T15_ctrl_3.27456.27456.3	3	5.36	*0.5%	0.2%	1	45.7	5.64e+004	(K)TVLIMELINNIAK(A)	4912913	1471855	0.0041	2.8
	1	1.1	820	46	761.08	761.08	87.1	0+22+142+3+58+6+192+33+42	0+22+142+3+58+6+192+33+42	Trypsin	3.55e+008	LACSA	UniProt_lactuca	Q332X1	Q332X1	ATP synthase subunit beta, chloroplastic	T15_NaCl_3.3995.3995.2	2	5.35	*0.5%	0.2%	1	51.7	9.30e+004	(K)AMNLEMESNLKK(-)	7043546	1407697	0.0049	3.5
	1	1.1	820	46	761.08	761.08	87.1	0+22+142+3+58+6+192+33+42	0+22+142+3+58+6+192+33+42	Trypsin	3.55e+008	LACSA	UniProt_lactuca	Q332X1	Q332X1	ATP synthase subunit beta, chloroplastic	T15_NaCl_1.17093.17093.3	3	5.33	*0.5%	0.2%	1	68.4	1.28e+005	(R)SAPAFIQLDTK(L)	3975526	1190642	0.0017	1.4
	1	1.1	820	46	761.08	761.08	87.1	0+22+142+3+58+6+192+33+42	0+22+142+3+58+6+192+33+42	Trypsin	3.55e+008	LACSA	UniProt_lactuca	Q332X1	Q332X1	ATP synthase subunit beta, chloroplastic	T15_Zn_3.1553.1553.3	3	5.32	*0.5%	0.2%	1	51.0	1.52e+004	(R)IVGEEHYDTAQEVK(Q)	5399318	1617776	0.0054	3.3
	1	1.1	820	46	761.08	761.08	87.1	0+22+142+3+58+6+192+33+42	0+22+142+3+58+6+192+33+42	Trypsin	3.55e+008	LACSA	UniProt_lactuca	Q332X1	Q332X1	ATP synthase subunit beta, chloroplastic	T15_NaCl_1.27078.27078.3	3	5.28	*0.5%	0.2%	1	52.5	6.56e+004	(K)TVLIMELINNIAK(A)	4912914	1471855	0.0044	3.0
	1	1.1	820	46	761.08	761.08	87.1	0+22+142+3+58+6+192+33+42	0+22+142+3+58+6+192+33+42	Trypsin	3.55e+008	LACSA	UniProt_lactuca	Q332X1	Q332X1	ATP synthase subunit beta, chloroplastic	T15_NaCl_2.3921.3921.3	3	5.28	*0.5%	0.2%	1	43.7	1.49e+006	(K)AMNLEMESNLKK(-)	4699052	1407697	0.0040	2.8
	1	1.1	820	46	761.08	761.08	87.1	0+22+142+3+58+6+192+33+42	0+22+142+3+58+6+192+33+42	Trypsin	3.55e+008	LACSA	UniProt_lactuca	Q332X1	Q332X1	ATP synthase subunit beta, chloroplastic	T15_ctrl_2.23002.23002.2	2	5.26	*0.5%	0.2%	1	47.2	9.14e+004	(K)MPNIYNALVVK(G)	6313535	1261697	0.0024	1.9
	1	1.1	820	46	761.08	761.08	87.1	0+22+142+3+58+6+192+33+42	0+22+142+3+58+6+192+33+42	Trypsin	3.55e+008	LACSA	UniProt_lactuca	Q332X1	Q332X1	ATP synthase subunit beta, chloroplastic	T15_NaCl_2.21276.21276.2	2	5.24	*0.5%	0.2%	1	50.5	8.60e+003	(R)FVQAGSEVSALLGR(M)	7173925	1433775	0.0030	2.1
	1	1.1	820	46	761.08	761.08	87.1	0+22+142+3+58+6+192+33+42	0+22+142+3+58+6+192+33+42	Trypsin	3.55e+008	LACSA	UniProt_lactuca	Q332X1	Q332X1	ATP synthase subunit beta, chloroplastic	T15_ctrl_3.11455.11455.2	2	5.21	*0.5%	0.2%	1	50.0	6.63e+005	(R)EGNDLYMEMK(E)	6152629	1229518	0.0008	0.7
	1	1.1	820	46	761.08	761.08	87.1	0+22+142+3+58+6+192+33+42	0+22+142+3+58+6+192+33+42	Trypsin	3.55e+008	LACSA	UniProt_lactuca	Q332X1	Q332X1	ATP synthase subunit beta, chloroplastic	T15_NaCl_2.21096.21096.2	2	5.20	*0.5%	0.2%	1	46.4	1.29e+005	(R)MPSAVGYQPTLSTEMGSLQER(I)	11415448	2282079	0.0032	1.4
	1	1.1	820	46	761.08	761.08	87.1	0+22+142+3+58+6+192+33+42	0+22+142+3+58+6+192+33+42	Trypsin	3.55e+008	LACSA	UniProt_lactuca	Q332X1	Q332X1	ATP synthase subunit beta, chloroplastic	T15_ctrl_3.28886.28886.3	3	5.18	*0.5%	0.2%	1	48.8	1.17e+005	(R)GFQLILSGELDGLPEQAFYLVGNIDEATAK(A)	10702173	3208641	-0.0039	-1.2
	1	1.1	820	46	761.08	761.08	87.1	0+22+142+3+58+6+192+33+42	0+22+142+3+58+6+192+33+42	Trypsin	3.55e+008	LACSA	UniProt_lactuca	Q332X1	Q332X1	ATP synthase subunit beta, chloroplastic	T15_NaCl_1.16162.16162.2	2	5.17	*0.5%	0.2%	1	51.4	1.71e+006	(K)IGLFGGAGVGK(T)	4882858	975562	0.0021	2.2
	1	1.1	820	46	761.08	761.08	87.1	0+22+142+3+58+6+192+33+42	0+22+142+3+58+6+192+33+42	Trypsin	3.55e+008	LACSA	UniProt_lactuca	Q332X1	Q332X1	ATP synthase subunit beta, chloroplastic	T15_NaCl_3.11209.11209.2	2	5.17	*0.5%	0.2%	1	66.1	2.09e+005	(R)EGNDLYMEMK(E)	6152638	1229518	0.0026	2.1
	1	1.1	820	46	761.08	761.08	87.1	0+22+142+3+58+6+192+33+42	0+22+142+3+58+6+192+33+42	Trypsin	3.55e+008	LACSA	UniProt_lactuca	Q332X1	Q332X1	ATP synthase subunit beta, chloroplastic	T15_Zn_2.17218.17218.2	2	5.17	*0.5%	0.2%	1	86.6	1.54e+006	(K)IGLFGGAGVGK(T)	4882857	975562	0.0019	2.0
	1	1.1	820	46	761.08	761.08	87.1	0+22+142+3+58+6+192+33+42	0+22+142+3+58+6+192+33+42	Trypsin	3.55e+008	LACSA	UniProt_lactuca	Q332X1	Q332X1	ATP synthase subunit beta, chloroplastic	T15_Zn_1.20725.20725.2	2	5.16	*0.5%	0.2%	1	58.1	8.45e+004	(R)MPSAVGYQPTLSTEMGSLQER(I)	11415436	2282079	0.0008	0.3
	1	1.1	820	46	761.08	761.08	87.1	0+22+142+3+58+6+192+33+42	0+22+142+3+58+6+192+33+42	Trypsin	3.55e+008	LACSA	UniProt_lactuca	Q332X1	Q332X1	ATP synthase subunit beta, chloroplastic	T15_Zn_1.16245.16245.2	2	5.14	*0.5%	0.2%	1	71.3	3.78e+005	(K)IGLFGGAGVGK(T)	4882857	975562	0.0019	2.0
	1	1.1	820	46	761.08	761.08	87.1	0+22+142+3+58+6+192+33+42	0+22+142+3+58+6+192+33+42	Trypsin	3.55e+008	LACSA	UniProt_lactuca	Q332X1	Q332X1	ATP synthase subunit beta, chloroplastic	T15_ctrl_3.21421.21421.2	2	5.13	*0.5%	0.2%	1	47.2	3.51e+005	(R)FVQAGSEVSALLGR(M)	7173925	1433775	0.0030	2.1
	1	1.1	820	46	761.08	761.08	87.1	0+22+142+3+58+6+192+33+42	0+22+142+3+58+6+192+33+42	Trypsin	3.55e+008	LACSA	UniProt_lactuca	Q332X1	Q332X1	ATP synthase subunit beta, chloroplastic	T15_NaCl_2.3313.3313.3	3	5.12	*0.5%	0.2%	1	52.2	6.63e+005	(K)AHGGVSVFGGVGER(T)	4435644	1328671	0.0081	6.1
	1	1.1	820	46	761.08	761.08	87.1	0+22+142+3+58+6+192+33+42	0+22+142+3+58+6+192+33+42	Trypsin	3.55e+008	LACSA	UniProt_lactuca	Q332X1	Q332X1	ATP synthase subunit beta, chloroplastic	T15_ctrl_1.15946.15946.2	2	5.10	*0.6%	0.2%	1	47.0	2.19e+005	(K)IGLFGGAGVGK(T)	4882856	975562	0.0017	1.8
	1	1.1	820	46	761.08	761.08	87.1	0+22+142+3+58+6+192+33+42	0+22+142+3+58+6+192+33+42	Trypsin	3.55e+008	LACSA	UniProt_lactuca	Q332X1	Q332X1	ATP synthase subunit beta, chloroplastic	T15_ctrl_1.15574.15574.3	3	5.09	*0.7%	0.2%	1	39.5	1.01e+006	(K)VALVYGQMNEPPGAR(M)	5346117	1601810	0.0101	6.3
	1	1.1	820	46	761.08	761.08	87.1	0+22+142+3+58+6+192+33+42	0+22+142+3+58+6+192+33+42	Trypsin	3.55e+008	LACSA	UniProt_lactuca	Q332X1	Q332X1	ATP synthase subunit beta, chloroplastic	T15_NaCl_2.25713.25713.2	2	5.07	*0.7%	0.2%	1	48.1	2.23e+004	(R)DTAGQPINVTCEVQQLLGNNR(V)	11640726	2327141	-0.0029	-1.3
	1	1.1	820	46	761.08	761.08	87.1	0+22+142+3+58+6+192+33+42	0+22+142+3+58+6+192+33+42	Trypsin	3.55e+008	LACSA	UniProt_lactuca	Q332X1	Q332X1	ATP synthase subunit beta, chloroplastic	T15_NaCl_1.15792.15792.3	3	5.03	*0.7%	0.2%	1	47.9	7.92e+005	(K)VALVYGQMNEPPGAR(M)	5346117	1601810	0.0101	6.3
	1	1.1	820	46	761.08	761.08	87.1	0+22+142+3+58+6+192+33+42	0+22+142+3+58+6+192+33+42	Trypsin	3.55e+008	LACSA	UniProt_lactuca	Q332X1	Q332X1	ATP synthase subunit beta, chloroplastic	T15_NaCl_1.11309.11309.2	2	5.02	*0.7%	0.2%	1	47.4	4.51e+005	(R)EGNDLYMEMK(E)	6152626	1229518	0.0002	0.2
	1	1.1	820	46	761.08	761.08	87.1	0+22+142+3+58+6+192+33+42	0+22+142+3+58+6+192+33+42	Trypsin	3.55e+008	LACSA	UniProt_lactuca	Q332X1	Q332X1	ATP synthase subunit beta, chloroplastic	T15_NaCl_1.16245.16245.3	3	5.01	*0.7%	0.2%	1	46.8	1.81e+005	(K)VALVYGQMNEPPGAR(M)	5346116	1601810	0.0098	6.1
	1	1.1	820	46	761.08	761.08	87.1	0+22+142+3+58+6+192+33+42	0+22+142+3+58+6+192+33+42	Trypsin	3.55e+008	LACSA	UniProt_lactuca	Q332X1	Q332X1	ATP synthase subunit beta, chloroplastic	T15_Zn_3.2211.2211.2	2	5.01	*0.7%	0.2%	1	45.3	2.49e+005	(R)AVAMSATDGLTR(G)	5968041	1192599	0.0019	1.6
	1	1.1	820	46	761.08	761.08	87.1	0+22+142+3+58+6+192+33+42	0+22+142+3+58+6+192+33+42	Trypsin	3.55e+008	LACSA	UniProt_lactuca	Q332X1	Q332X1	ATP synthase subunit beta, chloroplastic	T15_ctrl_2.17880.17880.3	3	5.01	*0.7%	0.2%	1	75.0	4.05e+003	(K)VALVYGQMNEPPGAR(M)	5346090	1601810	0.0020	1.3
	1	1.1	820	46	761.08	761.08	87.1	0+22+142+3+58+6+192+33+42	0+22+142+3+58+6+192+33+42	Trypsin	3.55e+008	LACSA	UniProt_lactuca	Q332X1	Q332X1	ATP synthase subunit beta, chloroplastic	T15_NaCl_1.21310.21310.2	2	4.97	*0.7%	0.2%	1	44.2	7.75e+003	(R)FVQAGSEVSALLGR(M)	7173927	1433775	0.0034	2.4
	1	1.1	820	46	761.08	761.08	87.1	0+22+142+3+58+6+192+33+42	0+22+142+3+58+6+192+33+42	Trypsin	3.55e+008	LACSA	UniProt_lactuca	Q332X1	Q332X1	ATP synthase subunit beta, chloroplastic	T15_NaCl_1.21006.21006.2	2	4.96	*0.7%	0.2%	1	38.9	5.43e+003	(R)FVQAGSEVSALLGR(M)	7173927	1433775	0.0034	2.4
	1	1.1	820	46	761.08	761.08	87.1	0+22+142+3+58+6+192+33+42	0+22+142+3+58+6+192+33+42	Trypsin	3.55e+008	LACSA	UniProt_lactuca	Q332X1	Q332X1	ATP synthase subunit beta, chloroplastic	T15_NaCl_1.28673.28673.4	4	4.94	*0.7%	0.2%	1	45.7	1.78e+004	(R)YKELQDIIAILGLDELSEEDRLTVAR(A)	7514033	3002604	-0.0131	-4.4
	1	1.1	820	46	761.08	761.08	87.1	0+22+142+3+58+6+192+33+42	0+22+142+3+58+6+192+33+42	Trypsin	3.55e+008	LACSA	UniProt_lactuca	Q332X1	Q332X1	ATP synthase subunit beta, chloroplastic	T15_NaCl_3.25351.25351.2	2	4.94	*0.7%	0.2%	1	53.4	2.64e+004	(R)IFNVLGEPVDNLGPVDTSTTFPIHR(S)	13697103	2738415	-0.0015	-0.5
	1	1.1	820	46	761.08	761.08	87.1	0+22+142+3+58+6+192+33+42	0+22+142+3+58+6+192+33+42	Trypsin	3.55e+008	LACSA	UniProt_lactuca	Q332X1	Q332X1	ATP synthase subunit beta, chloroplastic	T15_Zn_3.20900.20900.2	2	4.93	*0.7%	0.2%	1	45.9	9.81e+004	(K)MPNIYNALVVK(G)	6313533	1261697	0.0020	1.6
	1	1.1	820	46	761.08	761.08	87.1	0+22+142+3+58+6+192+33+42	0+22+142+3+58+6+192+33+42	Trypsin	3.55e+008	LACSA	UniProt_lactuca	Q332X1	Q332X1	ATP synthase subunit beta, chloroplastic	T15_NaCl_1.26991.26991.2	2	4.91	*0.7%	0.2%	1	47.9	3.22e+003	(K)LSIFETGIKVVDLLAPYR(R)	10175854	2034163	0.0001	0.1
	1	1.1	820	46	761.08	761.08	87.1	0+22+142+3+58+6+192+33+42	0+22+142+3+58+6+192+33+42	Trypsin	3.55e+008	LACSA	UniProt_lactuca	Q332X1	Q332X1	ATP synthase subunit beta, chloroplastic	T15_NaCl_3.3427.3427.3	3	4.91	*0.7%	0.2%	1	63.9	6.98e+005	(K)AHGGVSVFGGVGER(T)	4435639	1328671	0.0066	4.9
	1	1.1	820	46	761.08	761.08	87.1	0+22+142+3+58+6+192+33+42	0+22+142+3+58+6+192+33+42	Trypsin	3.55e+008	LACSA	UniProt_lactuca	Q332X1	Q332X1	ATP synthase subunit beta, chloroplastic	T15_ctrl_2.17545.17545.3	3	4.90	*0.7%	0.2%	1	40.5	1.11e+006	(K)VALVYGQMNEPPGAR(M)	5346110	1601810	0.0080	5.0
	1	1.1	820	46	761.08	761.08	87.1	0+22+142+3+58+6+192+33+42	0+22+142+3+58+6+192+33+42	Trypsin	3.55e+008	LACSA	UniProt_lactuca	Q332X1	Q332X1	ATP synthase subunit beta, chloroplastic	T15_NaCl_2.25796.25796.3	3	4.89	*0.7%	0.2%	1	47.8	5.09e+004	(R)IAQIIGPVLDVAFPPGK(M)	5790120	1735015	0.0062	3.6
	1	1.1	820	46	761.08	761.08	87.1	0+22+142+3+58+6+192+33+42	0+22+142+3+58+6+192+33+42	Trypsin	3.55e+008	LACSA	UniProt_lactuca	Q332X1	Q332X1	ATP synthase subunit beta, chloroplastic	T15_Zn_1.1611.1611.3	3	4.88	*0.7%	0.2%	1	50.1	1.34e+004	(R)IVGEEHYDTAQEVK(Q)	5399315	1617776	0.0045	2.8
	1	1.1	820	46	761.08	761.08	87.1	0+22+142+3+58+6+192+33+42	0+22+142+3+58+6+192+33+42	Trypsin	3.55e+008	LACSA	UniProt_lactuca	Q332X1	Q332X1	ATP synthase subunit beta, chloroplastic	T15_ctrl_1.26310.26310.2	2	4.86	*0.7%	0.2%	1	47.2	1.22e+004	(R)IAQIIGPVLDVAFPPGKMPNIYNALVVK(G)	14893460	2977695	-0.0100	-3.4
	1	1.1	820	46	761.08	761.08	87.1	0+22+142+3+58+6+192+33+42	0+22+142+3+58+6+192+33+42	Trypsin	3.55e+008	LACSA	UniProt_lactuca	Q332X1	Q332X1	ATP synthase subunit beta, chloroplastic	T15_ctrl_3.21386.21386.2	2	4.86	*0.7%	0.2%	1	54.0	2.76e+005	(R)MPSAVGYQPTLSTEMGSLQER(I)	11415442	2282079	0.0020	0.9
	1	1.1	820	46	761.08	761.08	87.1	0+22+142+3+58+6+192+33+42	0+22+142+3+58+6+192+33+42	Trypsin	3.55e+008	LACSA	UniProt_lactuca	Q332X1	Q332X1	ATP synthase subunit beta, chloroplastic	T15_Zn_2.17436.17436.2	2	4.85	*0.7%	0.2%	1	73.6	3.26e+005	(K)IGLFGGAGVGK(T)	4882858	975562	0.0021	2.2
	1	1.1	820	46	761.08	761.08	87.1	0+22+142+3+58+6+192+33+42	0+22+142+3+58+6+192+33+42	Trypsin	3.55e+008	LACSA	UniProt_lactuca	Q332X1	Q332X1	ATP synthase subunit beta, chloroplastic	T15_ctrl_1.16095.16095.3	3	4.85	*0.7%	0.2%	1	56.3	2.27e+005	(K)VVDLLAPYRR(G)	4012411	1201705	0.0036	3.0
	1	1.1	820	46	761.08	761.08	87.1	0+22+142+3+58+6+192+33+42	0+22+142+3+58+6+192+33+42	Trypsin	3.55e+008	LACSA	UniProt_lactuca	Q332X1	Q332X1	ATP synthase subunit beta, chloroplastic	T15_ctrl_2.25476.25476.3	3	4.85	*0.7%	0.2%	1	49.5	8.14e+004	(K)GRDTAGQPINVTCEVQQLLGNNR(V)	8474240	2540263	-0.0060	-2.3
	1	1.1	820	46	761.08	761.08	87.1	0+22+142+3+58+6+192+33+42	0+22+142+3+58+6+192+33+42	Trypsin	3.55e+008	LACSA	UniProt_lactuca	Q332X1	Q332X1	ATP synthase subunit beta, chloroplastic	T15_NaCl_2.19423.19424.2	2	4.84	*0.7%	0.2%	1	54.9	5.55e+005	(K)VVDLLAPYR(R)	5233065	1045604	0.0017	1.6
	1	1.1	820	46	761.08	761.08	87.1	0+22+142+3+58+6+192+33+42	0+22+142+3+58+6+192+33+42	Trypsin	3.55e+008	LACSA	UniProt_lactuca	Q332X1	Q332X1	ATP synthase subunit beta, chloroplastic	T15_ctrl_3.25084.25084.3	3	4.82	*0.7%	0.2%	1	51.1	3.78e+004	(R)MRVGLTALTMAEYFR(D)	5869743	1758903	0.0054	3.1
	1	1.1	820	46	761.08	761.08	87.1	0+22+142+3+58+6+192+33+42	0+22+142+3+58+6+192+33+42	Trypsin	3.55e+008	LACSA	UniProt_lactuca	Q332X1	Q332X1	ATP synthase subunit beta, chloroplastic	T15_NaCl_2.3597.3597.3	3	4.80	*0.7%	0.2%	1	44.4	7.47e+005	(K)AHGGVSVFGGVGER(T)	4435632	1328671	0.0045	3.4
	1	1.1	820	46	761.08	761.08	87.1	0+22+142+3+58+6+192+33+42	0+22+142+3+58+6+192+33+42	Trypsin	3.55e+008	LACSA	UniProt_lactuca	Q332X1	Q332X1	ATP synthase subunit beta, chloroplastic	T15_NaCl_1.15913.15913.3	3	4.77	*0.7%	0.2%	1	46.9	1.09e+006	(K)VALVYGQMNEPPGAR(M)	5346116	1601810	0.0098	6.1
	1	1.1	820	46	761.08	761.08	87.1	0+22+142+3+58+6+192+33+42	0+22+142+3+58+6+192+33+42	Trypsin	3.55e+008	LACSA	UniProt_lactuca	Q332X1	Q332X1	ATP synthase subunit beta, chloroplastic	T15_ctrl_1.20941.20941.2	2	4.77	*0.7%	0.2%	1	46.9	1.88e+003	(R)FVQAGSEVSALLGR(M)	7173925	1433775	0.0030	2.1
	1	1.1	820	46	761.08	761.08	87.1	0+22+142+3+58+6+192+33+42	0+22+142+3+58+6+192+33+42	Trypsin	3.55e+008	LACSA	UniProt_lactuca	Q332X1	Q332X1	ATP synthase subunit beta, chloroplastic	T15_Zn_3.15587.15587.2	2	4.76	*0.7%	0.2%	1	66.2	3.27e+005	(K)IGLFGGAGVGK(T)	4882857	975562	0.0019	2.0
	1	1.1	820	46	761.08	761.08	87.1	0+22+142+3+58+6+192+33+42	0+22+142+3+58+6+192+33+42	Trypsin	3.55e+008	LACSA	UniProt_lactuca	Q332X1	Q332X1	ATP synthase subunit beta, chloroplastic	T15_ctrl_1.15841.15841.3	3	4.75	*0.7%	0.2%	1	57.4	2.89e+005	(K)VALVYGQMNEPPGAR(M)	5346114	1601810	0.0092	5.7
	1	1.1	820	46	761.08	761.08	87.1	0+22+142+3+58+6+192+33+42	0+22+142+3+58+6+192+33+42	Trypsin	3.55e+008	LACSA	UniProt_lactuca	Q332X1	Q332X1	ATP synthase subunit beta, chloroplastic	T15_ctrl_1.18466.18466.2	2	4.71	*0.7%	0.3%	1	52.0	4.32e+005	(K)LSIFETGIK(V)	5042932	1007577	0.0019	1.9
	1	1.1	820	46	761.08	761.08	87.1	0+22+142+3+58+6+192+33+42	0+22+142+3+58+6+192+33+42	Trypsin	3.55e+008	LACSA	UniProt_lactuca	Q332X1	Q332X1	ATP synthase subunit beta, chloroplastic	T15_NaCl_1.26031.26031.3	3	4.70	*0.7%	0.3%	1	47.2	2.70e+004	(K)EGSITSIQAVYVPADDLTDPAPATTFAHLDATTVLSR(G)	12819828	3843929	0.0051	1.3
	1	1.1	820	46	761.08	761.08	87.1	0+22+142+3+58+6+192+33+42	0+22+142+3+58+6+192+33+42	Trypsin	3.55e+008	LACSA	UniProt_lactuca	Q332X1	Q332X1	ATP synthase subunit beta, chloroplastic	T15_Zn_1.18603.18603.2	2	4.69	*0.7%	0.3%	1	42.0	3.65e+005	(K)LSIFETGIK(V)	5042933	1007577	0.0021	2.1
	1	1.1	820	46	761.08	761.08	87.1	0+22+142+3+58+6+192+33+42	0+22+142+3+58+6+192+33+42	Trypsin	3.55e+008	LACSA	UniProt_lactuca	Q332X1	Q332X1	ATP synthase subunit beta, chloroplastic	T15_ctrl_2.28542.28542.3	3	4.68	*0.7%	0.3%	1	54.9	4.84e+004	(K)TVLIMELINNIAK(A)	4912909	1471855	0.0029	2.0
	1	1.1	820	46	761.08	761.08	87.1	0+22+142+3+58+6+192+33+42	0+22+142+3+58+6+192+33+42	Trypsin	3.55e+008	LACSA	UniProt_lactuca	Q332X1	Q332X1	ATP synthase subunit beta, chloroplastic	T15_ctrl_2.22387.22387.3	3	4.66	*0.7%	0.3%	1	58.2	5.91e+005	(R)MPSAVGYQPTLSTEMGSLQER(I)	7613667	2282079	0.0064	2.8
	1	1.1	820	46	761.08	761.08	87.1	0+22+142+3+58+6+192+33+42	0+22+142+3+58+6+192+33+42	Trypsin	3.55e+008	LACSA	UniProt_lactuca	Q332X1	Q332X1	ATP synthase subunit beta, chloroplastic	T15_Zn_1.15118.15118.2	2	4.65	*0.7%	0.3%	1	47.4	3.69e+005	(K)AMNLEMESNLK(K)	6403062	1279602	0.0030	2.4
	1	1.1	820	46	761.08	761.08	87.1	0+22+142+3+58+6+192+33+42	0+22+142+3+58+6+192+33+42	Trypsin	3.55e+008	LACSA	UniProt_lactuca	Q332X1	Q332X1	ATP synthase subunit beta, chloroplastic	T15_ctrl_1.26545.26545.2	2	4.65	*0.7%	0.3%	1	41.9	1.46e+004	(K)LSIFETGIKVVDLLAPYR(R)	10175833	2034163	-0.0041	-2.0
	1	1.1	820	46	761.08	761.08	87.1	0+22+142+3+58+6+192+33+42	0+22+142+3+58+6+192+33+42	Trypsin	3.55e+008	LACSA	UniProt_lactuca	Q332X1	Q332X1	ATP synthase subunit beta, chloroplastic	T15_Zn_3.15448.15448.2	2	4.61	*0.7%	0.3%	1	47.9	1.26e+006	(K)IGLFGGAGVGK(T)	4882857	975562	0.0019	2.0
	1	1.1	820	46	761.08	761.08	87.1	0+22+142+3+58+6+192+33+42	0+22+142+3+58+6+192+33+42	Trypsin	3.55e+008	LACSA	UniProt_lactuca	Q332X1	Q332X1	ATP synthase subunit beta, chloroplastic	T15_NaCl_1.3821.3821.2	2	4.60	*0.7%	0.3%	1	51.5	2.43e+005	(K)AMNLEMESNLKK(-)	7043539	1407697	0.0035	2.5
	1	1.1	820	46	761.08	761.08	87.1	0+22+142+3+58+6+192+33+42	0+22+142+3+58+6+192+33+42	Trypsin	3.55e+008	LACSA	UniProt_lactuca	Q332X1	Q332X1	ATP synthase subunit beta, chloroplastic	T15_NaCl_2.28671.28671.4	4	4.60	*0.7%	0.3%	1	47.6	1.31e+005	(R)YKELQDIIAILGLDELSEEDRLTVAR(A)	7514100	3002604	0.0137	4.6
	1	1.1	820	46	761.08	761.08	87.1	0+22+142+3+58+6+192+33+42	0+22+142+3+58+6+192+33+42	Trypsin	3.55e+008	LACSA	UniProt_lactuca	Q332X1	Q332X1	ATP synthase subunit beta, chloroplastic	T15_Zn_2.1592.1592.3	3	4.53	*0.7%	0.3%	1	51.4	2.45e+004	(R)IVGEEHYDTAQEVK(Q)	5399318	1617776	0.0054	3.3
	1	1.1	820	46	761.08	761.08	87.1	0+22+142+3+58+6+192+33+42	0+22+142+3+58+6+192+33+42	Trypsin	3.55e+008	LACSA	UniProt_lactuca	Q332X1	Q332X1	ATP synthase subunit beta, chloroplastic	T15_ctrl_3.4079.4079.3	3	4.53	*0.7%	0.3%	1	33.4	1.17e+006	(K)AMNLEMESNLKK(-)	4699050	1407697	0.0034	2.4
	1	1.1	820	46	761.08	761.08	87.1	0+22+142+3+58+6+192+33+42	0+22+142+3+58+6+192+33+42	Trypsin	3.55e+008	LACSA	UniProt_lactuca	Q332X1	Q332X1	ATP synthase subunit beta, chloroplastic	T15_ctrl_1.15805.15805.2	2	4.52	*0.7%	0.3%	1	64.5	1.32e+006	(K)IGLFGGAGVGK(T)	4882858	975562	0.0021	2.2
	1	1.1	820	46	761.08	761.08	87.1	0+22+142+3+58+6+192+33+42	0+22+142+3+58+6+192+33+42	Trypsin	3.55e+008	LACSA	UniProt_lactuca	Q332X1	Q332X1	ATP synthase subunit beta, chloroplastic	T15_ctrl_2.26632.26632.5	5	4.52	*0.7%	0.3%	1	55.1	2.99e+004	(R)IFNVLGEPVDNLGPVDTSTTFPIHR(S)	5484908	2738415	0.0101	3.7
	1	1.1	820	46	761.08	761.08	87.1	0+22+142+3+58+6+192+33+42	0+22+142+3+58+6+192+33+42	Trypsin	3.55e+008	LACSA	UniProt_lactuca	Q332X1	Q332X1	ATP synthase subunit beta, chloroplastic	T15_ctrl_3.21420.21420.2	2	4.52	*0.7%	0.3%	1	37.8	3.51e+005	(R)FVQAGSEVSALLGR(M)	7173925	1433775	0.0030	2.1
	1	1.1	820	46	761.08	761.08	87.1	0+22+142+3+58+6+192+33+42	0+22+142+3+58+6+192+33+42	Trypsin	3.55e+008	LACSA	UniProt_lactuca	Q332X1	Q332X1	ATP synthase subunit beta, chloroplastic	T15_NaCl_1.25293.25293.3	3	4.47	*0.7%	0.3%	1	52.8	3.43e+004	(R)VGLTALTMAEYFR(D)	4912598	1471761	0.0035	2.4
	1	1.1	820	46	761.08	761.08	87.1	0+22+142+3+58+6+192+33+42	0+22+142+3+58+6+192+33+42	Trypsin	3.55e+008	LACSA	UniProt_lactuca	Q332X1	Q332X1	ATP synthase subunit beta, chloroplastic	T15_NaCl_3.27023.27023.5	5	4.46	*0.7%	0.3%	1	41.4	2.02e+004	(R)YKELQDIIAILGLDELSEEDRLTVAR(A)	6013288	3002604	0.0104	3.5
	1	1.1	820	46	761.08	761.08	87.1	0+22+142+3+58+6+192+33+42	0+22+142+3+58+6+192+33+42	Trypsin	3.55e+008	LACSA	UniProt_lactuca	Q332X1	Q332X1	ATP synthase subunit beta, chloroplastic	T15_NaCl_3.28691.28691.4	4	4.44	*0.7%	0.3%	1	50.8	1.89e+005	(R)YKELQDIIAILGLDELSEEDRLTVAR(A)	7514055	3002604	-0.0043	-1.4
	1	1.1	820	46	761.08	761.08	87.1	0+22+142+3+58+6+192+33+42	0+22+142+3+58+6+192+33+42	Trypsin	3.55e+008	LACSA	UniProt_lactuca	Q332X1	Q332X1	ATP synthase subunit beta, chloroplastic	T15_Zn_2.29410.29410.4	4	4.44	*0.7%	0.3%	1	43.6	2.99e+003	(R)YKELQDIIAILGLDELSEEDRLTVAR(A)	7513999	3002604	-0.0267	-8.9
	1	1.1	820	46	761.08	761.08	87.1	0+22+142+3+58+6+192+33+42	0+22+142+3+58+6+192+33+42	Trypsin	3.55e+008	LACSA	UniProt_lactuca	Q332X1	Q332X1	ATP synthase subunit beta, chloroplastic	T15_NaCl_2.21755.21755.2	2	4.43	*0.7%	0.3%	1	50.9	3.66e+005	(K)MPNIYNALVVK(G)	6313531	1261697	0.0016	1.3
	1	1.1	820	46	761.08	761.08	87.1	0+22+142+3+58+6+192+33+42	0+22+142+3+58+6+192+33+42	Trypsin	3.55e+008	LACSA	UniProt_lactuca	Q332X1	Q332X1	ATP synthase subunit beta, chloroplastic	T15_Zn_2.16017.16017.2	2	4.42	*0.7%	0.3%	1	35.6	2.05e+005	(K)AMNLEMESNLK(K)	6403064	1279602	0.0034	2.7
	1	1.1	820	46	761.08	761.08	87.1	0+22+142+3+58+6+192+33+42	0+22+142+3+58+6+192+33+42	Trypsin	3.55e+008	LACSA	UniProt_lactuca	Q332X1	Q332X1	ATP synthase subunit beta, chloroplastic	T15_NaCl_3.2403.2403.2	2	4.40	*0.7%	0.3%	1	47.0	9.04e+005	(R)AVAMSATDGLTR(G)	5968046	1192599	0.0029	2.4
	1	1.1	820	46	761.08	761.08	87.1	0+22+142+3+58+6+192+33+42	0+22+142+3+58+6+192+33+42	Trypsin	3.55e+008	LACSA	UniProt_lactuca	Q332X1	Q332X1	ATP synthase subunit beta, chloroplastic	T15_ctrl_1.24789.24790.4	4	4.40	*0.7%	0.3%	1	33.9	1.58e+005	(R)IFNVLGEPVDNLGPVDTSTTFPIHR(S)	6853616	2738415	0.0098	3.6
	1	1.1	820	46	761.08	761.08	87.1	0+22+142+3+58+6+192+33+42	0+22+142+3+58+6+192+33+42	Trypsin	3.55e+008	LACSA	UniProt_lactuca	Q332X1	Q332X1	ATP synthase subunit beta, chloroplastic	T15_ctrl_3.16384.16384.3	3	4.40	*0.7%	0.3%	1	48.5	9.56e+005	(K)VALVYGQMNEPPGAR(M)	5346119	1601810	0.0107	6.7
	1	1.1	820	46	761.08	761.08	87.1	0+22+142+3+58+6+192+33+42	0+22+142+3+58+6+192+33+42	Trypsin	3.55e+008	LACSA	UniProt_lactuca	Q332X1	Q332X1	ATP synthase subunit beta, chloroplastic	T15_NaCl_2.15412.15412.4	4	4.39	*0.7%	0.3%	1	49.4	7.23e+005	(R)IVGEEHYDTAQEVKQTLQR(Y)	5617888	2244126	0.0079	3.5
	1	1.1	820	46	761.08	761.08	87.1	0+22+142+3+58+6+192+33+42	0+22+142+3+58+6+192+33+42	Trypsin	3.55e+008	LACSA	UniProt_lactuca	Q332X1	Q332X1	ATP synthase subunit beta, chloroplastic	T15_NaCl_2.21317.21317.3	3	4.37	*0.7%	0.3%	1	51.0	2.53e+005	(R)MPSAVGYQPTLSTEMGSLQER(I)	7613668	2282079	0.0067	2.9
	1	1.1	820	46	761.08	761.08	87.1	0+22+142+3+58+6+192+33+42	0+22+142+3+58+6+192+33+42	Trypsin	3.55e+008	LACSA	UniProt_lactuca	Q332X1	Q332X1	ATP synthase subunit beta, chloroplastic	T15_Zn_2.18005.18005.2	2	4.35	*0.7%	0.3%	1	44.5	2.74e+005	(R)SAPAFIQLDTK(L)	5958253	1190642	0.0018	1.5
	1	1.1	820	46	761.08	761.08	87.1	0+22+142+3+58+6+192+33+42	0+22+142+3+58+6+192+33+42	Trypsin	3.55e+008	LACSA	UniProt_lactuca	Q332X1	Q332X1	ATP synthase subunit beta, chloroplastic	T15_Zn_2.2297.2297.2	2	4.35	*0.7%	0.3%	1	61.2	4.44e+003	(R)AVAMSATDGLTR(G)	5968051	1192599	0.0039	3.2
	1	1.1	820	46	761.08	761.08	87.1	0+22+142+3+58+6+192+33+42	0+22+142+3+58+6+192+33+42	Trypsin	3.55e+008	LACSA	UniProt_lactuca	Q332X1	Q332X1	ATP synthase subunit beta, chloroplastic	T15_Zn_2.28555.28555.3	3	4.34	*0.7%	0.3%	1	53.4	6.07e+004	(R)GFQLILSGELDGLPEQAFYLVGNIDEATAK(A)	10702208	3208641	0.0066	2.1
	1	1.1	820	46	761.08	761.08	87.1	0+22+142+3+58+6+192+33+42	0+22+142+3+58+6+192+33+42	Trypsin	3.55e+008	LACSA	UniProt_lactuca	Q332X1	Q332X1	ATP synthase subunit beta, chloroplastic	T15_ctrl_3.2334.2334.2	2	4.33	*0.7%	0.3%	1	57.1	4.99e+005	(R)AVAMSATDGLTR(G)	5968046	1192599	0.0029	2.4
	1	1.1	820	46	761.08	761.08	87.1	0+22+142+3+58+6+192+33+42	0+22+142+3+58+6+192+33+42	Trypsin	3.55e+008	LACSA	UniProt_lactuca	Q332X1	Q332X1	ATP synthase subunit beta, chloroplastic	T15_NaCl_3.4051.4051.3	3	4.31	*0.7%	0.3%	1	40.7	1.32e+006	(K)AMNLEMESNLKK(-)	4699052	1407697	0.0040	2.8
	1	1.1	820	46	761.08	761.08	87.1	0+22+142+3+58+6+192+33+42	0+22+142+3+58+6+192+33+42	Trypsin	3.55e+008	LACSA	UniProt_lactuca	Q332X1	Q332X1	ATP synthase subunit beta, chloroplastic	T15_Zn_2.3818.3818.3	3	4.31	*0.7%	0.3%	1	49.4	6.09e+005	(K)AHGGVSVFGGVGER(T)	4435623	1328671	0.0018	1.3
	1	1.1	820	46	761.08	761.08	87.1	0+22+142+3+58+6+192+33+42	0+22+142+3+58+6+192+33+42	Trypsin	3.55e+008	LACSA	UniProt_lactuca	Q332X1	Q332X1	ATP synthase subunit beta, chloroplastic	T15_ctrl_2.12572.12572.2	2	4.30	*0.7%	0.3%	1	48.2	5.85e+005	(R)EGNDLYMEMK(E)	6152644	1229518	0.0038	3.1
	1	1.1	820	46	761.08	761.08	87.1	0+22+142+3+58+6+192+33+42	0+22+142+3+58+6+192+33+42	Trypsin	3.55e+008	LACSA	UniProt_lactuca	Q332X1	Q332X1	ATP synthase subunit beta, chloroplastic	T15_ctrl_1.14570.14570.4	4	4.26	*0.7%	0.3%	1	46.1	7.36e+005	(R)IVGEEHYDTAQEVKQTLQR(Y)	5617889	2244126	0.0083	3.7
	1	1.1	820	46	761.08	761.08	87.1	0+22+142+3+58+6+192+33+42	0+22+142+3+58+6+192+33+42	Trypsin	3.55e+008	LACSA	UniProt_lactuca	Q332X1	Q332X1	ATP synthase subunit beta, chloroplastic	T15_NaCl_1.21058.21058.3	3	4.25	*0.7%	0.3%	1	47.6	3.60e+005	(R)FVQAGSEVSALLGR(M)	4785981	1433775	0.0050	3.5
	1	1.1	820	46	761.08	761.08	87.1	0+22+142+3+58+6+192+33+42	0+22+142+3+58+6+192+33+42	Trypsin	3.55e+008	LACSA	UniProt_lactuca	Q332X1	Q332X1	ATP synthase subunit beta, chloroplastic	T15_NaCl_2.21332.21332.3	3	4.20	*0.7%	0.3%	1	48.2	4.91e+005	(R)FVQAGSEVSALLGR(M)	4785979	1433775	0.0044	3.1
	1	1.1	820	46	761.08	761.08	87.1	0+22+142+3+58+6+192+33+42	0+22+142+3+58+6+192+33+42	Trypsin	3.55e+008	LACSA	UniProt_lactuca	Q332X1	Q332X1	ATP synthase subunit beta, chloroplastic	T15_NaCl_3.17421.17421.2	2	4.19	*0.7%	0.3%	1	40.0	5.11e+005	(R)SAPAFIQLDTK(L)	5958255	1190642	0.0022	1.8
	1	1.1	820	46	761.08	761.08	87.1	0+22+142+3+58+6+192+33+42	0+22+142+3+58+6+192+33+42	Trypsin	3.55e+008	LACSA	UniProt_lactuca	Q332X1	Q332X1	ATP synthase subunit beta, chloroplastic	T15_ctrl_3.19579.19579.2	2	4.19	*0.7%	0.3%	1	62.3	3.34e+005	(K)VVDLLAPYR(R)	5233072	1045604	0.0031	2.9
	1	1.1	820	46	761.08	761.08	87.1	0+22+142+3+58+6+192+33+42	0+22+142+3+58+6+192+33+42	Trypsin	3.55e+008	LACSA	UniProt_lactuca	Q332X1	Q332X1	ATP synthase subunit beta, chloroplastic	T15_Zn_3.14193.14193.2	2	4.18	*0.7%	0.3%	1	40.4	1.37e+005	(K)AMNLEMESNLK(K)	6403060	1279602	0.0026	2.1
	1	1.1	820	46	761.08	761.08	87.1	0+22+142+3+58+6+192+33+42	0+22+142+3+58+6+192+33+42	Trypsin	3.55e+008	LACSA	UniProt_lactuca	Q332X1	Q332X1	ATP synthase subunit beta, chloroplastic	T15_Zn_3.15586.15586.2	2	4.17	*0.7%	0.3%	1	60.2	3.27e+005	(K)IGLFGGAGVGK(T)	4882857	975562	0.0019	2.0
	1	1.1	820	46	761.08	761.08	87.1	0+22+142+3+58+6+192+33+42	0+22+142+3+58+6+192+33+42	Trypsin	3.55e+008	LACSA	UniProt_lactuca	Q332X1	Q332X1	ATP synthase subunit beta, chloroplastic	T15_Zn_3.24419.24419.2	2	4.17	*0.7%	0.3%	1	50.1	9.56e+003	(R)IFNVLGEPVDNLGPVDTSTTFPIHR(S)	13697117	2738415	0.0013	0.5
	1	1.1	820	46	761.08	761.08	87.1	0+22+142+3+58+6+192+33+42	0+22+142+3+58+6+192+33+42	Trypsin	3.55e+008	LACSA	UniProt_lactuca	Q332X1	Q332X1	ATP synthase subunit beta, chloroplastic	T15_ctrl_1.20666.20666.3	3	4.16	*0.7%	0.3%	1	45.8	4.20e+005	(R)FVQAGSEVSALLGR(M)	4785973	1433775	0.0026	1.8
	1	1.1	820	46	761.08	761.08	87.1	0+22+142+3+58+6+192+33+42	0+22+142+3+58+6+192+33+42	Trypsin	3.55e+008	LACSA	UniProt_lactuca	Q332X1	Q332X1	ATP synthase subunit beta, chloroplastic	T15_Zn_2.26554.26554.2	2	4.15	*0.7%	0.3%	1	36.6	1.78e+004	(R)DTAGQPINVTCEVQQLLGNNR(V)	11640730	2327141	-0.0021	-0.9
	1	1.1	820	46	761.08	761.08	87.1	0+22+142+3+58+6+192+33+42	0+22+142+3+58+6+192+33+42	Trypsin	3.55e+008	LACSA	UniProt_lactuca	Q332X1	Q332X1	ATP synthase subunit beta, chloroplastic	T15_NaCl_3.19280.19280.2	2	4.14	*0.7%	0.3%	1	61.1	9.68e+004	(K)VVDLLAPYR(R)	5233065	1045604	0.0017	1.6
	1	1.1	820	46	761.08	761.08	87.1	0+22+142+3+58+6+192+33+42	0+22+142+3+58+6+192+33+42	Trypsin	3.55e+008	LACSA	UniProt_lactuca	Q332X1	Q332X1	ATP synthase subunit beta, chloroplastic	T15_Zn_3.3286.3286.2	2	4.13	*0.7%	0.3%	1	47.5	1.17e+005	(K)AHGGVSVFGGVGER(T)	6648344	1328671	-0.0091	-6.8
	1	1.1	820	46	761.08	761.08	87.1	0+22+142+3+58+6+192+33+42	0+22+142+3+58+6+192+33+42	Trypsin	3.55e+008	LACSA	UniProt_lactuca	Q332X1	Q332X1	ATP synthase subunit beta, chloroplastic	T15_ctrl_1.10773.10773.2	2	4.07	*0.7%	0.3%	1	50.2	2.27e+005	(R)EGNDLYMEMK(E)	6152638	1229518	0.0026	2.1
	1	1.1	820	46	761.08	761.08	87.1	0+22+142+3+58+6+192+33+42	0+22+142+3+58+6+192+33+42	Trypsin	3.55e+008	LACSA	UniProt_lactuca	Q332X1	Q332X1	ATP synthase subunit beta, chloroplastic	T15_Zn_3.20899.20899.2	2	4.06	*0.7%	0.3%	1	48.2	9.81e+004	(K)MPNIYNALVVK(G)	6313533	1261697	0.0020	1.6
	1	1.1	820	46	761.08	761.08	87.1	0+22+142+3+58+6+192+33+42	0+22+142+3+58+6+192+33+42	Trypsin	3.55e+008	LACSA	UniProt_lactuca	Q332X1	Q332X1	ATP synthase subunit beta, chloroplastic	T15_ctrl_1.20713.20713.3	3	4.06	*0.7%	0.3%	1	37.6	5.31e+005	(R)FVQAGSEVSALLGR(M)	4785976	1433775	0.0035	2.5
	1	1.1	820	46	761.08	761.08	87.1	0+22+142+3+58+6+192+33+42	0+22+142+3+58+6+192+33+42	Trypsin	3.55e+008	LACSA	UniProt_lactuca	Q332X1	Q332X1	ATP synthase subunit beta, chloroplastic	T15_NaCl_1.16163.16163.2	2	4.04	*0.7%	0.3%	1	55.9	1.70e+006	(K)IGLFGGAGVGK(T)	4882858	975562	0.0021	2.2
	1	1.1	820	46	761.08	761.08	87.1	0+22+142+3+58+6+192+33+42	0+22+142+3+58+6+192+33+42	Trypsin	3.55e+008	LACSA	UniProt_lactuca	Q332X1	Q332X1	ATP synthase subunit beta, chloroplastic	T15_NaCl_2.3896.3896.2	2	4.04	*0.7%	0.3%	1	32.4	2.93e+005	(K)AMNLEMESNLKK(-)	7043529	1407697	0.0015	1.0
	1	1.1	820	46	761.08	761.08	87.1	0+22+142+3+58+6+192+33+42	0+22+142+3+58+6+192+33+42	Trypsin	3.55e+008	LACSA	UniProt_lactuca	Q332X1	Q332X1	ATP synthase subunit beta, chloroplastic	T15_Zn_2.16887.16887.3	3	4.03	*0.7%	0.3%	1	51.6	9.08e+005	(K)VALVYGQMNEPPGAR(M)	5346110	1601810	0.0080	5.0
	1	1.1	820	46	761.08	761.08	87.1	0+22+142+3+58+6+192+33+42	0+22+142+3+58+6+192+33+42	Trypsin	3.55e+008	LACSA	UniProt_lactuca	Q332X1	Q332X1	ATP synthase subunit beta, chloroplastic	T15_Zn_3.16174.16174.2	2	4.03	*0.7%	0.3%	1	34.2	3.24e+005	(R)SAPAFIQLDTK(L)	5958249	1190642	0.0010	0.8
	1	1.1	820	46	761.08	761.08	87.1	0+22+142+3+58+6+192+33+42	0+22+142+3+58+6+192+33+42	Trypsin	3.55e+008	LACSA	UniProt_lactuca	Q332X1	Q332X1	ATP synthase subunit beta, chloroplastic	T15_ctrl_1.14620.14620.3	3	4.02	*0.7%	0.3%	1	45.9	3.08e+005	(R)IVGEEHYDTAQEVKQTLQR(Y)	7487147	2244126	0.0040	1.8
	1	1.1	820	46	761.08	761.08	87.1	0+22+142+3+58+6+192+33+42	0+22+142+3+58+6+192+33+42	Trypsin	3.55e+008	LACSA	UniProt_lactuca	Q332X1	Q332X1	ATP synthase subunit beta, chloroplastic	T15_Zn_3.18095.18095.2	2	3.99	*0.7%	0.3%	1	57.7	7.00e+005	(K)LSIFETGIK(V)	5042932	1007577	0.0019	1.9
	1	1.1	820	46	761.08	761.08	87.1	0+22+142+3+58+6+192+33+42	0+22+142+3+58+6+192+33+42	Trypsin	3.55e+008	LACSA	UniProt_lactuca	Q332X1	Q332X1	ATP synthase subunit beta, chloroplastic	T15_ctrl_2.16447.16447.4	4	3.97	*0.7%	0.3%	1	43.5	4.08e+005	(R)IVGEEHYDTAQEVKQTLQR(Y)	5617891	2244126	0.0091	4.0
	1	1.1	820	46	761.08	761.08	87.1	0+22+142+3+58+6+192+33+42	0+22+142+3+58+6+192+33+42	Trypsin	3.55e+008	LACSA	UniProt_lactuca	Q332X1	Q332X1	ATP synthase subunit beta, chloroplastic	T15_ctrl_3.17734.17734.4	4	3.97	*0.7%	0.3%	1	47.0	1.22e+005	(R)TREGNDLYMEMKESGVINEK(N)	5865306	2343095	0.0050	2.2
	1	1.1	820	46	761.08	761.08	87.1	0+22+142+3+58+6+192+33+42	0+22+142+3+58+6+192+33+42	Trypsin	3.55e+008	LACSA	UniProt_lactuca	Q332X1	Q332X1	ATP synthase subunit beta, chloroplastic	T15_NaCl_1.3436.3436.3	3	3.96	*0.7%	0.3%	1	57.8	5.47e+005	(K)AHGGVSVFGGVGER(T)	4435644	1328671	0.0081	6.1
	1	1.1	820	46	761.08	761.08	87.1	0+22+142+3+58+6+192+33+42	0+22+142+3+58+6+192+33+42	Trypsin	3.55e+008	LACSA	UniProt_lactuca	Q332X1	Q332X1	ATP synthase subunit beta, chloroplastic	T15_NaCl_2.21057.21057.3	3	3.95	*0.7%	0.3%	1	47.3	4.69e+005	(R)MPSAVGYQPTLSTEMGSLQER(I)	7613669	2282079	0.0070	3.1
	1	1.1	820	46	761.08	761.08	87.1	0+22+142+3+58+6+192+33+42	0+22+142+3+58+6+192+33+42	Trypsin	3.55e+008	LACSA	UniProt_lactuca	Q332X1	Q332X1	ATP synthase subunit beta, chloroplastic	T15_ctrl_2.29313.29313.4	4	3.95	*0.7%	0.3%	1	46.5	4.32e+003	(R)MRVGLTALTMAEYFRDVNEQDVLLFIDNIFR(F)	9232312	3689882	0.0211	5.7
	1	1.1	820	46	761.08	761.08	87.1	0+22+142+3+58+6+192+33+42	0+22+142+3+58+6+192+33+42	Trypsin	3.55e+008	LACSA	UniProt_lactuca	Q332X1	Q332X1	ATP synthase subunit beta, chloroplastic	T15_ctrl_1.20654.20654.3	3	3.94	*0.7%	0.3%	1	47.0	3.78e+005	(R)FVQAGSEVSALLGR(M)	4785981	1433775	0.0050	3.5
	1	1.1	820	46	761.08	761.08	87.1	0+22+142+3+58+6+192+33+42	0+22+142+3+58+6+192+33+42	Trypsin	3.55e+008	LACSA	UniProt_lactuca	Q332X1	Q332X1	ATP synthase subunit beta, chloroplastic	T15_Zn_1.15581.15581.3	3	3.92	*0.7%	0.3%	1	35.7	1.65e+005	(K)VALVYGQMNEPPGAR(M)	5346101	1601810	0.0053	3.3
	1	1.1	820	46	761.08	761.08	87.1	0+22+142+3+58+6+192+33+42	0+22+142+3+58+6+192+33+42	Trypsin	3.55e+008	LACSA	UniProt_lactuca	Q332X1	Q332X1	ATP synthase subunit beta, chloroplastic	T15_Zn_3.3480.3480.3	3	3.91	*0.7%	0.3%	1	48.1	6.13e+005	(K)AHGGVSVFGGVGER(T)	4435629	1328671	0.0036	2.7
	1	1.1	820	46	761.08	761.08	87.1	0+22+142+3+58+6+192+33+42	0+22+142+3+58+6+192+33+42	Trypsin	3.55e+008	LACSA	UniProt_lactuca	Q332X1	Q332X1	ATP synthase subunit beta, chloroplastic	T15_NaCl_1.16113.16113.2	2	3.89	*0.7%	0.3%	1	65.7	1.50e+006	(K)IGLFGGAGVGK(T)	4882857	975562	0.0019	2.0
	1	1.1	820	46	761.08	761.08	87.1	0+22+142+3+58+6+192+33+42	0+22+142+3+58+6+192+33+42	Trypsin	3.55e+008	LACSA	UniProt_lactuca	Q332X1	Q332X1	ATP synthase subunit beta, chloroplastic	T15_NaCl_3.21059.21059.3	3	3.88	*0.7%	0.3%	1	51.3	2.82e+005	(R)MPSAVGYQPTLSTEMGSLQER(I)	7613669	2282079	0.0070	3.1
	1	1.1	820	46	761.08	761.08	87.1	0+22+142+3+58+6+192+33+42	0+22+142+3+58+6+192+33+42	Trypsin	3.55e+008	LACSA	UniProt_lactuca	Q332X1	Q332X1	ATP synthase subunit beta, chloroplastic	T15_Zn_2.3606.3606.2	2	3.88	*0.7%	0.3%	1	71.9	3.60e+004	(K)AHGGVSVFGGVGER(T)	6648356	1328671	-0.0067	-5.0
	1	1.1	820	46	761.08	761.08	87.1	0+22+142+3+58+6+192+33+42	0+22+142+3+58+6+192+33+42	Trypsin	3.55e+008	LACSA	UniProt_lactuca	Q332X1	Q332X1	ATP synthase subunit beta, chloroplastic	T15_ctrl_3.25935.25935.2	2	3.87	*0.7%	0.3%	1	36.8	2.43e+004	(R)DTAGQPINVTCEVQQLLGNNR(V)	11640743	2327141	0.0005	0.2
	1	1.1	820	46	761.08	761.08	87.1	0+22+142+3+58+6+192+33+42	0+22+142+3+58+6+192+33+42	Trypsin	3.55e+008	LACSA	UniProt_lactuca	Q332X1	Q332X1	ATP synthase subunit beta, chloroplastic	T15_ctrl_1.15334.15334.3	3	3.86	*0.7%	0.3%	1	46.6	3.24e+005	(K)VALVYGQMNEPPGAR(M)	5346113	1601810	0.0089	5.6
	1	1.1	820	46	761.08	761.08	87.1	0+22+142+3+58+6+192+33+42	0+22+142+3+58+6+192+33+42	Trypsin	3.55e+008	LACSA	UniProt_lactuca	Q332X1	Q332X1	ATP synthase subunit beta, chloroplastic	T15_ctrl_3.22057.22057.2	2	3.85	*0.7%	0.3%	1	27.0	2.34e+004	(K)MPNIYNALVVK(G)	6313534	1261697	0.0022	1.8
	1	1.1	820	46	761.08	761.08	87.1	0+22+142+3+58+6+192+33+42	0+22+142+3+58+6+192+33+42	Trypsin	3.55e+008	LACSA	UniProt_lactuca	Q332X1	Q332X1	ATP synthase subunit beta, chloroplastic	T15_ctrl_1.15804.15804.2	2	3.84	*0.7%	0.3%	1	46.0	1.32e+006	(K)IGLFGGAGVGK(T)	4882858	975562	0.0021	2.2
	1	1.1	820	46	761.08	761.08	87.1	0+22+142+3+58+6+192+33+42	0+22+142+3+58+6+192+33+42	Trypsin	3.55e+008	LACSA	UniProt_lactuca	Q332X1	Q332X1	ATP synthase subunit beta, chloroplastic	T15_ctrl_2.12865.12865.2	2	3.84	*0.7%	0.3%	1	43.5	6.75e+005	(R)EGNDLYMEMK(E)	6152644	1229518	0.0038	3.1
	1	1.1	820	46	761.08	761.08	87.1	0+22+142+3+58+6+192+33+42	0+22+142+3+58+6+192+33+42	Trypsin	3.55e+008	LACSA	UniProt_lactuca	Q332X1	Q332X1	ATP synthase subunit beta, chloroplastic	T15_ctrl_1.27944.27944.4	4	3.83	*0.7%	0.3%	1	35.9	2.09e+003	(R)YKELQDIIAILGLDELSEEDRLTVAR(A)	7514095	3002604	0.0117	3.9
	1	1.1	820	46	761.08	761.08	87.1	0+22+142+3+58+6+192+33+42	0+22+142+3+58+6+192+33+42	Trypsin	3.55e+008	LACSA	UniProt_lactuca	Q332X1	Q332X1	ATP synthase subunit beta, chloroplastic	T15_Zn_1.2947.2947.3	3	3.79	*0.7%	0.3%	1	52.5	3.02e+005	(R)TREGNDLYMEMK(E)	4962274	1486667	0.0012	0.8
	1	1.1	820	46	761.08	761.08	87.1	0+22+142+3+58+6+192+33+42	0+22+142+3+58+6+192+33+42	Trypsin	3.55e+008	LACSA	UniProt_lactuca	Q332X1	Q332X1	ATP synthase subunit beta, chloroplastic	T15_NaCl_2.16096.16096.3	3	3.78	*0.7%	0.3%	1	49.8	1.22e+006	(K)VALVYGQMNEPPGAR(M)	5346116	1601810	0.0098	6.1
	1	1.1	820	46	761.08	761.08	87.1	0+22+142+3+58+6+192+33+42	0+22+142+3+58+6+192+33+42	Trypsin	3.55e+008	LACSA	UniProt_lactuca	Q332X1	Q332X1	ATP synthase subunit beta, chloroplastic	T15_Zn_3.18383.18383.2	2	3.74	*0.7%	0.3%	1	45.0	3.68e+005	(K)VVDLLAPYR(R)	5233066	1045604	0.0019	1.8
	1	1.1	820	46	761.08	761.08	87.1	0+22+142+3+58+6+192+33+42	0+22+142+3+58+6+192+33+42	Trypsin	3.55e+008	LACSA	UniProt_lactuca	Q332X1	Q332X1	ATP synthase subunit beta, chloroplastic	T15_NaCl_2.19087.19087.2	2	3.73	*0.7%	0.3%	1	68.5	1.39e+006	(K)LSIFETGIK(V)	5042932	1007577	0.0019	1.9
	1	1.1	820	46	761.08	761.08	87.1	0+22+142+3+58+6+192+33+42	0+22+142+3+58+6+192+33+42	Trypsin	3.55e+008	LACSA	UniProt_lactuca	Q332X1	Q332X1	ATP synthase subunit beta, chloroplastic	T15_NaCl_1.16915.16915.2	2	3.72	*0.7%	0.3%	1	43.3	2.91e+005	(R)SAPAFIQLDTK(L)	5958252	1190642	0.0016	1.3
	1	1.1	820	46	761.08	761.08	87.1	0+22+142+3+58+6+192+33+42	0+22+142+3+58+6+192+33+42	Trypsin	3.55e+008	LACSA	UniProt_lactuca	Q332X1	Q332X1	ATP synthase subunit beta, chloroplastic	T15_Zn_1.11279.11279.2	2	3.70	*0.7%	0.3%	1	50.3	1.45e+006	(R)EGNDLYMEMK(E)	6152632	1229518	0.0014	1.2
	1	1.1	820	46	761.08	761.08	87.1	0+22+142+3+58+6+192+33+42	0+22+142+3+58+6+192+33+42	Trypsin	3.55e+008	LACSA	UniProt_lactuca	Q332X1	Q332X1	ATP synthase subunit beta, chloroplastic	T15_Zn_1.25416.25416.2	2	3.70	*0.7%	0.3%	1	36.5	1.79e+004	(R)DTAGQPINVTCEVQQLLGNNR(V)	11640510	2327141	-0.0461	-19.8
	1	1.1	820	46	761.08	761.08	87.1	0+22+142+3+58+6+192+33+42	0+22+142+3+58+6+192+33+42	Trypsin	3.55e+008	LACSA	UniProt_lactuca	Q332X1	Q332X1	ATP synthase subunit beta, chloroplastic	T15_Zn_1.27650.27650.3	3	3.70	*0.7%	0.3%	1	29.6	2.82e+004	(R)DVNEQDVLLFIDNIFR(F)	6506727	1949997	0.0068	3.5
	1	1.1	820	46	761.08	761.08	87.1	0+22+142+3+58+6+192+33+42	0+22+142+3+58+6+192+33+42	Trypsin	3.55e+008	LACSA	UniProt_lactuca	Q332X1	Q332X1	ATP synthase subunit beta, chloroplastic	T15_NaCl_2.15920.15920.3	3	3.65	*0.7%	0.3%	1	33.9	3.42e+005	(K)VALVYGQMNEPPGAR(M)	5346113	1601810	0.0089	5.6
	1	1.1	820	46	761.08	761.08	87.1	0+22+142+3+58+6+192+33+42	0+22+142+3+58+6+192+33+42	Trypsin	3.55e+008	LACSA	UniProt_lactuca	Q332X1	Q332X1	ATP synthase subunit beta, chloroplastic	T15_NaCl_2.16378.16378.2	2	3.65	*0.7%	0.3%	1	41.6	1.59e+006	(K)IGLFGGAGVGK(T)	4882861	975562	0.0027	2.8
	1	1.1	820	46	761.08	761.08	87.1	0+22+142+3+58+6+192+33+42	0+22+142+3+58+6+192+33+42	Trypsin	3.55e+008	LACSA	UniProt_lactuca	Q332X1	Q332X1	ATP synthase subunit beta, chloroplastic	T15_Zn_2.23886.23886.3	3	3.62	*0.7%	0.3%	1	53.4	3.07e+004	(R)GLAAKGIYPAVDPLDSTSTMLQPR(I)	8344368	2501307	-0.0110	-4.4
	1	1.1	820	46	761.08	761.08	87.1	0+22+142+3+58+6+192+33+42	0+22+142+3+58+6+192+33+42	Trypsin	3.55e+008	LACSA	UniProt_lactuca	Q332X1	Q332X1	ATP synthase subunit beta, chloroplastic	T15_Zn_3.16173.16173.2	2	3.62	*0.7%	0.3%	1	46.6	2.85e+005	(R)SAPAFIQLDTK(L)	5958249	1190642	0.0010	0.8
	1	1.1	820	46	761.08	761.08	87.1	0+22+142+3+58+6+192+33+42	0+22+142+3+58+6+192+33+42	Trypsin	3.55e+008	LACSA	UniProt_lactuca	Q332X1	Q332X1	ATP synthase subunit beta, chloroplastic	T15_NaCl_2.15172.15172.2	2	3.61	*0.7%	0.3%	1	52.3	1.12e+005	(K)AMNLEMESNLK(K)	6403057	1279602	0.0020	1.6
	1	1.1	820	46	761.08	761.08	87.1	0+22+142+3+58+6+192+33+42	0+22+142+3+58+6+192+33+42	Trypsin	3.55e+008	LACSA	UniProt_lactuca	Q332X1	Q332X1	ATP synthase subunit beta, chloroplastic	T15_NaCl_2.15273.15273.3	3	3.61	*0.7%	0.3%	1	47.0	1.62e+005	(R)IVGEEHYDTAQEVKQTLQR(Y)	7487147	2244126	0.0040	1.8
	1	1.1	820	46	761.08	761.08	87.1	0+22+142+3+58+6+192+33+42	0+22+142+3+58+6+192+33+42	Trypsin	3.55e+008	LACSA	UniProt_lactuca	Q332X1	Q332X1	ATP synthase subunit beta, chloroplastic	T15_Zn_2.16018.16018.2	2	3.60	*0.7%	0.3%	1	44.5	2.05e+005	(K)AMNLEMESNLK(K)	6403064	1279602	0.0034	2.7
	1	1.1	820	46	761.08	761.08	87.1	0+22+142+3+58+6+192+33+42	0+22+142+3+58+6+192+33+42	Trypsin	3.55e+008	LACSA	UniProt_lactuca	Q332X1	Q332X1	ATP synthase subunit beta, chloroplastic	T15_Zn_3.20294.20294.3	3	3.60	*0.7%	0.3%	1	31.2	1.74e+005	(R)FVQAGSEVSALLGR(M)	4785980	1433775	0.0047	3.3
	1	1.1	820	46	761.08	761.08	87.1	0+22+142+3+58+6+192+33+42	0+22+142+3+58+6+192+33+42	Trypsin	3.55e+008	LACSA	UniProt_lactuca	Q332X1	Q332X1	ATP synthase subunit beta, chloroplastic	T15_NaCl_1.21188.21188.3	3	3.58	*0.7%	0.3%	1	49.3	5.26e+005	(R)FVQAGSEVSALLGR(M)	4785981	1433775	0.0050	3.5
	1	1.1	820	46	761.08	761.08	87.1	0+22+142+3+58+6+192+33+42	0+22+142+3+58+6+192+33+42	Trypsin	3.55e+008	LACSA	UniProt_lactuca	Q332X1	Q332X1	ATP synthase subunit beta, chloroplastic	T15_NaCl_2.15326.15326.2	2	3.58	*0.7%	0.3%	1	49.5	2.31e+005	(K)AMNLEMESNLK(K)	6403069	1279602	0.0044	3.5
	1	1.1	820	46	761.08	761.08	87.1	0+22+142+3+58+6+192+33+42	0+22+142+3+58+6+192+33+42	Trypsin	3.55e+008	LACSA	UniProt_lactuca	Q332X1	Q332X1	ATP synthase subunit beta, chloroplastic	T15_NaCl_3.25802.25802.3	3	3.57	*0.7%	0.3%	1	38.0	4.87e+004	(R)IAQIIGPVLDVAFPPGK(M)	5790117	1735015	0.0053	3.0
	1	1.1	820	46	761.08	761.08	87.1	0+22+142+3+58+6+192+33+42	0+22+142+3+58+6+192+33+42	Trypsin	3.55e+008	LACSA	UniProt_lactuca	Q332X1	Q332X1	ATP synthase subunit beta, chloroplastic	T15_NaCl_3.27255.27255.2	2	3.55	*0.7%	0.3%	1	51.7	3.45e+005	(K)TVLIMELINNIAK(A)	7364333	1471855	0.0041	2.8
	1	1.1	820	46	761.08	761.08	87.1	0+22+142+3+58+6+192+33+42	0+22+142+3+58+6+192+33+42	Trypsin	3.55e+008	LACSA	UniProt_lactuca	Q332X1	Q332X1	ATP synthase subunit beta, chloroplastic	T15_Zn_1.21189.21189.2	2	3.55	*0.7%	0.3%	1	44.3	1.24e+005	(R)FVQAGSEVSALLGR(M)	7173921	1433775	0.0022	1.5
	1	1.1	820	46	761.08	761.08	87.1	0+22+142+3+58+6+192+33+42	0+22+142+3+58+6+192+33+42	Trypsin	3.55e+008	LACSA	UniProt_lactuca	Q332X1	Q332X1	ATP synthase subunit beta, chloroplastic	T15_NaCl_3.16359.16359.3	3	3.54	*0.7%	0.3%	1	43.7	5.67e+005	(K)VALVYGQMNEPPGAR(M)	5346120	1601810	0.0110	6.9
	1	1.1	820	46	761.08	761.08	87.1	0+22+142+3+58+6+192+33+42	0+22+142+3+58+6+192+33+42	Trypsin	3.55e+008	LACSA	UniProt_lactuca	Q332X1	Q332X1	ATP synthase subunit beta, chloroplastic	T15_ctrl_1.3712.3712.2	2	3.52	*0.7%	0.3%	1	47.2	2.15e+005	(K)AMNLEMESNLKK(-)	7043567	1407697	0.0091	6.4
	1	1.1	820	46	761.08	761.08	87.1	0+22+142+3+58+6+192+33+42	0+22+142+3+58+6+192+33+42	Trypsin	3.55e+008	LACSA	UniProt_lactuca	Q332X1	Q332X1	ATP synthase subunit beta, chloroplastic	T15_ctrl_3.25964.25964.3	3	3.51	*0.7%	0.3%	1	32.2	5.03e+004	(R)DTAGQPINVTCEVQQLLGNNR(V)	7763864	2327141	0.0038	1.6
	1	1.1	820	46	761.08	761.08	87.1	0+22+142+3+58+6+192+33+42	0+22+142+3+58+6+192+33+42	Trypsin	3.55e+008	LACSA	UniProt_lactuca	Q332X1	Q332X1	ATP synthase subunit beta, chloroplastic	T15_ctrl_2.22421.22421.2	2	3.47	*0.8%	0.3%	1	42.7	1.49e+005	(R)MPSAVGYQPTLSTEMGSLQER(I)	11415438	2282079	0.0012	0.5
	1	1.1	820	46	761.08	761.08	87.1	0+22+142+3+58+6+192+33+42	0+22+142+3+58+6+192+33+42	Trypsin	3.55e+008	LACSA	UniProt_lactuca	Q332X1	Q332X1	ATP synthase subunit beta, chloroplastic	T15_NaCl_3.16554.16554.2	2	3.45	*0.8%	0.3%	1	39.3	5.78e+004	(K)VVDLLAPYRR(G)	6013521	1201705	-0.0082	-6.9
	1	1.1	820	46	761.08	761.08	87.1	0+22+142+3+58+6+192+33+42	0+22+142+3+58+6+192+33+42	Trypsin	3.55e+008	LACSA	UniProt_lactuca	Q332X1	Q332X1	ATP synthase subunit beta, chloroplastic	T15_ctrl_3.19142.19142.2	2	3.44	*0.8%	0.3%	1	62.3	3.06e+005	(K)LSIFETGIK(V)	5042932	1007577	0.0019	1.9
	1	1.1	820	46	761.08	761.08	87.1	0+22+142+3+58+6+192+33+42	0+22+142+3+58+6+192+33+42	Trypsin	3.55e+008	LACSA	UniProt_lactuca	Q332X1	Q332X1	ATP synthase subunit beta, chloroplastic	T15_NaCl_3.29165.29165.4	4	3.43	*0.8%	0.3%	1	46.6	2.64e+003	(R)YKELQDIIAILGLDELSEEDRLTVAR(A)	7514055	3002604	-0.0043	-1.4
	1	1.1	820	46	761.08	761.08	87.1	0+22+142+3+58+6+192+33+42	0+22+142+3+58+6+192+33+42	Trypsin	3.55e+008	LACSA	UniProt_lactuca	Q332X1	Q332X1	ATP synthase subunit beta, chloroplastic	T15_Zn_2.17138.17138.2	2	3.41	*0.8%	0.3%	1	62.7	5.27e+003	(K)IGLFGGAGVGK(T)	4882857	975562	0.0019	2.0
	1	1.1	820	46	761.08	761.08	87.1	0+22+142+3+58+6+192+33+42	0+22+142+3+58+6+192+33+42	Trypsin	3.55e+008	LACSA	UniProt_lactuca	Q332X1	Q332X1	ATP synthase subunit beta, chloroplastic	T15_Zn_3.14456.14456.4	4	3.38	*0.8%	0.3%	1	34.2	4.78e+005	(R)IVGEEHYDTAQEVKQTLQR(Y)	5617887	2244126	0.0075	3.3
	1	1.1	820	46	761.08	761.08	87.1	0+22+142+3+58+6+192+33+42	0+22+142+3+58+6+192+33+42	Trypsin	3.55e+008	LACSA	UniProt_lactuca	Q332X1	Q332X1	ATP synthase subunit beta, chloroplastic	T15_Zn_3.18382.18382.2	2	3.38	*0.8%	0.3%	1	56.6	3.68e+005	(K)VVDLLAPYR(R)	5233066	1045604	0.0019	1.8
	1	1.1	820	46	761.08	761.08	87.1	0+22+142+3+58+6+192+33+42	0+22+142+3+58+6+192+33+42	Trypsin	3.55e+008	LACSA	UniProt_lactuca	Q332X1	Q332X1	ATP synthase subunit beta, chloroplastic	T15_NaCl_3.16439.16439.2	2	3.37	*0.8%	0.3%	1	62.3	2.08e+006	(K)IGLFGGAGVGK(T)	4882857	975562	0.0019	2.0
	1	1.1	820	46	761.08	761.08	87.1	0+22+142+3+58+6+192+33+42	0+22+142+3+58+6+192+33+42	Trypsin	3.55e+008	LACSA	UniProt_lactuca	Q332X1	Q332X1	ATP synthase subunit beta, chloroplastic	T15_Zn_1.16018.16018.2	2	3.36	*0.8%	0.3%	1	56.5	1.53e+006	(K)IGLFGGAGVGK(T)	4882856	975562	0.0017	1.8
	1	1.1	820	46	761.08	761.08	87.1	0+22+142+3+58+6+192+33+42	0+22+142+3+58+6+192+33+42	Trypsin	3.55e+008	LACSA	UniProt_lactuca	Q332X1	Q332X1	ATP synthase subunit beta, chloroplastic	T15_NaCl_2.15237.15237.4	4	3.35	*0.8%	0.3%	1	43.0	6.48e+005	(R)IVGEEHYDTAQEVKQTLQR(Y)	5617887	2244126	0.0075	3.3
	1	1.1	820	46	761.08	761.08	87.1	0+22+142+3+58+6+192+33+42	0+22+142+3+58+6+192+33+42	Trypsin	3.55e+008	LACSA	UniProt_lactuca	Q332X1	Q332X1	ATP synthase subunit beta, chloroplastic	T15_NaCl_1.15844.15845.3	3	3.31	*0.8%	0.3%	1	34.7	9.83e+005	(K)VALVYGQMNEPPGAR(M)	5346119	1601810	0.0107	6.7
	1	1.1	820	46	761.08	761.08	87.1	0+22+142+3+58+6+192+33+42	0+22+142+3+58+6+192+33+42	Trypsin	3.55e+008	LACSA	UniProt_lactuca	Q332X1	Q332X1	ATP synthase subunit beta, chloroplastic	T15_Zn_1.15753.15753.3	3	3.30	*0.8%	0.3%	1	41.5	9.60e+005	(K)VALVYGQMNEPPGAR(M)	5346109	1601810	0.0077	4.8
	1	1.1	820	46	761.08	761.08	87.1	0+22+142+3+58+6+192+33+42	0+22+142+3+58+6+192+33+42	Trypsin	3.55e+008	LACSA	UniProt_lactuca	Q332X1	Q332X1	ATP synthase subunit beta, chloroplastic	T15_Zn_2.17348.17348.2	2	3.29	*0.8%	0.3%	1	47.7	1.41e+006	(K)IGLFGGAGVGK(T)	4882865	975562	0.0035	3.6
	1	1.1	820	46	761.08	761.08	87.1	0+22+142+3+58+6+192+33+42	0+22+142+3+58+6+192+33+42	Trypsin	3.55e+008	LACSA	UniProt_lactuca	Q332X1	Q332X1	ATP synthase subunit beta, chloroplastic	T15_NaCl_2.28392.28392.4	4	3.25	*2%	0.3%	1	40.3	3.79e+003	(R)YKELQDIIAILGLDELSEEDRLTVAR(A)	7514062	3002604	-0.0015	-0.5
	1	1.1	820	46	761.08	761.08	87.1	0+22+142+3+58+6+192+33+42	0+22+142+3+58+6+192+33+42	Trypsin	3.55e+008	LACSA	UniProt_lactuca	Q332X1	Q332X1	ATP synthase subunit beta, chloroplastic	T15_Zn_1.27049.27049.2	2	3.25	*2%	0.3%	1	27.5	8.52e+003	(K)ELQDIIAILGLDELSEEDR(L)	10860766	2171108	0.0381	17.6
	1	1.1	820	46	761.08	761.08	87.1	0+22+142+3+58+6+192+33+42	0+22+142+3+58+6+192+33+42	Trypsin	3.55e+008	LACSA	UniProt_lactuca	Q332X1	Q332X1	ATP synthase subunit beta, chloroplastic	T15_ctrl_1.22761.22761.3	3	3.24	*2%	0.4%	1	50.9	1.78e+004	(R)GMDVIDTGAPLSVPVGGATLGR(I)	6950353	2083085	0.0061	2.9
	1	1.1	820	46	761.08	761.08	87.1	0+22+142+3+58+6+192+33+42	0+22+142+3+58+6+192+33+42	Trypsin	3.55e+008	LACSA	UniProt_lactuca	Q332X1	Q332X1	ATP synthase subunit beta, chloroplastic	T15_ctrl_3.23524.23524.3	3	3.24	*2%	0.4%	1	37.5	2.25e+006	(R)GMDVIDTGAPLSVPVGGATLGR(I)	6950356	2083085	0.0070	3.4
	1	1.1	820	46	761.08	761.08	87.1	0+22+142+3+58+6+192+33+42	0+22+142+3+58+6+192+33+42	Trypsin	3.55e+008	LACSA	UniProt_lactuca	Q332X1	Q332X1	ATP synthase subunit beta, chloroplastic	T15_Zn_2.26607.26607.3	3	3.23	*2%	0.4%	1	45.8	5.17e+004	(R)IAQIIGPVLDVAFPPGK(M)	5790117	1735015	0.0053	3.0
	1	1.1	820	46	761.08	761.08	87.1	0+22+142+3+58+6+192+33+42	0+22+142+3+58+6+192+33+42	Trypsin	3.55e+008	LACSA	UniProt_lactuca	Q332X1	Q332X1	ATP synthase subunit beta, chloroplastic	T15_NaCl_1.26992.26992.2	2	3.22	*2%	0.4%	1	42.3	3.22e+003	(K)LSIFETGIKVVDLLAPYR(R)	10175854	2034163	0.0001	0.1
	1	1.1	820	46	761.08	761.08	87.1	0+22+142+3+58+6+192+33+42	0+22+142+3+58+6+192+33+42	Trypsin	3.55e+008	LACSA	UniProt_lactuca	Q332X1	Q332X1	ATP synthase subunit beta, chloroplastic	T15_Zn_3.15228.15228.3	3	3.22	*2%	0.4%	1	44.5	9.41e+005	(K)VALVYGQMNEPPGAR(M)	5346111	1601810	0.0083	5.2
	1	1.1	820	46	761.08	761.08	87.1	0+22+142+3+58+6+192+33+42	0+22+142+3+58+6+192+33+42	Trypsin	3.55e+008	LACSA	UniProt_lactuca	Q332X1	Q332X1	ATP synthase subunit beta, chloroplastic	T15_ctrl_2.12573.12573.2	2	3.22	*2%	0.4%	1	48.4	5.85e+005	(R)EGNDLYMEMK(E)	6152644	1229518	0.0038	3.1
	1	1.1	820	46	761.08	761.08	87.1	0+22+142+3+58+6+192+33+42	0+22+142+3+58+6+192+33+42	Trypsin	3.55e+008	LACSA	UniProt_lactuca	Q332X1	Q332X1	ATP synthase subunit beta, chloroplastic	T15_Zn_2.16736.16736.2	2	3.21	*2%	0.4%	1	30.0	1.20e+005	(K)VALVYGQMNEPPGAR(M)	8014101	1601810	0.0025	1.6
	1	1.1	820	46	761.08	761.08	87.1	0+22+142+3+58+6+192+33+42	0+22+142+3+58+6+192+33+42	Trypsin	3.55e+008	LACSA	UniProt_lactuca	Q332X1	Q332X1	ATP synthase subunit beta, chloroplastic	T15_NaCl_3.3449.3449.3	3	3.20	*2%	0.4%	1	43.3	7.07e+005	(K)AHGGVSVFGGVGER(T)	4435634	1328671	0.0051	3.8
	1	1.1	820	46	761.08	761.08	87.1	0+22+142+3+58+6+192+33+42	0+22+142+3+58+6+192+33+42	Trypsin	3.55e+008	LACSA	UniProt_lactuca	Q332X1	Q332X1	ATP synthase subunit beta, chloroplastic	T15_Zn_3.16242.16242.3	3	3.19	*2%	0.4%	1	42.0	7.27e+004	(R)SAPAFIQLDTK(L)	3975523	1190642	0.0008	0.7
	1	1.1	820	46	761.08	761.08	87.1	0+22+142+3+58+6+192+33+42	0+22+142+3+58+6+192+33+42	Trypsin	3.55e+008	LACSA	UniProt_lactuca	Q332X1	Q332X1	ATP synthase subunit beta, chloroplastic	T15_ctrl_1.16540.16540.2	2	3.19	*2%	0.4%	1	46.6	7.21e+004	(R)SAPAFIQLDTK(L)	5958248	1190642	0.0008	0.6
	1	1.1	820	46	761.08	761.08	87.1	0+22+142+3+58+6+192+33+42	0+22+142+3+58+6+192+33+42	Trypsin	3.55e+008	LACSA	UniProt_lactuca	Q332X1	Q332X1	ATP synthase subunit beta, chloroplastic	T15_NaCl_3.21894.21894.2	2	3.15	*2%	0.4%	1	43.0	1.39e+005	(K)MPNIYNALVVK(G)	6313533	1261697	0.0020	1.6
	1	1.1	820	46	761.08	761.08	87.1	0+22+142+3+58+6+192+33+42	0+22+142+3+58+6+192+33+42	Trypsin	3.55e+008	LACSA	UniProt_lactuca	Q332X1	Q332X1	ATP synthase subunit beta, chloroplastic	T15_ctrl_1.15423.15423.3	3	3.15	*2%	0.4%	1	37.5	7.82e+005	(K)VALVYGQMNEPPGAR(M)	5346113	1601810	0.0089	5.6
	1	1.1	820	46	761.08	761.08	87.1	0+22+142+3+58+6+192+33+42	0+22+142+3+58+6+192+33+42	Trypsin	3.55e+008	LACSA	UniProt_lactuca	Q332X1	Q332X1	ATP synthase subunit beta, chloroplastic	T15_Zn_2.4353.4353.3	3	3.11	*2%	0.4%	1	48.2	1.08e+006	(K)AMNLEMESNLKK(-)	4699051	1407697	0.0037	2.6
	1	1.1	820	46	761.08	761.08	87.1	0+22+142+3+58+6+192+33+42	0+22+142+3+58+6+192+33+42	Trypsin	3.55e+008	LACSA	UniProt_lactuca	Q332X1	Q332X1	ATP synthase subunit beta, chloroplastic	T15_Zn_2.16179.16179.2	2	3.08	*2%	0.4%	1	46.3	4.09e+005	(K)AMNLEMESNLK(K)	6403064	1279602	0.0034	2.7
	1	1.1	820	46	761.08	761.08	87.1	0+22+142+3+58+6+192+33+42	0+22+142+3+58+6+192+33+42	Trypsin	3.55e+008	LACSA	UniProt_lactuca	Q332X1	Q332X1	ATP synthase subunit beta, chloroplastic	T15_Zn_2.26313.26313.3	3	3.08	*2%	0.4%	1	45.3	4.95e+004	(R)VGLTALTMAEYFR(D)	4912589	1471761	0.0008	0.5
	1	1.1	820	46	761.08	761.08	87.1	0+22+142+3+58+6+192+33+42	0+22+142+3+58+6+192+33+42	Trypsin	3.55e+008	LACSA	UniProt_lactuca	Q332X1	Q332X1	ATP synthase subunit beta, chloroplastic	T15_Zn_2.3129.3129.3	3	3.08	*2%	0.4%	1	39.5	4.56e+005	(R)TREGNDLYMEMK(E)	4962300	1486667	0.0090	6.0
	1	1.1	820	46	761.08	761.08	87.1	0+22+142+3+58+6+192+33+42	0+22+142+3+58+6+192+33+42	Trypsin	3.55e+008	LACSA	UniProt_lactuca	Q332X1	Q332X1	ATP synthase subunit beta, chloroplastic	T15_NaCl_1.25350.25350.3	3	3.07	*2%	0.4%	1	42.3	3.43e+004	(R)VGLTALTMAEYFR(D)	4912598	1471761	0.0035	2.4
	1	1.1	820	46	761.08	761.08	87.1	0+22+142+3+58+6+192+33+42	0+22+142+3+58+6+192+33+42	Trypsin	3.55e+008	LACSA	UniProt_lactuca	Q332X1	Q332X1	ATP synthase subunit beta, chloroplastic	T15_Zn_2.22761.22761.2	2	3.07	*2%	0.4%	1	29.7	1.09e+004	(K)MPNIYNALVVK(G)	6313535	1261697	0.0024	1.9
	1	1.1	820	46	761.08	761.08	87.1	0+22+142+3+58+6+192+33+42	0+22+142+3+58+6+192+33+42	Trypsin	3.55e+008	LACSA	UniProt_lactuca	Q332X1	Q332X1	ATP synthase subunit beta, chloroplastic	T15_ctrl_1.3713.3713.2	2	3.07	*2%	0.4%	1	47.4	2.18e+005	(K)AMNLEMESNLKK(-)	7043567	1407697	0.0091	6.4
	1	1.1	820	46	761.08	761.08	87.1	0+22+142+3+58+6+192+33+42	0+22+142+3+58+6+192+33+42	Trypsin	3.55e+008	LACSA	UniProt_lactuca	Q332X1	Q332X1	ATP synthase subunit beta, chloroplastic	T15_NaCl_3.17636.17636.4	4	3.06	*2%	0.4%	1	34.0	2.04e+005	(R)TREGNDLYMEMKESGVINEK(N)	5865318	2343095	0.0098	4.2
	1	1.1	820	46	761.08	761.08	87.1	0+22+142+3+58+6+192+33+42	0+22+142+3+58+6+192+33+42	Trypsin	3.55e+008	LACSA	UniProt_lactuca	Q332X1	Q332X1	ATP synthase subunit beta, chloroplastic	T15_ctrl_1.14554.14554.2	2	3.05	*2%	0.4%	1	52.9	2.42e+005	(K)AMNLEMESNLK(K)	6403051	1279602	0.0008	0.7
	1	1.1	820	46	761.08	761.08	87.1	0+22+142+3+58+6+192+33+42	0+22+142+3+58+6+192+33+42	Trypsin	3.55e+008	LACSA	UniProt_lactuca	Q332X1	Q332X1	ATP synthase subunit beta, chloroplastic	T15_NaCl_1.15166.15166.4	4	3.03	*2%	0.4%	1	36.6	9.46e+005	(R)IVGEEHYDTAQEVKQTLQR(Y)	5617888	2244126	0.0079	3.5
	1	1.1	820	46	761.08	761.08	87.1	0+22+142+3+58+6+192+33+42	0+22+142+3+58+6+192+33+42	Trypsin	3.55e+008	LACSA	UniProt_lactuca	Q332X1	Q332X1	ATP synthase subunit beta, chloroplastic	T15_Zn_3.3834.3834.3	3	3.03	*2%	0.4%	1	45.4	1.19e+006	(K)AMNLEMESNLKK(-)	4699053	1407697	0.0043	3.1
	1	1.1	820	46	761.08	761.08	87.1	0+22+142+3+58+6+192+33+42	0+22+142+3+58+6+192+33+42	Trypsin	3.55e+008	LACSA	UniProt_lactuca	Q332X1	Q332X1	ATP synthase subunit beta, chloroplastic	T15_ctrl_2.3380.3380.3	3	3.03	*2%	0.4%	1	59.9	3.90e+005	(R)TREGNDLYMEMK(E)	4962283	1486667	0.0039	2.6
	1	1.1	820	46	761.08	761.08	87.1	0+22+142+3+58+6+192+33+42	0+22+142+3+58+6+192+33+42	Trypsin	3.55e+008	LACSA	UniProt_lactuca	Q332X1	Q332X1	ATP synthase subunit beta, chloroplastic	T15_Zn_1.27146.27146.2	2	3.02	*2%	0.4%	1	45.3	4.19e+003	(R)MPSAVGYQPTLSTEMGSLQERITSTK(E)	14066714	2812386	-0.0500	-17.8
	1	1.1	820	46	761.08	761.08	87.1	0+22+142+3+58+6+192+33+42	0+22+142+3+58+6+192+33+42	Trypsin	3.55e+008	LACSA	UniProt_lactuca	Q332X1	Q332X1	ATP synthase subunit beta, chloroplastic	T15_NaCl_1.16309.16309.2	2	3.01	*2%	0.4%	1	32.3	2.50e+005	(K)IGLFGGAGVGK(T)	4882858	975562	0.0021	2.2
	1	1.1	820	46	761.08	761.08	87.1	0+22+142+3+58+6+192+33+42	0+22+142+3+58+6+192+33+42	Trypsin	3.55e+008	LACSA	UniProt_lactuca	Q332X1	Q332X1	ATP synthase subunit beta, chloroplastic	T15_NaCl_3.26964.26964.2	2	3.01	*2%	0.4%	1	45.1	1.20e+004	(R)IAQIIGPVLDVAFPPGKMPNIYNALVVK(G)	14893555	2977695	0.0090	3.0
	1	1.1	820	46	761.08	761.08	87.1	0+22+142+3+58+6+192+33+42	0+22+142+3+58+6+192+33+42	Trypsin	3.55e+008	LACSA	UniProt_lactuca	Q332X1	Q332X1	ATP synthase subunit beta, chloroplastic	T15_Zn_3.15458.15458.3	3	3.01	*2%	0.4%	1	38.1	1.22e+005	(K)VVDLLAPYRR(G)	4012414	1201705	0.0045	3.7
	1	1.1	820	46	761.08	761.08	87.1	0+22+142+3+58+6+192+33+42	0+22+142+3+58+6+192+33+42	Trypsin	3.55e+008	LACSA	UniProt_lactuca	Q332X1	Q332X1	ATP synthase subunit beta, chloroplastic	T15_ctrl_1.28649.28649.4	4	3.01	*2%	0.4%	1	43.7	2.06e+003	(R)YKELQDIIAILGLDELSEEDRLTVAR(A)	7514077	3002604	0.0045	1.5
	2	2.1	1002	53	709.33	709.33|505.89|227.38	71.9	0+8+71+52+82+4+95+7+39+63+56	0+8+71+52+82+4+95+7+39+63+56|0+5+47+52+82+4+95+7+39+63+10+10|0+5+65+52+56+6	Trypsin	1.10e+009	LACSA	UniProt_lactuca	P48706	P48706|D0G880|U3PYD0	Ribulose bisphosphate carboxylase large chain	T15_ctrl_2.25448.25592.3	3	25.25	*<0.1%	<0.1%	1	100.0	7.91e+006	(K)LTYYTPEYETKDTDILAAFR(V)	8040684	2410181	0.0094	3.9
	2	2.1	1002	53	709.33	709.33|505.89|227.38	71.9	0+8+71+52+82+4+95+7+39+63+56	0+8+71+52+82+4+95+7+39+63+56|0+5+47+52+82+4+95+7+39+63+10+10|0+5+65+52+56+6	Trypsin	1.10e+009	LACSA	UniProt_lactuca	P48706	P48706|D0G880|U3PYD0	Ribulose bisphosphate carboxylase large chain	T15_NaCl_2.26710.26710.3	3	24.35	*<0.1%	<0.1%	1	93.2	3.40e+004	(R)VTPQPGVPPEEAGAAVAAESSTGTWTTVWTDGLTSLDR(Y)	12856230	3854872	-0.0175	-4.5
	2	2.1	1002	53	709.33	709.33|505.89|227.38	71.9	0+8+71+52+82+4+95+7+39+63+56	0+8+71+52+82+4+95+7+39+63+56|0+5+47+52+82+4+95+7+39+63+10+10|0+5+65+52+56+6	Trypsin	1.10e+009	LACSA	UniProt_lactuca	P48706	P48706|D0G880|U3PYD0	Ribulose bisphosphate carboxylase large chain	T15_NaCl_1.24135.24172.3	3	24.20	*<0.1%	<0.1%	1	96.7	8.28e+005	(K)LTYYTPEYETKDTDILAAFR(V)	8040678	2410181	0.0076	3.1
	2	2.1	1002	53	709.33	709.33|505.89|227.38	71.9	0+8+71+52+82+4+95+7+39+63+56	0+8+71+52+82+4+95+7+39+63+56|0+5+47+52+82+4+95+7+39+63+10+10|0+5+65+52+56+6	Trypsin	1.10e+009	LACSA	UniProt_lactuca	P48706	P48706|D0G880|U3PYD0	Ribulose bisphosphate carboxylase large chain	T15_Zn_3.25743.25829.3	3	23.56	*<0.1%	<0.1%	1	90.9	5.21e+004	(R)VTPQPGVPPEEAGAAVAAESSTGTWTTVWTDGLTSLDR(Y)	12856293	3854872	0.0014	0.4
	2	2.1	1002	53	709.33	709.33|505.89|227.38	71.9	0+8+71+52+82+4+95+7+39+63+56	0+8+71+52+82+4+95+7+39+63+56|0+5+47+52+82+4+95+7+39+63+10+10|0+5+65+52+56+6	Trypsin	1.10e+009	LACSA	UniProt_lactuca	P48706	P48706|D0G880|U3PYD0	Ribulose bisphosphate carboxylase large chain	T15_ctrl_2.26610.26743.2	2	23.51	*<0.1%	<0.1%	1	96.0	2.68e+005	(R)FLFCAEAIFK(S)	6233224	1245634	0.0039	3.1
	2	2.1	1002	53	709.33	709.33|505.89|227.38	71.9	0+8+71+52+82+4+95+7+39+63+56	0+8+71+52+82+4+95+7+39+63+56|0+5+47+52+82+4+95+7+39+63+10+10|0+5+65+52+56+6	Trypsin	1.10e+009	LACSA	UniProt_lactuca	P48706	P48706|D0G880|U3PYD0	Ribulose bisphosphate carboxylase large chain	T15_Zn_1.26370.26460.3	3	23.49	*<0.1%	<0.1%	1	94.3	9.70e+004	(R)VTPQPGVPPEEAGAAVAAESSTGTWTTVWTDGLTSLDR(Y)	12856342	3854872	0.0161	4.2
	2	2.1	1002	53	709.33	709.33|505.89|227.38	71.9	0+8+71+52+82+4+95+7+39+63+56	0+8+71+52+82+4+95+7+39+63+56|0+5+47+52+82+4+95+7+39+63+10+10|0+5+65+52+56+6	Trypsin	1.10e+009	LACSA	UniProt_lactuca	P48706	P48706|D0G880|U3PYD0	Ribulose bisphosphate carboxylase large chain	T15_NaCl_3.26580.26580.4	4	23.41	*<0.1%	<0.1%	1	89.5	7.08e+004	(R)EITLGFVDLLRDDFIEKDR(S)	5743080	2294203	0.0075	3.3
	2	2.1	1002	53	709.33	709.33|505.89|227.38	71.9	0+8+71+52+82+4+95+7+39+63+56	0+8+71+52+82+4+95+7+39+63+56|0+5+47+52+82+4+95+7+39+63+10+10|0+5+65+52+56+6	Trypsin	1.10e+009	LACSA	UniProt_lactuca	P48706	P48706|D0G880|U3PYD0	Ribulose bisphosphate carboxylase large chain	T15_ctrl_3.26674.26864.4	4	23.34	*<0.1%	<0.1%	1	93.5	1.04e+005	(R)VTPQPGVPPEEAGAAVAAESSTGTWTTVWTDGLTSLDR(Y)	9644761	3854872	0.0107	2.8
	2	2.1	1002	53	709.33	709.33|505.89|227.38	71.9	0+8+71+52+82+4+95+7+39+63+56	0+8+71+52+82+4+95+7+39+63+56|0+5+47+52+82+4+95+7+39+63+10+10|0+5+65+52+56+6	Trypsin	1.10e+009	LACSA	UniProt_lactuca	P48706	P48706|D0G880|U3PYD0	Ribulose bisphosphate carboxylase large chain	T15_ctrl_1.26066.26066.3	3	23.32	*<0.1%	<0.1%	1	96.5	6.44e+003	(R)VTPQPGVPPEEAGAAVAAESSTGTWTTVWTDGLTSLDR(Y)	12856273	3854872	-0.0046	-1.2
	2	2.1	1002	53	709.33	709.33|505.89|227.38	71.9	0+8+71+52+82+4+95+7+39+63+56	0+8+71+52+82+4+95+7+39+63+56|0+5+47+52+82+4+95+7+39+63+10+10|0+5+65+52+56+6	Trypsin	1.10e+009	LACSA	UniProt_lactuca	P48706	P48706|D0G880|U3PYD0	Ribulose bisphosphate carboxylase large chain	T15_NaCl_2.26574.26603.4	4	23.25	*<0.1%	<0.1%	1	96.4	5.79e+004	(R)EITLGFVDLLRDDFIEKDR(S)	5743079	2294203	0.0071	3.1
	2	2.1	1002	53	709.33	709.33|505.89|227.38	71.9	0+8+71+52+82+4+95+7+39+63+56	0+8+71+52+82+4+95+7+39+63+56|0+5+47+52+82+4+95+7+39+63+10+10|0+5+65+52+56+6	Trypsin	1.10e+009	LACSA	UniProt_lactuca	P48706	P48706|D0G880|U3PYD0	Ribulose bisphosphate carboxylase large chain	T15_Zn_1.26630.26631.2	2	23.17	*<0.1%	<0.1%	1	100.0	2.51e+004	(R)EITLGFVDLLRDDFIEK(D)	10120458	2023075	0.0097	4.8
	2	2.1	1002	53	709.33	709.33|505.89|227.38	71.9	0+8+71+52+82+4+95+7+39+63+56	0+8+71+52+82+4+95+7+39+63+56|0+5+47+52+82+4+95+7+39+63+10+10|0+5+65+52+56+6	Trypsin	1.10e+009	LACSA	UniProt_lactuca	P48706	P48706|D0G880|U3PYD0	Ribulose bisphosphate carboxylase large chain	T15_Zn_2.27257.27365.4	4	23.07	*<0.1%	<0.1%	1	93.0	1.42e+004	(R)VTPQPGVPPEEAGAAVAAESSTGTWTTVWTDGLTSLDR(Y)	9644762	3854872	0.0111	2.9
	2	2.1	1002	53	709.33	709.33|505.89|227.38	71.9	0+8+71+52+82+4+95+7+39+63+56	0+8+71+52+82+4+95+7+39+63+56|0+5+47+52+82+4+95+7+39+63+10+10|0+5+65+52+56+6	Trypsin	1.10e+009	LACSA	UniProt_lactuca	P48706	P48706|D0G880|U3PYD0	Ribulose bisphosphate carboxylase large chain	T15_Zn_2.27481.27481.3	3	23.04	*<0.1%	<0.1%	1	91.1	7.61e+004	(R)VTPQPGVPPEEAGAAVAAESSTGTWTTVWTDGLTSLDR(Y)	12856312	3854872	0.0071	1.8
	2	2.1	1002	53	709.33	709.33|505.89|227.38	71.9	0+8+71+52+82+4+95+7+39+63+56	0+8+71+52+82+4+95+7+39+63+56|0+5+47+52+82+4+95+7+39+63+10+10|0+5+65+52+56+6	Trypsin	1.10e+009	LACSA	UniProt_lactuca	P48706	P48706|D0G880|U3PYD0	Ribulose bisphosphate carboxylase large chain	T15_NaCl_2.26689.26720.4	4	23.02	*<0.1%	<0.1%	1	92.4	5.02e+004	(R)VTPQPGVPPEEAGAAVAAESSTGTWTTVWTDGLTSLDR(Y)	9644687	3854872	-0.0189	-4.9
	2	2.1	1002	53	709.33	709.33|505.89|227.38	71.9	0+8+71+52+82+4+95+7+39+63+56	0+8+71+52+82+4+95+7+39+63+56|0+5+47+52+82+4+95+7+39+63+10+10|0+5+65+52+56+6	Trypsin	1.10e+009	LACSA	UniProt_lactuca	P48706	P48706|D0G880|U3PYD0	Ribulose bisphosphate carboxylase large chain	T15_Zn_1.26352.26487.4	4	22.93	*<0.1%	<0.1%	1	95.1	1.34e+005	(R)VTPQPGVPPEEAGAAVAAESSTGTWTTVWTDGLTSLDR(Y)	9644784	3854872	0.0199	5.1
	2	2.1	1002	53	709.33	709.33|505.89|227.38	71.9	0+8+71+52+82+4+95+7+39+63+56	0+8+71+52+82+4+95+7+39+63+56|0+5+47+52+82+4+95+7+39+63+10+10|0+5+65+52+56+6	Trypsin	1.10e+009	LACSA	UniProt_lactuca	P48706	P48706|D0G880|U3PYD0	Ribulose bisphosphate carboxylase large chain	T15_Zn_3.23395.23395.3	3	22.69	*<0.1%	<0.1%	1	94.9	1.70e+006	(K)LTYYTPEYETKDTDILAAFR(V)	8040682	2410181	0.0088	3.6
	2	2.1	1002	53	709.33	709.33|505.89|227.38	71.9	0+8+71+52+82+4+95+7+39+63+56	0+8+71+52+82+4+95+7+39+63+56|0+5+47+52+82+4+95+7+39+63+10+10|0+5+65+52+56+6	Trypsin	1.10e+009	LACSA	UniProt_lactuca	P48706	P48706|D0G880|U3PYD0	Ribulose bisphosphate carboxylase large chain	T15_ctrl_2.27755.27779.4	4	22.68	*<0.1%	<0.1%	1	89.8	1.11e+004	(R)VTPQPGVPPEEAGAAVAAESSTGTWTTVWTDGLTSLDR(Y)	9644809	3854872	0.0299	7.7
	2	2.1	1002	53	709.33	709.33|505.89|227.38	71.9	0+8+71+52+82+4+95+7+39+63+56	0+8+71+52+82+4+95+7+39+63+56|0+5+47+52+82+4+95+7+39+63+10+10|0+5+65+52+56+6	Trypsin	1.10e+009	LACSA	UniProt_lactuca	P48706	P48706|D0G880|U3PYD0	Ribulose bisphosphate carboxylase large chain	T15_ctrl_1.23751.23751.3	3	22.51	*<0.1%	<0.1%	1	96.5	2.18e+006	(K)LTYYTPEYETKDTDILAAFR(V)	8040683	2410181	0.0091	3.8
	2	2.1	1002	53	709.33	709.33|505.89|227.38	71.9	0+8+71+52+82+4+95+7+39+63+56	0+8+71+52+82+4+95+7+39+63+56|0+5+47+52+82+4+95+7+39+63+10+10|0+5+65+52+56+6	Trypsin	1.10e+009	LACSA	UniProt_lactuca	P48706	P48706|D0G880|U3PYD0	Ribulose bisphosphate carboxylase large chain	T15_Zn_3.23115.23258.3	3	22.40	*<0.1%	<0.1%	1	94.2	5.97e+006	(K)LTYYTPEYETKDTDILAAFR(V)	8040682	2410181	0.0088	3.6
	2	2.1	1002	53	709.33	709.33|505.89|227.38	71.9	0+8+71+52+82+4+95+7+39+63+56	0+8+71+52+82+4+95+7+39+63+56|0+5+47+52+82+4+95+7+39+63+10+10|0+5+65+52+56+6	Trypsin	1.10e+009	LACSA	UniProt_lactuca	P48706	P48706|D0G880|U3PYD0	Ribulose bisphosphate carboxylase large chain	T15_ctrl_3.13365.13593.2	2	21.50	*<0.1%	<0.1%	1	96.7	2.19e+006	(K)LTYYTPEYETK(D)	7043402	1407668	0.0053	3.8
	2	2.1	1002	53	709.33	709.33|505.89|227.38	71.9	0+8+71+52+82+4+95+7+39+63+56	0+8+71+52+82+4+95+7+39+63+56|0+5+47+52+82+4+95+7+39+63+10+10|0+5+65+52+56+6	Trypsin	1.10e+009	LACSA	UniProt_lactuca	P48706	P48706|D0G880|U3PYD0	Ribulose bisphosphate carboxylase large chain	T15_Zn_1.12688.12867.2	2	21.44	*<0.1%	<0.1%	1	96.6	1.21e+007	(K)LTYYTPEYETK(D)	7043390	1407668	0.0029	2.0
	2	2.1	1002	53	709.33	709.33|505.89|227.38	71.9	0+8+71+52+82+4+95+7+39+63+56	0+8+71+52+82+4+95+7+39+63+56|0+5+47+52+82+4+95+7+39+63+10+10|0+5+65+52+56+6	Trypsin	1.10e+009	LACSA	UniProt_lactuca	P48706	P48706|D0G880|U3PYD0	Ribulose bisphosphate carboxylase large chain	T15_NaCl_1.26294.26294.4	4	21.39	*<0.1%	<0.1%	1	89.4	5.73e+003	(R)VTPQPGVPPEEAGAAVAAESSTGTWTTVWTDGLTSLDR(Y)	9644773	3854872	0.0155	4.0
	2	2.1	1002	53	709.33	709.33|505.89|227.38	71.9	0+8+71+52+82+4+95+7+39+63+56	0+8+71+52+82+4+95+7+39+63+56|0+5+47+52+82+4+95+7+39+63+10+10|0+5+65+52+56+6	Trypsin	1.10e+009	LACSA	UniProt_lactuca	P48706	P48706|D0G880|U3PYD0	Ribulose bisphosphate carboxylase large chain	T15_NaCl_3.26509.26514.4	4	21.33	*<0.1%	<0.1%	1	88.7	7.50e+003	(R)VTPQPGVPPEEAGAAVAAESSTGTWTTVWTDGLTSLDR(Y)	9644790	3854872	0.0223	5.8
	2	2.1	1002	53	709.33	709.33|505.89|227.38	71.9	0+8+71+52+82+4+95+7+39+63+56	0+8+71+52+82+4+95+7+39+63+56|0+5+47+52+82+4+95+7+39+63+10+10|0+5+65+52+56+6	Trypsin	1.10e+009	LACSA	UniProt_lactuca	P48706	P48706|D0G880|U3PYD0	Ribulose bisphosphate carboxylase large chain	T15_Zn_1.26153.26308.4	4	21.11	*<0.1%	<0.1%	1	89.7	9.05e+004	(R)VTPQPGVPPEEAGAAVAAESSTGTWTTVWTDGLTSLDR(Y)	9644776	3854872	0.0167	4.3
	2	2.1	1002	53	709.33	709.33|505.89|227.38	71.9	0+8+71+52+82+4+95+7+39+63+56	0+8+71+52+82+4+95+7+39+63+56|0+5+47+52+82+4+95+7+39+63+10+10|0+5+65+52+56+6	Trypsin	1.10e+009	LACSA	UniProt_lactuca	P48706	P48706|D0G880|U3PYD0	Ribulose bisphosphate carboxylase large chain	T15_ctrl_2.27976.28001.4	4	21.10	*<0.1%	<0.1%	1	89.1	2.94e+004	(R)VTPQPGVPPEEAGAAVAAESSTGTWTTVWTDGLTSLDR(Y)	9644756	3854872	0.0087	2.2
	2	2.1	1002	53	709.33	709.33|505.89|227.38	71.9	0+8+71+52+82+4+95+7+39+63+56	0+8+71+52+82+4+95+7+39+63+56|0+5+47+52+82+4+95+7+39+63+10+10|0+5+65+52+56+6	Trypsin	1.10e+009	LACSA	UniProt_lactuca	P48706	P48706|D0G880|U3PYD0	Ribulose bisphosphate carboxylase large chain	T15_ctrl_2.14301.14506.2	2	21.09	*<0.1%	<0.1%	1	98.6	3.31e+006	(K)LTYYTPEYETK(D)	7043389	1407668	0.0027	1.9
	2	2.1	1002	53	709.33	709.33|505.89|227.38	71.9	0+8+71+52+82+4+95+7+39+63+56	0+8+71+52+82+4+95+7+39+63+56|0+5+47+52+82+4+95+7+39+63+10+10|0+5+65+52+56+6	Trypsin	1.10e+009	LACSA	UniProt_lactuca	P48706	P48706|D0G880|U3PYD0	Ribulose bisphosphate carboxylase large chain	T15_Zn_3.1412.1413.2	2	20.95	*<0.1%	<0.1%	1	100.0	2.65e+004	(R)MSGGDHIHSGTVVGK(L)	7413556	1481717	-0.0126	-8.5
	2	2.1	1002	53	709.33	709.33|505.89|227.38	71.9	0+8+71+52+82+4+95+7+39+63+56	0+8+71+52+82+4+95+7+39+63+56|0+5+47+52+82+4+95+7+39+63+10+10|0+5+65+52+56+6	Trypsin	1.10e+009	LACSA	UniProt_lactuca	P48706	P48706|D0G880|U3PYD0	Ribulose bisphosphate carboxylase large chain	T15_ctrl_3.26939.26940.4	4	20.95	*<0.1%	<0.1%	1	92.0	6.43e+004	(R)VTPQPGVPPEEAGAAVAAESSTGTWTTVWTDGLTSLDR(Y)	9644761	3854872	0.0107	2.8
	2	2.1	1002	53	709.33	709.33|505.89|227.38	71.9	0+8+71+52+82+4+95+7+39+63+56	0+8+71+52+82+4+95+7+39+63+56|0+5+47+52+82+4+95+7+39+63+10+10|0+5+65+52+56+6	Trypsin	1.10e+009	LACSA	UniProt_lactuca	P48706	P48706|D0G880|U3PYD0	Ribulose bisphosphate carboxylase large chain	T15_NaCl_2.26491.26512.3	3	20.61	*<0.1%	<0.1%	1	86.0	2.87e+004	(R)VTPQPGVPPEEAGAAVAAESSTGTWTTVWTDGLTSLDR(Y)	12856326	3854872	0.0113	2.9
	2	2.1	1002	53	709.33	709.33|505.89|227.38	71.9	0+8+71+52+82+4+95+7+39+63+56	0+8+71+52+82+4+95+7+39+63+56|0+5+47+52+82+4+95+7+39+63+10+10|0+5+65+52+56+6	Trypsin	1.10e+009	LACSA	UniProt_lactuca	P48706	P48706|D0G880|U3PYD0	Ribulose bisphosphate carboxylase large chain	T15_NaCl_3.26587.26587.3	3	20.55	*<0.1%	<0.1%	1	91.7	5.24e+004	(R)EITLGFVDLLRDDFIEKDR(S)	7654076	2294203	0.0056	2.4
	2	2.1	1002	53	709.33	709.33|505.89|227.38	71.9	0+8+71+52+82+4+95+7+39+63+56	0+8+71+52+82+4+95+7+39+63+56|0+5+47+52+82+4+95+7+39+63+10+10|0+5+65+52+56+6	Trypsin	1.10e+009	LACSA	UniProt_lactuca	P48706	P48706|D0G880|U3PYD0	Ribulose bisphosphate carboxylase large chain	T15_NaCl_3.26714.26786.3	3	20.43	*<0.1%	<0.1%	1	89.3	4.56e+004	(R)VTPQPGVPPEEAGAAVAAESSTGTWTTVWTDGLTSLDR(Y)	12856278	3854872	-0.0031	-0.8
	2	2.1	1002	53	709.33	709.33|505.89|227.38	71.9	0+8+71+52+82+4+95+7+39+63+56	0+8+71+52+82+4+95+7+39+63+56|0+5+47+52+82+4+95+7+39+63+10+10|0+5+65+52+56+6	Trypsin	1.10e+009	LACSA	UniProt_lactuca	P48706	P48706|D0G880|U3PYD0	Ribulose bisphosphate carboxylase large chain	T15_Zn_3.25623.25623.3	3	20.38	*<0.1%	<0.1%	1	94.0	6.31e+004	(R)EITLGFVDLLRDDFIEKDR(S)	7654092	2294203	0.0104	4.5
	2	2.1	1002	53	709.33	709.33|505.89|227.38	71.9	0+8+71+52+82+4+95+7+39+63+56	0+8+71+52+82+4+95+7+39+63+56|0+5+47+52+82+4+95+7+39+63+10+10|0+5+65+52+56+6	Trypsin	1.10e+009	LACSA	UniProt_lactuca	P48706	P48706|D0G880|U3PYD0	Ribulose bisphosphate carboxylase large chain	T15_NaCl_3.24141.24265.3	3	20.31	*<0.1%	<0.1%	1	90.9	5.03e+006	(K)LTYYTPEYETKDTDILAAFR(V)	8040681	2410181	0.0085	3.5
	2	2.1	1002	53	709.33	709.33|505.89|227.38	71.9	0+8+71+52+82+4+95+7+39+63+56	0+8+71+52+82+4+95+7+39+63+56|0+5+47+52+82+4+95+7+39+63+10+10|0+5+65+52+56+6	Trypsin	1.10e+009	LACSA	UniProt_lactuca	P48706	P48706|D0G880|U3PYD0	Ribulose bisphosphate carboxylase large chain	T15_Zn_3.1705.1706.2	2	20.31	*<0.1%	<0.1%	1	97.9	2.13e+005	(R)IPTAYVK(T)	3962377	791466	0.0020	2.5
	2	2.1	1002	53	709.33	709.33|505.89|227.38	71.9	0+8+71+52+82+4+95+7+39+63+56	0+8+71+52+82+4+95+7+39+63+56|0+5+47+52+82+4+95+7+39+63+10+10|0+5+65+52+56+6	Trypsin	1.10e+009	LACSA	UniProt_lactuca	P48706	P48706|D0G880|U3PYD0	Ribulose bisphosphate carboxylase large chain	T15_ctrl_1.1415.1416.2	2	20.20	*<0.1%	<0.1%	1	100.0	3.94e+004	(R)MSGGDHIHSGTVVGK(L)	7413558	1481717	-0.0122	-8.2
	2	2.1	1002	53	709.33	709.33|505.89|227.38	71.9	0+8+71+52+82+4+95+7+39+63+56	0+8+71+52+82+4+95+7+39+63+56|0+5+47+52+82+4+95+7+39+63+10+10|0+5+65+52+56+6	Trypsin	1.10e+009	LACSA	UniProt_lactuca	P48706	P48706|D0G880|U3PYD0	Ribulose bisphosphate carboxylase large chain	T15_Zn_1.2586.2587.2	2	20.05	*<0.1%	<0.1%	1	81.4	9.54e+005	(K)TFQGPPHGIQVER(D)	7333825	1465755	0.0031	2.1
	2	2.1	1002	53	709.33	709.33|505.89|227.38	71.9	0+8+71+52+82+4+95+7+39+63+56	0+8+71+52+82+4+95+7+39+63+56|0+5+47+52+82+4+95+7+39+63+10+10|0+5+65+52+56+6	Trypsin	1.10e+009	LACSA	UniProt_lactuca	P48706	P48706|D0G880|U3PYD0	Ribulose bisphosphate carboxylase large chain	T15_Zn_3.12170.12345.2	2	19.93	*<0.1%	<0.1%	1	95.0	3.70e+006	(K)LTYYTPEYETK(D)	7043389	1407668	0.0027	1.9
	2	2.1	1002	53	709.33	709.33|505.89|227.38	71.9	0+8+71+52+82+4+95+7+39+63+56	0+8+71+52+82+4+95+7+39+63+56|0+5+47+52+82+4+95+7+39+63+10+10|0+5+65+52+56+6	Trypsin	1.10e+009	LACSA	UniProt_lactuca	P48706	P48706|D0G880|U3PYD0	Ribulose bisphosphate carboxylase large chain	T15_ctrl_2.27850.27850.3	3	19.89	*<0.1%	<0.1%	1	91.3	4.82e+004	(R)EITLGFVDLLRDDFIEKDR(S)	7654087	2294203	0.0089	3.9
	2	2.1	1002	53	709.33	709.33|505.89|227.38	71.9	0+8+71+52+82+4+95+7+39+63+56	0+8+71+52+82+4+95+7+39+63+56|0+5+47+52+82+4+95+7+39+63+10+10|0+5+65+52+56+6	Trypsin	1.10e+009	LACSA	UniProt_lactuca	P48706	P48706|D0G880|U3PYD0	Ribulose bisphosphate carboxylase large chain	T15_Zn_1.12320.12501.2	2	19.87	*<0.1%	<0.1%	1	94.6	5.09e+006	(K)LTYYTPEYETK(D)	7043389	1407668	0.0027	1.9
	2	2.1	1002	53	709.33	709.33|505.89|227.38	71.9	0+8+71+52+82+4+95+7+39+63+56	0+8+71+52+82+4+95+7+39+63+56|0+5+47+52+82+4+95+7+39+63+10+10|0+5+65+52+56+6	Trypsin	1.10e+009	LACSA	UniProt_lactuca	P48706	P48706|D0G880|U3PYD0	Ribulose bisphosphate carboxylase large chain	T15_NaCl_2.25342.25466.2	2	19.77	*<0.1%	<0.1%	1	92.0	1.37e+005	(R)FLFCAEAIFK(S)	6233207	1245634	0.0005	0.4
	2	2.1	1002	53	709.33	709.33|505.89|227.38	71.9	0+8+71+52+82+4+95+7+39+63+56	0+8+71+52+82+4+95+7+39+63+56|0+5+47+52+82+4+95+7+39+63+10+10|0+5+65+52+56+6	Trypsin	1.10e+009	LACSA	UniProt_lactuca	P48706	P48706|D0G880|U3PYD0	Ribulose bisphosphate carboxylase large chain	T15_ctrl_2.27978.27978.3	3	19.73	*<0.1%	<0.1%	1	81.4	4.43e+004	(R)VTPQPGVPPEEAGAAVAAESSTGTWTTVWTDGLTSLDR(Y)	12856295	3854872	0.0020	0.5
	2	2.1	1002	53	709.33	709.33|505.89|227.38	71.9	0+8+71+52+82+4+95+7+39+63+56	0+8+71+52+82+4+95+7+39+63+56|0+5+47+52+82+4+95+7+39+63+10+10|0+5+65+52+56+6	Trypsin	1.10e+009	LACSA	UniProt_lactuca	P48706	P48706|D0G880|U3PYD0	Ribulose bisphosphate carboxylase large chain	T15_NaCl_1.26362.26362.4	4	19.56	*<0.1%	<0.1%	1	85.7	6.06e+004	(R)EITLGFVDLLRDDFIEKDR(S)	5743080	2294203	0.0075	3.3
	2	2.1	1002	53	709.33	709.33|505.89|227.38	71.9	0+8+71+52+82+4+95+7+39+63+56	0+8+71+52+82+4+95+7+39+63+56|0+5+47+52+82+4+95+7+39+63+10+10|0+5+65+52+56+6	Trypsin	1.10e+009	LACSA	UniProt_lactuca	P48706	P48706|D0G880|U3PYD0	Ribulose bisphosphate carboxylase large chain	T15_ctrl_3.24334.24422.4	4	19.56	*<0.1%	<0.1%	1	92.5	5.16e+005	(K)LTYYTPEYETKDTDILAAFR(V)	6033025	2410181	0.0069	2.9
	2	2.1	1002	53	709.33	709.33|505.89|227.38	71.9	0+8+71+52+82+4+95+7+39+63+56	0+8+71+52+82+4+95+7+39+63+56|0+5+47+52+82+4+95+7+39+63+10+10|0+5+65+52+56+6	Trypsin	1.10e+009	LACSA	UniProt_lactuca	P48706	P48706|D0G880|U3PYD0	Ribulose bisphosphate carboxylase large chain	T15_Zn_2.25231.25275.3	3	19.52	*<0.1%	<0.1%	1	87.6	1.30e+006	(K)LTYYTPEYETKDTDILAAFR(V)	8040682	2410181	0.0088	3.6
	2	2.1	1002	53	709.33	709.33|505.89|227.38	71.9	0+8+71+52+82+4+95+7+39+63+56	0+8+71+52+82+4+95+7+39+63+56|0+5+47+52+82+4+95+7+39+63+10+10|0+5+65+52+56+6	Trypsin	1.10e+009	LACSA	UniProt_lactuca	P48706	P48706|D0G880|U3PYD0	Ribulose bisphosphate carboxylase large chain	T15_NaCl_3.1744.1745.2	2	19.49	*<0.1%	<0.1%	1	95.2	1.11e+005	(R)IPTAYVK(T)	3962379	791466	0.0024	3.0
	2	2.1	1002	53	709.33	709.33|505.89|227.38	71.9	0+8+71+52+82+4+95+7+39+63+56	0+8+71+52+82+4+95+7+39+63+56|0+5+47+52+82+4+95+7+39+63+10+10|0+5+65+52+56+6	Trypsin	1.10e+009	LACSA	UniProt_lactuca	P48706	P48706|D0G880|U3PYD0	Ribulose bisphosphate carboxylase large chain	T15_ctrl_1.23462.23605.3	3	19.42	*<0.1%	<0.1%	1	91.8	5.82e+006	(K)LTYYTPEYETKDTDILAAFR(V)	8040680	2410181	0.0082	3.4
	2	2.1	1002	53	709.33	709.33|505.89|227.38	71.9	0+8+71+52+82+4+95+7+39+63+56	0+8+71+52+82+4+95+7+39+63+56|0+5+47+52+82+4+95+7+39+63+10+10|0+5+65+52+56+6	Trypsin	1.10e+009	LACSA	UniProt_lactuca	P48706	P48706|D0G880|U3PYD0	Ribulose bisphosphate carboxylase large chain	T15_ctrl_3.26698.26865.3	3	19.42	*<0.1%	<0.1%	1	81.7	4.03e+004	(R)VTPQPGVPPEEAGAAVAAESSTGTWTTVWTDGLTSLDR(Y)	12856345	3854872	0.0170	4.4
	2	2.1	1002	53	709.33	709.33|505.89|227.38	71.9	0+8+71+52+82+4+95+7+39+63+56	0+8+71+52+82+4+95+7+39+63+56|0+5+47+52+82+4+95+7+39+63+10+10|0+5+65+52+56+6	Trypsin	1.10e+009	LACSA	UniProt_lactuca	P48706	P48706|D0G880|U3PYD0	Ribulose bisphosphate carboxylase large chain	T15_ctrl_2.2734.2734.2	2	19.41	*<0.1%	<0.1%	1	73.5	1.44e+006	(K)TFQGPPHGIQVER(D)	7333821	1465755	0.0023	1.6
	2	2.1	1002	53	709.33	709.33|505.89|227.38	71.9	0+8+71+52+82+4+95+7+39+63+56	0+8+71+52+82+4+95+7+39+63+56|0+5+47+52+82+4+95+7+39+63+10+10|0+5+65+52+56+6	Trypsin	1.10e+009	LACSA	UniProt_lactuca	P48706	P48706|D0G880|U3PYD0	Ribulose bisphosphate carboxylase large chain	T15_Zn_3.12491.12531.2	2	19.15	*<0.1%	<0.1%	1	89.4	2.03e+006	(K)LTYYTPEYETK(D)	7043399	1407668	0.0047	3.3
	2	2.1	1002	53	709.33	709.33|505.89|227.38	71.9	0+8+71+52+82+4+95+7+39+63+56	0+8+71+52+82+4+95+7+39+63+56|0+5+47+52+82+4+95+7+39+63+10+10|0+5+65+52+56+6	Trypsin	1.10e+009	LACSA	UniProt_lactuca	P48706	P48706|D0G880|U3PYD0	Ribulose bisphosphate carboxylase large chain	T15_Zn_3.25526.25563.4	4	19.13	*<0.1%	<0.1%	1	90.2	7.75e+003	(R)VTPQPGVPPEEAGAAVAAESSTGTWTTVWTDGLTSLDR(Y)	9644794	3854872	0.0239	6.2
	2	2.1	1002	53	709.33	709.33|505.89|227.38	71.9	0+8+71+52+82+4+95+7+39+63+56	0+8+71+52+82+4+95+7+39+63+56|0+5+47+52+82+4+95+7+39+63+10+10|0+5+65+52+56+6	Trypsin	1.10e+009	LACSA	UniProt_lactuca	P48706	P48706|D0G880|U3PYD0	Ribulose bisphosphate carboxylase large chain	T15_NaCl_3.13122.13304.2	2	19.11	*<0.1%	<0.1%	1	90.7	3.28e+006	(K)LTYYTPEYETK(D)	7043389	1407668	0.0027	1.9
	2	2.1	1002	53	709.33	709.33|505.89|227.38	71.9	0+8+71+52+82+4+95+7+39+63+56	0+8+71+52+82+4+95+7+39+63+56|0+5+47+52+82+4+95+7+39+63+10+10|0+5+65+52+56+6	Trypsin	1.10e+009	LACSA	UniProt_lactuca	P48706	P48706|D0G880|U3PYD0	Ribulose bisphosphate carboxylase large chain	T15_NaCl_3.25335.25468.2	2	19.10	*<0.1%	<0.1%	1	92.7	1.52e+005	(R)FLFCAEAIFK(S)	6233208	1245634	0.0007	0.5
	2	2.1	1002	53	709.33	709.33|505.89|227.38	71.9	0+8+71+52+82+4+95+7+39+63+56	0+8+71+52+82+4+95+7+39+63+56|0+5+47+52+82+4+95+7+39+63+10+10|0+5+65+52+56+6	Trypsin	1.10e+009	LACSA	UniProt_lactuca	P48706	P48706|D0G880|U3PYD0	Ribulose bisphosphate carboxylase large chain	T15_NaCl_2.24121.24263.3	3	18.99	*<0.1%	<0.1%	1	95.9	4.28e+006	(K)LTYYTPEYETKDTDILAAFR(V)	8040686	2410181	0.0100	4.1
	2	2.1	1002	53	709.33	709.33|505.89|227.38	71.9	0+8+71+52+82+4+95+7+39+63+56	0+8+71+52+82+4+95+7+39+63+56|0+5+47+52+82+4+95+7+39+63+10+10|0+5+65+52+56+6	Trypsin	1.10e+009	LACSA	UniProt_lactuca	P48706	P48706|D0G880|U3PYD0	Ribulose bisphosphate carboxylase large chain	T15_Zn_1.1766.1767.2	2	18.94	*<0.1%	<0.1%	1	95.7	1.29e+005	(R)IPTAYVK(T)	3962381	791466	0.0028	3.5
	2	2.1	1002	53	709.33	709.33|505.89|227.38	71.9	0+8+71+52+82+4+95+7+39+63+56	0+8+71+52+82+4+95+7+39+63+56|0+5+47+52+82+4+95+7+39+63+10+10|0+5+65+52+56+6	Trypsin	1.10e+009	LACSA	UniProt_lactuca	P48706	P48706|D0G880|U3PYD0	Ribulose bisphosphate carboxylase large chain	T15_ctrl_1.12555.12765.2	2	18.88	*<0.1%	<0.1%	1	94.9	2.74e+006	(K)LTYYTPEYETK(D)	7043391	1407668	0.0031	2.2
	2	2.1	1002	53	709.33	709.33|505.89|227.38	71.9	0+8+71+52+82+4+95+7+39+63+56	0+8+71+52+82+4+95+7+39+63+56|0+5+47+52+82+4+95+7+39+63+10+10|0+5+65+52+56+6	Trypsin	1.10e+009	LACSA	UniProt_lactuca	P48706	P48706|D0G880|U3PYD0	Ribulose bisphosphate carboxylase large chain	T15_ctrl_1.24676.24813.2	2	18.75	*<0.1%	<0.1%	1	87.7	2.56e+005	(R)FLFCAEAIFK(S)	6233217	1245634	0.0025	2.0
	2	2.1	1002	53	709.33	709.33|505.89|227.38	71.9	0+8+71+52+82+4+95+7+39+63+56	0+8+71+52+82+4+95+7+39+63+56|0+5+47+52+82+4+95+7+39+63+10+10|0+5+65+52+56+6	Trypsin	1.10e+009	LACSA	UniProt_lactuca	P48706	P48706|D0G880|U3PYD0	Ribulose bisphosphate carboxylase large chain	T15_NaCl_2.13214.13431.2	2	18.64	*<0.1%	<0.1%	1	89.9	1.64e+006	(K)LTYYTPEYETK(D)	7043390	1407668	0.0029	2.0
	2	2.1	1002	53	709.33	709.33|505.89|227.38	71.9	0+8+71+52+82+4+95+7+39+63+56	0+8+71+52+82+4+95+7+39+63+56|0+5+47+52+82+4+95+7+39+63+10+10|0+5+65+52+56+6	Trypsin	1.10e+009	LACSA	UniProt_lactuca	P48706	P48706|D0G880|U3PYD0	Ribulose bisphosphate carboxylase large chain	T15_Zn_3.23707.23719.4	4	18.52	*<0.1%	<0.1%	1	88.5	1.02e+005	(K)DYKLTYYTPEYETKDTDILAAFR(V)	7048503	2816367	0.0129	4.6
	2	2.1	1002	53	709.33	709.33|505.89|227.38	71.9	0+8+71+52+82+4+95+7+39+63+56	0+8+71+52+82+4+95+7+39+63+56|0+5+47+52+82+4+95+7+39+63+10+10|0+5+65+52+56+6	Trypsin	1.10e+009	LACSA	UniProt_lactuca	P48706	P48706|D0G880|U3PYD0	Ribulose bisphosphate carboxylase large chain	T15_Zn_2.24990.25094.3	3	18.48	*<0.1%	<0.1%	1	91.3	6.62e+006	(K)LTYYTPEYETKDTDILAAFR(V)	8040674	2410181	0.0064	2.6
	2	2.1	1002	53	709.33	709.33|505.89|227.38	71.9	0+8+71+52+82+4+95+7+39+63+56	0+8+71+52+82+4+95+7+39+63+56|0+5+47+52+82+4+95+7+39+63+10+10|0+5+65+52+56+6	Trypsin	1.10e+009	LACSA	UniProt_lactuca	P48706	P48706|D0G880|U3PYD0	Ribulose bisphosphate carboxylase large chain	T15_ctrl_3.25466.25591.2	2	18.46	*<0.1%	<0.1%	1	84.3	2.85e+005	(R)FLFCAEAIFK(S)	6233221	1245634	0.0033	2.6
	2	2.1	1002	53	709.33	709.33|505.89|227.38	71.9	0+8+71+52+82+4+95+7+39+63+56	0+8+71+52+82+4+95+7+39+63+56|0+5+47+52+82+4+95+7+39+63+10+10|0+5+65+52+56+6	Trypsin	1.10e+009	LACSA	UniProt_lactuca	P48706	P48706|D0G880|U3PYD0	Ribulose bisphosphate carboxylase large chain	T15_NaCl_2.1725.1726.2	2	18.45	*<0.1%	<0.1%	1	94.9	1.44e+005	(R)IPTAYVK(T)	3962379	791466	0.0024	3.0
	2	2.1	1002	53	709.33	709.33|505.89|227.38	71.9	0+8+71+52+82+4+95+7+39+63+56	0+8+71+52+82+4+95+7+39+63+56|0+5+47+52+82+4+95+7+39+63+10+10|0+5+65+52+56+6	Trypsin	1.10e+009	LACSA	UniProt_lactuca	P48706	P48706|D0G880|U3PYD0	Ribulose bisphosphate carboxylase large chain	T15_NaCl_1.23856.23994.3	3	18.39	*<0.1%	<0.1%	1	93.5	4.49e+006	(K)LTYYTPEYETKDTDILAAFR(V)	8040680	2410181	0.0082	3.4
	2	2.1	1002	53	709.33	709.33|505.89|227.38	71.9	0+8+71+52+82+4+95+7+39+63+56	0+8+71+52+82+4+95+7+39+63+56|0+5+47+52+82+4+95+7+39+63+10+10|0+5+65+52+56+6	Trypsin	1.10e+009	LACSA	UniProt_lactuca	P48706	P48706|D0G880|U3PYD0	Ribulose bisphosphate carboxylase large chain	T15_Zn_1.26258.26338.3	3	18.34	*<0.1%	<0.1%	1	87.1	1.27e+005	(R)EITLGFVDLLRDDFIEKDR(S)	7654090	2294203	0.0098	4.3
	2	2.1	1002	53	709.33	709.33|505.89|227.38	71.9	0+8+71+52+82+4+95+7+39+63+56	0+8+71+52+82+4+95+7+39+63+56|0+5+47+52+82+4+95+7+39+63+10+10|0+5+65+52+56+6	Trypsin	1.10e+009	LACSA	UniProt_lactuca	P48706	P48706|D0G880|U3PYD0	Ribulose bisphosphate carboxylase large chain	T15_Zn_3.2450.2450.2	2	18.29	*<0.1%	<0.1%	1	79.2	1.78e+006	(K)TFQGPPHGIQVER(D)	7333819	1465755	0.0019	1.3
	2	2.1	1002	53	709.33	709.33|505.89|227.38	71.9	0+8+71+52+82+4+95+7+39+63+56	0+8+71+52+82+4+95+7+39+63+56|0+5+47+52+82+4+95+7+39+63+10+10|0+5+65+52+56+6	Trypsin	1.10e+009	LACSA	UniProt_lactuca	P48706	P48706|D0G880|U3PYD0	Ribulose bisphosphate carboxylase large chain	T15_Zn_3.25622.25622.4	4	18.29	*<0.1%	<0.1%	1	84.1	1.01e+005	(R)EITLGFVDLLRDDFIEKDR(S)	5743092	2294203	0.0123	5.4
	2	2.1	1002	53	709.33	709.33|505.89|227.38	71.9	0+8+71+52+82+4+95+7+39+63+56	0+8+71+52+82+4+95+7+39+63+56|0+5+47+52+82+4+95+7+39+63+10+10|0+5+65+52+56+6	Trypsin	1.10e+009	LACSA	UniProt_lactuca	P48706	P48706|D0G880|U3PYD0	Ribulose bisphosphate carboxylase large chain	T15_Zn_2.27358.27358.3	3	18.26	*<0.1%	<0.1%	1	90.3	7.52e+004	(R)EITLGFVDLLRDDFIEKDR(S)	7654073	2294203	0.0047	2.0
	2	2.1	1002	53	709.33	709.33|505.89|227.38	71.9	0+8+71+52+82+4+95+7+39+63+56	0+8+71+52+82+4+95+7+39+63+56|0+5+47+52+82+4+95+7+39+63+10+10|0+5+65+52+56+6	Trypsin	1.10e+009	LACSA	UniProt_lactuca	P48706	P48706|D0G880|U3PYD0	Ribulose bisphosphate carboxylase large chain	T15_NaCl_2.26576.26576.3	3	18.16	*<0.1%	<0.1%	1	87.8	1.88e+004	(R)EITLGFVDLLRDDFIEKDR(S)	7654079	2294203	0.0065	2.8
	2	2.1	1002	53	709.33	709.33|505.89|227.38	71.9	0+8+71+52+82+4+95+7+39+63+56	0+8+71+52+82+4+95+7+39+63+56|0+5+47+52+82+4+95+7+39+63+10+10|0+5+65+52+56+6	Trypsin	1.10e+009	LACSA	UniProt_lactuca	P48706	P48706|D0G880|U3PYD0	Ribulose bisphosphate carboxylase large chain	T15_ctrl_3.2458.2458.2	2	18.11	*<0.1%	<0.1%	1	72.6	5.40e+005	(K)TFQGPPHGIQVER(D)	7333823	1465755	0.0027	1.8
	2	2.1	1002	53	709.33	709.33|505.89|227.38	71.9	0+8+71+52+82+4+95+7+39+63+56	0+8+71+52+82+4+95+7+39+63+56|0+5+47+52+82+4+95+7+39+63+10+10|0+5+65+52+56+6	Trypsin	1.10e+009	LACSA	UniProt_lactuca	P48706	P48706|D0G880|U3PYD0	Ribulose bisphosphate carboxylase large chain	T15_Zn_3.24167.24288.4	4	18.10	*<0.1%	<0.1%	1	84.8	5.12e+005	(R)ELGVPIVMHDYLTGGFTANTSLAHYCR(D)	7563716	3022455	0.0096	3.2
	2	2.1	1002	53	709.33	709.33|505.89|227.38	71.9	0+8+71+52+82+4+95+7+39+63+56	0+8+71+52+82+4+95+7+39+63+56|0+5+47+52+82+4+95+7+39+63+10+10|0+5+65+52+56+6	Trypsin	1.10e+009	LACSA	UniProt_lactuca	P48706	P48706|D0G880|U3PYD0	Ribulose bisphosphate carboxylase large chain	T15_Zn_3.21369.21512.2	2	18.09	*<0.1%	<0.1%	1	86.1	1.26e+005	(K)WSPELAAACEVWK(E)	7738731	1546736	0.0030	2.0
	2	2.1	1002	53	709.33	709.33|505.89|227.38	71.9	0+8+71+52+82+4+95+7+39+63+56	0+8+71+52+82+4+95+7+39+63+56|0+5+47+52+82+4+95+7+39+63+10+10|0+5+65+52+56+6	Trypsin	1.10e+009	LACSA	UniProt_lactuca	P48706	P48706|D0G880|U3PYD0	Ribulose bisphosphate carboxylase large chain	T15_ctrl_2.25733.25733.3	3	17.96	*<0.1%	<0.1%	1	85.4	5.39e+004	(K)LTYYTPEYETKDTDILAAFR(V)	8040681	2410181	0.0085	3.5
	2	2.1	1002	53	709.33	709.33|505.89|227.38	71.9	0+8+71+52+82+4+95+7+39+63+56	0+8+71+52+82+4+95+7+39+63+56|0+5+47+52+82+4+95+7+39+63+10+10|0+5+65+52+56+6	Trypsin	1.10e+009	LACSA	UniProt_lactuca	P48706	P48706|D0G880|U3PYD0	Ribulose bisphosphate carboxylase large chain	T15_Zn_2.15694.15842.2	2	17.94	*<0.1%	<0.1%	1	93.3	3.90e+006	(R)DLATEGNEIIR(E)	6158212	1230632	0.0027	2.2
	2	2.1	1002	53	709.33	709.33|505.89|227.38	71.9	0+8+71+52+82+4+95+7+39+63+56	0+8+71+52+82+4+95+7+39+63+56|0+5+47+52+82+4+95+7+39+63+10+10|0+5+65+52+56+6	Trypsin	1.10e+009	LACSA	UniProt_lactuca	P48706	P48706|D0G880|U3PYD0	Ribulose bisphosphate carboxylase large chain	T15_Zn_2.26162.26309.2	2	17.94	*<0.1%	<0.1%	1	90.0	2.98e+005	(R)FLFCAEAIFK(S)	6233216	1245634	0.0023	1.8
	2	2.1	1002	53	709.33	709.33|505.89|227.38	71.9	0+8+71+52+82+4+95+7+39+63+56	0+8+71+52+82+4+95+7+39+63+56|0+5+47+52+82+4+95+7+39+63+10+10|0+5+65+52+56+6	Trypsin	1.10e+009	LACSA	UniProt_lactuca	P48706	P48706|D0G880|U3PYD0	Ribulose bisphosphate carboxylase large chain	T15_Zn_3.24339.24460.2	2	17.93	*<0.1%	<0.1%	1	90.1	3.16e+005	(R)FLFCAEAIFK(S)	6233219	1245634	0.0029	2.3
	2	2.1	1002	53	709.33	709.33|505.89|227.38	71.9	0+8+71+52+82+4+95+7+39+63+56	0+8+71+52+82+4+95+7+39+63+56|0+5+47+52+82+4+95+7+39+63+10+10|0+5+65+52+56+6	Trypsin	1.10e+009	LACSA	UniProt_lactuca	P48706	P48706|D0G880|U3PYD0	Ribulose bisphosphate carboxylase large chain	T15_NaCl_1.2491.2491.2	2	17.84	*<0.1%	<0.1%	1	70.8	1.48e+006	(K)TFQGPPHGIQVER(D)	7333821	1465755	0.0023	1.6
	2	2.1	1002	53	709.33	709.33|505.89|227.38	71.9	0+8+71+52+82+4+95+7+39+63+56	0+8+71+52+82+4+95+7+39+63+56|0+5+47+52+82+4+95+7+39+63+10+10|0+5+65+52+56+6	Trypsin	1.10e+009	LACSA	UniProt_lactuca	P48706	P48706|D0G880|U3PYD0	Ribulose bisphosphate carboxylase large chain	T15_Zn_1.13045.13229.2	2	17.80	*<0.1%	<0.1%	1	89.4	2.30e+006	(K)LTYYTPEYETK(D)	7043390	1407668	0.0029	2.0
	2	2.1	1002	53	709.33	709.33|505.89|227.38	71.9	0+8+71+52+82+4+95+7+39+63+56	0+8+71+52+82+4+95+7+39+63+56|0+5+47+52+82+4+95+7+39+63+10+10|0+5+65+52+56+6	Trypsin	1.10e+009	LACSA	UniProt_lactuca	P48706	P48706|D0G880|U3PYD0	Ribulose bisphosphate carboxylase large chain	T15_Zn_1.25067.25203.2	2	17.72	*<0.1%	<0.1%	1	86.2	1.64e+005	(R)FLFCAEAIFK(S)	6233213	1245634	0.0017	1.3
	2	2.1	1002	53	709.33	709.33|505.89|227.38	71.9	0+8+71+52+82+4+95+7+39+63+56	0+8+71+52+82+4+95+7+39+63+56|0+5+47+52+82+4+95+7+39+63+10+10|0+5+65+52+56+6	Trypsin	1.10e+009	LACSA	UniProt_lactuca	P48706	P48706|D0G880|U3PYD0	Ribulose bisphosphate carboxylase large chain	T15_NaCl_2.25172.25172.4	4	17.70	*<0.1%	<0.1%	1	85.9	5.18e+004	(R)ELGVPIVMHDYLTGGFTANTSLAHYCR(D)	7563721	3022455	0.0116	3.8
	2	2.1	1002	53	709.33	709.33|505.89|227.38	71.9	0+8+71+52+82+4+95+7+39+63+56	0+8+71+52+82+4+95+7+39+63+56|0+5+47+52+82+4+95+7+39+63+10+10|0+5+65+52+56+6	Trypsin	1.10e+009	LACSA	UniProt_lactuca	P48706	P48706|D0G880|U3PYD0	Ribulose bisphosphate carboxylase large chain	T15_Zn_1.14531.14706.2	2	17.63	*<0.1%	<0.1%	1	90.3	7.11e+006	(R)DLATEGNEIIR(E)	6158213	1230632	0.0029	2.3
	2	2.1	1002	53	709.33	709.33|505.89|227.38	71.9	0+8+71+52+82+4+95+7+39+63+56	0+8+71+52+82+4+95+7+39+63+56|0+5+47+52+82+4+95+7+39+63+10+10|0+5+65+52+56+6	Trypsin	1.10e+009	LACSA	UniProt_lactuca	P48706	P48706|D0G880|U3PYD0	Ribulose bisphosphate carboxylase large chain	T15_NaCl_1.12711.12894.2	2	17.61	*<0.1%	<0.1%	1	91.2	2.32e+006	(K)LTYYTPEYETK(D)	7043393	1407668	0.0035	2.5
	2	2.1	1002	53	709.33	709.33|505.89|227.38	71.9	0+8+71+52+82+4+95+7+39+63+56	0+8+71+52+82+4+95+7+39+63+56|0+5+47+52+82+4+95+7+39+63+10+10|0+5+65+52+56+6	Trypsin	1.10e+009	LACSA	UniProt_lactuca	P48706	P48706|D0G880|U3PYD0	Ribulose bisphosphate carboxylase large chain	T15_ctrl_1.25935.25935.3	3	17.55	*<0.1%	<0.1%	1	87.0	4.63e+004	(R)EITLGFVDLLRDDFIEKDR(S)	7654082	2294203	0.0074	3.2
	2	2.1	1002	53	709.33	709.33|505.89|227.38	71.9	0+8+71+52+82+4+95+7+39+63+56	0+8+71+52+82+4+95+7+39+63+56|0+5+47+52+82+4+95+7+39+63+10+10|0+5+65+52+56+6	Trypsin	1.10e+009	LACSA	UniProt_lactuca	P48706	P48706|D0G880|U3PYD0	Ribulose bisphosphate carboxylase large chain	T15_Zn_1.26387.26387.5	5	17.49	*<0.1%	<0.1%	1	80.8	1.00e+004	(R)VTPQPGVPPEEAGAAVAAESSTGTWTTVWTDGLTSLDR(Y)	7717864	3854872	0.0310	8.0
	2	2.1	1002	53	709.33	709.33|505.89|227.38	71.9	0+8+71+52+82+4+95+7+39+63+56	0+8+71+52+82+4+95+7+39+63+56|0+5+47+52+82+4+95+7+39+63+10+10|0+5+65+52+56+6	Trypsin	1.10e+009	LACSA	UniProt_lactuca	P48706	P48706|D0G880|U3PYD0	Ribulose bisphosphate carboxylase large chain	T15_ctrl_3.1760.1761.2	2	17.48	*<0.1%	<0.1%	1	91.2	3.80e+005	(R)IPTAYVK(T)	3962380	791466	0.0026	3.2
	2	2.1	1002	53	709.33	709.33|505.89|227.38	71.9	0+8+71+52+82+4+95+7+39+63+56	0+8+71+52+82+4+95+7+39+63+56|0+5+47+52+82+4+95+7+39+63+10+10|0+5+65+52+56+6	Trypsin	1.10e+009	LACSA	UniProt_lactuca	P48706	P48706|D0G880|U3PYD0	Ribulose bisphosphate carboxylase large chain	T15_ctrl_1.25933.25933.4	4	17.40	*<0.1%	<0.1%	1	80.0	7.81e+004	(R)EITLGFVDLLRDDFIEKDR(S)	5743075	2294203	0.0055	2.4
	2	2.1	1002	53	709.33	709.33|505.89|227.38	71.9	0+8+71+52+82+4+95+7+39+63+56	0+8+71+52+82+4+95+7+39+63+56|0+5+47+52+82+4+95+7+39+63+10+10|0+5+65+52+56+6	Trypsin	1.10e+009	LACSA	UniProt_lactuca	P48706	P48706|D0G880|U3PYD0	Ribulose bisphosphate carboxylase large chain	T15_NaCl_2.24391.24403.3	3	17.29	*<0.1%	<0.1%	1	85.9	6.52e+005	(K)LTYYTPEYETKDTDILAAFR(V)	8040684	2410181	0.0094	3.9
	2	2.1	1002	53	709.33	709.33|505.89|227.38	71.9	0+8+71+52+82+4+95+7+39+63+56	0+8+71+52+82+4+95+7+39+63+56|0+5+47+52+82+4+95+7+39+63+10+10|0+5+65+52+56+6	Trypsin	1.10e+009	LACSA	UniProt_lactuca	P48706	P48706|D0G880|U3PYD0	Ribulose bisphosphate carboxylase large chain	T15_NaCl_1.18725.18871.3	3	17.26	*<0.1%	<0.1%	1	87.4	1.88e+006	(R)GGLDFTKDDENVNSQPFMR(W)	7240022	2169987	0.0051	2.3
	2	2.1	1002	53	709.33	709.33|505.89|227.38	71.9	0+8+71+52+82+4+95+7+39+63+56	0+8+71+52+82+4+95+7+39+63+56|0+5+47+52+82+4+95+7+39+63+10+10|0+5+65+52+56+6	Trypsin	1.10e+009	LACSA	UniProt_lactuca	P48706	P48706|D0G880|U3PYD0	Ribulose bisphosphate carboxylase large chain	T15_NaCl_3.1401.1402.2	2	17.07	*<0.1%	<0.1%	1	94.8	2.53e+004	(R)MSGGDHIHSGTVVGK(L)	7413576	1481717	-0.0086	-5.8
	2	2.1	1002	53	709.33	709.33|505.89|227.38	71.9	0+8+71+52+82+4+95+7+39+63+56	0+8+71+52+82+4+95+7+39+63+56|0+5+47+52+82+4+95+7+39+63+10+10|0+5+65+52+56+6	Trypsin	1.10e+009	LACSA	UniProt_lactuca	P48706	P48706|D0G880|U3PYD0	Ribulose bisphosphate carboxylase large chain	T15_ctrl_3.24391.24536.3	3	17.07	*<0.1%	<0.1%	1	86.0	7.95e+006	(K)LTYYTPEYETKDTDILAAFR(V)	8040683	2410181	0.0091	3.8
	2	2.1	1002	53	709.33	709.33|505.89|227.38	71.9	0+8+71+52+82+4+95+7+39+63+56	0+8+71+52+82+4+95+7+39+63+56|0+5+47+52+82+4+95+7+39+63+10+10|0+5+65+52+56+6	Trypsin	1.10e+009	LACSA	UniProt_lactuca	P48706	P48706|D0G880|U3PYD0	Ribulose bisphosphate carboxylase large chain	T15_Zn_3.2449.2449.2	2	17.05	*<0.1%	<0.1%	1	80.2	1.78e+006	(K)TFQGPPHGIQVER(D)	7333819	1465755	0.0019	1.3
	2	2.1	1002	53	709.33	709.33|505.89|227.38	71.9	0+8+71+52+82+4+95+7+39+63+56	0+8+71+52+82+4+95+7+39+63+56|0+5+47+52+82+4+95+7+39+63+10+10|0+5+65+52+56+6	Trypsin	1.10e+009	LACSA	UniProt_lactuca	P48706	P48706|D0G880|U3PYD0	Ribulose bisphosphate carboxylase large chain	T15_NaCl_3.7835.8078.3	3	17.02	*<0.1%	<0.1%	1	91.2	6.99e+006	(R)ALRLEDLR(I)	3291989	985579	0.0032	3.3
	2	2.1	1002	53	709.33	709.33|505.89|227.38	71.9	0+8+71+52+82+4+95+7+39+63+56	0+8+71+52+82+4+95+7+39+63+56|0+5+47+52+82+4+95+7+39+63+10+10|0+5+65+52+56+6	Trypsin	1.10e+009	LACSA	UniProt_lactuca	P48706	P48706|D0G880|U3PYD0	Ribulose bisphosphate carboxylase large chain	T15_ctrl_3.22644.22645.2	2	16.91	*<0.1%	<0.1%	1	81.2	1.02e+005	(K)WSPELAAACEVWK(E)	7738727	1546736	0.0022	1.5
	2	2.1	1002	53	709.33	709.33|505.89|227.38	71.9	0+8+71+52+82+4+95+7+39+63+56	0+8+71+52+82+4+95+7+39+63+56|0+5+47+52+82+4+95+7+39+63+10+10|0+5+65+52+56+6	Trypsin	1.10e+009	LACSA	UniProt_lactuca	P48706	P48706|D0G880|U3PYD0	Ribulose bisphosphate carboxylase large chain	T15_Zn_1.18715.18857.3	3	16.84	*<0.1%	<0.1%	1	92.6	3.64e+006	(R)GGLDFTKDDENVNSQPFMR(W)	7240027	2169987	0.0066	3.0
	2	2.1	1002	53	709.33	709.33|505.89|227.38	71.9	0+8+71+52+82+4+95+7+39+63+56	0+8+71+52+82+4+95+7+39+63+56|0+5+47+52+82+4+95+7+39+63+10+10|0+5+65+52+56+6	Trypsin	1.10e+009	LACSA	UniProt_lactuca	P48706	P48706|D0G880|U3PYD0	Ribulose bisphosphate carboxylase large chain	T15_ctrl_1.24944.24945.2	2	16.73	*<0.1%	<0.1%	1	78.9	5.69e+004	(R)FLFCAEAIFK(S)	6233214	1245634	0.0019	1.5
	2	2.1	1002	53	709.33	709.33|505.89|227.38	71.9	0+8+71+52+82+4+95+7+39+63+56	0+8+71+52+82+4+95+7+39+63+56|0+5+47+52+82+4+95+7+39+63+10+10|0+5+65+52+56+6	Trypsin	1.10e+009	LACSA	UniProt_lactuca	P48706	P48706|D0G880|U3PYD0	Ribulose bisphosphate carboxylase large chain	T15_Zn_3.23152.23283.4	4	16.59	*<0.1%	<0.1%	1	88.2	4.20e+005	(K)LTYYTPEYETKDTDILAAFR(V)	6033032	2410181	0.0097	4.0
	2	2.1	1002	53	709.33	709.33|505.89|227.38	71.9	0+8+71+52+82+4+95+7+39+63+56	0+8+71+52+82+4+95+7+39+63+56|0+5+47+52+82+4+95+7+39+63+10+10|0+5+65+52+56+6	Trypsin	1.10e+009	LACSA	UniProt_lactuca	P48706	P48706|D0G880|U3PYD0	Ribulose bisphosphate carboxylase large chain	T15_Zn_1.27765.27865.4	4	16.58	*<0.1%	<0.1%	1	79.0	3.65e+003	(R)VTPQPGVPPEEAGAAVAAESSTGTWTTVWTDGLTSLDR(Y)	9644790	3854872	0.0223	5.8
	2	2.1	1002	53	709.33	709.33|505.89|227.38	71.9	0+8+71+52+82+4+95+7+39+63+56	0+8+71+52+82+4+95+7+39+63+56|0+5+47+52+82+4+95+7+39+63+10+10|0+5+65+52+56+6	Trypsin	1.10e+009	LACSA	UniProt_lactuca	P48706	P48706|D0G880|U3PYD0	Ribulose bisphosphate carboxylase large chain	T15_Zn_2.27554.27554.4	4	16.47	*<0.1%	<0.1%	1	85.8	8.32e+003	(K)LEGEREITLGFVDLLRDDFIEK(D)	6525999	2607367	0.0113	4.3
	2	2.1	1002	53	709.33	709.33|505.89|227.38	71.9	0+8+71+52+82+4+95+7+39+63+56	0+8+71+52+82+4+95+7+39+63+56|0+5+47+52+82+4+95+7+39+63+10+10|0+5+65+52+56+6	Trypsin	1.10e+009	LACSA	UniProt_lactuca	P48706	P48706|D0G880|U3PYD0	Ribulose bisphosphate carboxylase large chain	T15_ctrl_3.26736.26736.4	4	16.45	*<0.1%	<0.1%	1	70.5	6.37e+004	(R)EITLGFVDLLRDDFIEKDR(S)	5743080	2294203	0.0075	3.3
	2	2.1	1002	53	709.33	709.33|505.89|227.38	71.9	0+8+71+52+82+4+95+7+39+63+56	0+8+71+52+82+4+95+7+39+63+56|0+5+47+52+82+4+95+7+39+63+10+10|0+5+65+52+56+6	Trypsin	1.10e+009	LACSA	UniProt_lactuca	P48706	P48706|D0G880|U3PYD0	Ribulose bisphosphate carboxylase large chain	T15_NaCl_1.26365.26365.3	3	16.43	*<0.1%	<0.1%	1	86.0	3.40e+004	(R)EITLGFVDLLRDDFIEKDR(S)	7654078	2294203	0.0062	2.7
	2	2.1	1002	53	709.33	709.33|505.89|227.38	71.9	0+8+71+52+82+4+95+7+39+63+56	0+8+71+52+82+4+95+7+39+63+56|0+5+47+52+82+4+95+7+39+63+10+10|0+5+65+52+56+6	Trypsin	1.10e+009	LACSA	UniProt_lactuca	P48706	P48706|D0G880|U3PYD0	Ribulose bisphosphate carboxylase large chain	T15_ctrl_1.14257.14442.2	2	16.38	*<0.1%	<0.1%	1	91.8	3.40e+006	(R)DLATEGNEIIR(E)	6158209	1230632	0.0021	1.7
	2	2.1	1002	53	709.33	709.33|505.89|227.38	71.9	0+8+71+52+82+4+95+7+39+63+56	0+8+71+52+82+4+95+7+39+63+56|0+5+47+52+82+4+95+7+39+63+10+10|0+5+65+52+56+6	Trypsin	1.10e+009	LACSA	UniProt_lactuca	P48706	P48706|D0G880|U3PYD0	Ribulose bisphosphate carboxylase large chain	T15_ctrl_2.1779.1780.2	2	16.34	*<0.1%	<0.1%	1	89.4	3.59e+005	(R)IPTAYVK(T)	3962375	791466	0.0016	2.0
	2	2.1	1002	53	709.33	709.33|505.89|227.38	71.9	0+8+71+52+82+4+95+7+39+63+56	0+8+71+52+82+4+95+7+39+63+56|0+5+47+52+82+4+95+7+39+63+10+10|0+5+65+52+56+6	Trypsin	1.10e+009	LACSA	UniProt_lactuca	P48706	P48706|D0G880|U3PYD0	Ribulose bisphosphate carboxylase large chain	T15_ctrl_2.27759.27759.3	3	16.29	*<0.1%	<0.1%	1	84.6	2.95e+004	(R)VTPQPGVPPEEAGAAVAAESSTGTWTTVWTDGLTSLDR(Y)	12856330	3854872	0.0125	3.2
	2	2.1	1002	53	709.33	709.33|505.89|227.38	71.9	0+8+71+52+82+4+95+7+39+63+56	0+8+71+52+82+4+95+7+39+63+56|0+5+47+52+82+4+95+7+39+63+10+10|0+5+65+52+56+6	Trypsin	1.10e+009	LACSA	UniProt_lactuca	P48706	P48706|D0G880|U3PYD0	Ribulose bisphosphate carboxylase large chain	T15_Zn_2.19853.19999.3	3	16.16	*<0.1%	<0.1%	1	90.8	3.41e+006	(R)GGLDFTKDDENVNSQPFMR(W)	7240028	2169987	0.0069	3.2
	2	2.1	1002	53	709.33	709.33|505.89|227.38	71.9	0+8+71+52+82+4+95+7+39+63+56	0+8+71+52+82+4+95+7+39+63+56|0+5+47+52+82+4+95+7+39+63+10+10|0+5+65+52+56+6	Trypsin	1.10e+009	LACSA	UniProt_lactuca	P48706	P48706|D0G880|U3PYD0	Ribulose bisphosphate carboxylase large chain	T15_Zn_2.27350.27350.4	4	16.15	*<0.1%	<0.1%	1	88.0	1.29e+005	(R)EITLGFVDLLRDDFIEKDR(S)	5743078	2294203	0.0067	2.9
	2	2.1	1002	53	709.33	709.33|505.89|227.38	71.9	0+8+71+52+82+4+95+7+39+63+56	0+8+71+52+82+4+95+7+39+63+56|0+5+47+52+82+4+95+7+39+63+10+10|0+5+65+52+56+6	Trypsin	1.10e+009	LACSA	UniProt_lactuca	P48706	P48706|D0G880|U3PYD0	Ribulose bisphosphate carboxylase large chain	T15_Zn_2.1732.1733.2	2	16.06	*<0.1%	<0.1%	1	91.6	4.54e+005	(R)IPTAYVK(T)	3962375	791466	0.0016	2.0
	2	2.1	1002	53	709.33	709.33|505.89|227.38	71.9	0+8+71+52+82+4+95+7+39+63+56	0+8+71+52+82+4+95+7+39+63+56|0+5+47+52+82+4+95+7+39+63+10+10|0+5+65+52+56+6	Trypsin	1.10e+009	LACSA	UniProt_lactuca	P48706	P48706|D0G880|U3PYD0	Ribulose bisphosphate carboxylase large chain	T15_Zn_3.24189.24189.3	3	15.99	*<0.1%	<0.1%	1	77.6	8.64e+004	(R)ELGVPIVMHDYLTGGFTANTSLAHYCR(D)	10081581	3022455	0.0048	1.6
	2	2.1	1002	53	709.33	709.33|505.89|227.38	71.9	0+8+71+52+82+4+95+7+39+63+56	0+8+71+52+82+4+95+7+39+63+56|0+5+47+52+82+4+95+7+39+63+10+10|0+5+65+52+56+6	Trypsin	1.10e+009	LACSA	UniProt_lactuca	P48706	P48706|D0G880|U3PYD0	Ribulose bisphosphate carboxylase large chain	T15_NaCl_1.25344.25345.2	2	15.88	*<0.1%	<0.1%	1	78.4	2.97e+004	(R)FLFCAEAIFK(S)	6233218	1245634	0.0027	2.2
	2	2.1	1002	53	709.33	709.33|505.89|227.38	71.9	0+8+71+52+82+4+95+7+39+63+56	0+8+71+52+82+4+95+7+39+63+56|0+5+47+52+82+4+95+7+39+63+10+10|0+5+65+52+56+6	Trypsin	1.10e+009	LACSA	UniProt_lactuca	P48706	P48706|D0G880|U3PYD0	Ribulose bisphosphate carboxylase large chain	T15_Zn_1.26257.26257.4	4	15.84	*<0.1%	<0.1%	1	82.9	1.99e+005	(R)EITLGFVDLLRDDFIEKDR(S)	5743094	2294203	0.0131	5.7
	2	2.1	1002	53	709.33	709.33|505.89|227.38	71.9	0+8+71+52+82+4+95+7+39+63+56	0+8+71+52+82+4+95+7+39+63+56|0+5+47+52+82+4+95+7+39+63+10+10|0+5+65+52+56+6	Trypsin	1.10e+009	LACSA	UniProt_lactuca	P48706	P48706|D0G880|U3PYD0	Ribulose bisphosphate carboxylase large chain	T15_Zn_1.26626.26784.3	3	15.80	*<0.1%	<0.1%	1	89.4	7.32e+004	(R)EITLGFVDLLRDDFIEK(D)	6750332	2023075	0.0104	5.1
	2	2.1	1002	53	709.33	709.33|505.89|227.38	71.9	0+8+71+52+82+4+95+7+39+63+56	0+8+71+52+82+4+95+7+39+63+56|0+5+47+52+82+4+95+7+39+63+10+10|0+5+65+52+56+6	Trypsin	1.10e+009	LACSA	UniProt_lactuca	P48706	P48706|D0G880|U3PYD0	Ribulose bisphosphate carboxylase large chain	T15_ctrl_1.2540.2540.2	2	15.79	*<0.1%	<0.1%	1	77.7	1.66e+006	(K)TFQGPPHGIQVER(D)	7333821	1465755	0.0023	1.6
	2	2.1	1002	53	709.33	709.33|505.89|227.38	71.9	0+8+71+52+82+4+95+7+39+63+56	0+8+71+52+82+4+95+7+39+63+56|0+5+47+52+82+4+95+7+39+63+10+10|0+5+65+52+56+6	Trypsin	1.10e+009	LACSA	UniProt_lactuca	P48706	P48706|D0G880|U3PYD0	Ribulose bisphosphate carboxylase large chain	T15_ctrl_2.27849.27849.4	4	15.78	*<0.1%	<0.1%	1	87.6	7.45e+004	(R)EITLGFVDLLRDDFIEKDR(S)	5743089	2294203	0.0111	4.8
	2	2.1	1002	53	709.33	709.33|505.89|227.38	71.9	0+8+71+52+82+4+95+7+39+63+56	0+8+71+52+82+4+95+7+39+63+56|0+5+47+52+82+4+95+7+39+63+10+10|0+5+65+52+56+6	Trypsin	1.10e+009	LACSA	UniProt_lactuca	P48706	P48706|D0G880|U3PYD0	Ribulose bisphosphate carboxylase large chain	T15_NaCl_3.12920.13123.2	2	15.60	*<0.1%	<0.1%	1	88.2	2.07e+006	(K)LTYYTPEYETK(D)	7043392	1407668	0.0033	2.3
	2	2.1	1002	53	709.33	709.33|505.89|227.38	71.9	0+8+71+52+82+4+95+7+39+63+56	0+8+71+52+82+4+95+7+39+63+56|0+5+47+52+82+4+95+7+39+63+10+10|0+5+65+52+56+6	Trypsin	1.10e+009	LACSA	UniProt_lactuca	P48706	P48706|D0G880|U3PYD0	Ribulose bisphosphate carboxylase large chain	T15_Zn_2.29659.29659.4	4	15.46	*<0.1%	<0.1%	1	71.8	2.61e+005	(R)ELGVPIVMHDYLTGGFTANTSLAHYCR(D)	7563716	3022455	0.0096	3.2
	2	2.1	1002	53	709.33	709.33|505.89|227.38	71.9	0+8+71+52+82+4+95+7+39+63+56	0+8+71+52+82+4+95+7+39+63+56|0+5+47+52+82+4+95+7+39+63+10+10|0+5+65+52+56+6	Trypsin	1.10e+009	LACSA	UniProt_lactuca	P48706	P48706|D0G880|U3PYD0	Ribulose bisphosphate carboxylase large chain	T15_Zn_1.26091.26228.2	2	15.40	*<0.1%	<0.1%	1	85.2	4.95e+005	(R)EITLGFVDLLR(D)	6383711	1275731	0.0042	3.3
	2	2.1	1002	53	709.33	709.33|505.89|227.38	71.9	0+8+71+52+82+4+95+7+39+63+56	0+8+71+52+82+4+95+7+39+63+56|0+5+47+52+82+4+95+7+39+63+10+10|0+5+65+52+56+6	Trypsin	1.10e+009	LACSA	UniProt_lactuca	P48706	P48706|D0G880|U3PYD0	Ribulose bisphosphate carboxylase large chain	T15_Zn_3.26812.26812.3	3	15.33	*<0.1%	<0.1%	1	75.8	3.32e+004	(K)WSPELAAACEVWKEIKFEFQAMDTLDQ(-)	10815133	3242517	0.0080	2.5
	2	2.1	1002	53	709.33	709.33|505.89|227.38	71.9	0+8+71+52+82+4+95+7+39+63+56	0+8+71+52+82+4+95+7+39+63+56|0+5+47+52+82+4+95+7+39+63+10+10|0+5+65+52+56+6	Trypsin	1.10e+009	LACSA	UniProt_lactuca	P48706	P48706|D0G880|U3PYD0	Ribulose bisphosphate carboxylase large chain	T15_Zn_2.29042.29042.4	4	15.32	*<0.1%	<0.1%	1	75.6	3.74e+003	(R)VTPQPGVPPEEAGAAVAAESSTGTWTTVWTDGLTSLDR(Y)	9644779	3854872	0.0179	4.6
	2	2.1	1002	53	709.33	709.33|505.89|227.38	71.9	0+8+71+52+82+4+95+7+39+63+56	0+8+71+52+82+4+95+7+39+63+56|0+5+47+52+82+4+95+7+39+63+10+10|0+5+65+52+56+6	Trypsin	1.10e+009	LACSA	UniProt_lactuca	P48706	P48706|D0G880|U3PYD0	Ribulose bisphosphate carboxylase large chain	T15_ctrl_3.25491.25492.4	4	15.19	*<0.1%	<0.1%	1	62.7	3.65e+004	(R)ELGVPIVMHDYLTGGFTANTSLAHYCR(D)	7563713	3022455	0.0084	2.8
	2	2.1	1002	53	709.33	709.33|505.89|227.38	71.9	0+8+71+52+82+4+95+7+39+63+56	0+8+71+52+82+4+95+7+39+63+56|0+5+47+52+82+4+95+7+39+63+10+10|0+5+65+52+56+6	Trypsin	1.10e+009	LACSA	UniProt_lactuca	P48706	P48706|D0G880|U3PYD0	Ribulose bisphosphate carboxylase large chain	T15_ctrl_2.1404.1405.2	2	15.12	*<0.1%	<0.1%	1	82.2	6.49e+003	(R)AMHAVIDRQK(N)	5848114	1168626	-0.0100	-8.6
	2	2.1	1002	53	709.33	709.33|505.89|227.38	71.9	0+8+71+52+82+4+95+7+39+63+56	0+8+71+52+82+4+95+7+39+63+56|0+5+47+52+82+4+95+7+39+63+10+10|0+5+65+52+56+6	Trypsin	1.10e+009	LACSA	UniProt_lactuca	P48706	P48706|D0G880|U3PYD0	Ribulose bisphosphate carboxylase large chain	T15_Zn_1.24078.24078.3	3	15.11	*<0.1%	<0.1%	1	66.4	2.41e+005	(K)LTYYTPEYETKDTDILAAFR(V)	8040664	2410181	0.0034	1.4
	2	2.1	1002	53	709.33	709.33|505.89|227.38	71.9	0+8+71+52+82+4+95+7+39+63+56	0+8+71+52+82+4+95+7+39+63+56|0+5+47+52+82+4+95+7+39+63+10+10|0+5+65+52+56+6	Trypsin	1.10e+009	LACSA	UniProt_lactuca	P48706	P48706|D0G880|U3PYD0	Ribulose bisphosphate carboxylase large chain	T15_Zn_1.28005.28147.4	4	15.10	*<0.1%	<0.1%	1	69.6	6.10e+004	(R)VTPQPGVPPEEAGAAVAAESSTGTWTTVWTDGLTSLDR(Y)	9644733	3854872	-0.0005	-0.1
	2	2.1	1002	53	709.33	709.33|505.89|227.38	71.9	0+8+71+52+82+4+95+7+39+63+56	0+8+71+52+82+4+95+7+39+63+56|0+5+47+52+82+4+95+7+39+63+10+10|0+5+65+52+56+6	Trypsin	1.10e+009	LACSA	UniProt_lactuca	P48706	P48706|D0G880|U3PYD0	Ribulose bisphosphate carboxylase large chain	T15_Zn_3.13731.13873.2	2	15.10	*<0.1%	<0.1%	1	82.0	2.53e+006	(R)DLATEGNEIIR(E)	6158211	1230632	0.0025	2.0
	2	2.1	1002	53	709.33	709.33|505.89|227.38	71.9	0+8+71+52+82+4+95+7+39+63+56	0+8+71+52+82+4+95+7+39+63+56|0+5+47+52+82+4+95+7+39+63+10+10|0+5+65+52+56+6	Trypsin	1.10e+009	LACSA	UniProt_lactuca	P48706	P48706|D0G880|U3PYD0	Ribulose bisphosphate carboxylase large chain	T15_NaCl_2.2505.2545.2	2	15.07	*<0.1%	<0.1%	1	76.6	1.44e+006	(K)TFQGPPHGIQVER(D)	7333826	1465755	0.0033	2.2
	2	2.1	1002	53	709.33	709.33|505.89|227.38	71.9	0+8+71+52+82+4+95+7+39+63+56	0+8+71+52+82+4+95+7+39+63+56|0+5+47+52+82+4+95+7+39+63+10+10|0+5+65+52+56+6	Trypsin	1.10e+009	LACSA	UniProt_lactuca	P48706	P48706|D0G880|U3PYD0	Ribulose bisphosphate carboxylase large chain	T15_NaCl_3.24400.24433.3	3	15.07	*<0.1%	<0.1%	1	66.1	1.60e+006	(K)LTYYTPEYETKDTDILAAFR(V)	8040678	2410181	0.0076	3.1
	2	2.1	1002	53	709.33	709.33|505.89|227.38	71.9	0+8+71+52+82+4+95+7+39+63+56	0+8+71+52+82+4+95+7+39+63+56|0+5+47+52+82+4+95+7+39+63+10+10|0+5+65+52+56+6	Trypsin	1.10e+009	LACSA	UniProt_lactuca	P48706	P48706|D0G880|U3PYD0	Ribulose bisphosphate carboxylase large chain	T15_Zn_2.7907.8201.3	3	15.00	*<0.1%	<0.1%	1	83.5	4.59e+006	(R)ALRLEDLR(I)	3291986	985579	0.0023	2.4
	2	2.1	1002	53	709.33	709.33|505.89|227.38	71.9	0+8+71+52+82+4+95+7+39+63+56	0+8+71+52+82+4+95+7+39+63+56|0+5+47+52+82+4+95+7+39+63+10+10|0+5+65+52+56+6	Trypsin	1.10e+009	LACSA	UniProt_lactuca	P48706	P48706|D0G880|U3PYD0	Ribulose bisphosphate carboxylase large chain	T15_NaCl_1.25062.25091.4	4	14.95	*<0.1%	<0.1%	1	62.8	1.21e+005	(R)ELGVPIVMHDYLTGGFTANTSLAHYCR(D)	7563703	3022455	0.0044	1.5
	2	2.1	1002	53	709.33	709.33|505.89|227.38	71.9	0+8+71+52+82+4+95+7+39+63+56	0+8+71+52+82+4+95+7+39+63+56|0+5+47+52+82+4+95+7+39+63+10+10|0+5+65+52+56+6	Trypsin	1.10e+009	LACSA	UniProt_lactuca	P48706	P48706|D0G880|U3PYD0	Ribulose bisphosphate carboxylase large chain	T15_NaCl_3.8328.8574.3	3	14.91	*<0.1%	<0.1%	1	85.2	4.92e+006	(R)ALRLEDLR(I)	3291989	985579	0.0032	3.3
	2	2.1	1002	53	709.33	709.33|505.89|227.38	71.9	0+8+71+52+82+4+95+7+39+63+56	0+8+71+52+82+4+95+7+39+63+56|0+5+47+52+82+4+95+7+39+63+10+10|0+5+65+52+56+6	Trypsin	1.10e+009	LACSA	UniProt_lactuca	P48706	P48706|D0G880|U3PYD0	Ribulose bisphosphate carboxylase large chain	T15_NaCl_1.14736.14742.2	2	14.85	*<0.1%	<0.1%	1	86.9	1.66e+006	(R)DLATEGNEIIR(E)	6158210	1230632	0.0023	1.8
	2	2.1	1002	53	709.33	709.33|505.89|227.38	71.9	0+8+71+52+82+4+95+7+39+63+56	0+8+71+52+82+4+95+7+39+63+56|0+5+47+52+82+4+95+7+39+63+10+10|0+5+65+52+56+6	Trypsin	1.10e+009	LACSA	UniProt_lactuca	P48706	P48706|D0G880|U3PYD0	Ribulose bisphosphate carboxylase large chain	T15_Zn_3.24418.24527.4	4	14.85	*<0.1%	<0.1%	1	53.6	9.06e+003	(R)ELGVPIVMHDYLTGGFTANTSLAHYCR(D)	7563702	3022455	0.0040	1.3
	2	2.1	1002	53	709.33	709.33|505.89|227.38	71.9	0+8+71+52+82+4+95+7+39+63+56	0+8+71+52+82+4+95+7+39+63+56|0+5+47+52+82+4+95+7+39+63+10+10|0+5+65+52+56+6	Trypsin	1.10e+009	LACSA	UniProt_lactuca	P48706	P48706|D0G880|U3PYD0	Ribulose bisphosphate carboxylase large chain	T15_ctrl_1.2539.2539.2	2	14.85	*<0.1%	<0.1%	1	71.1	1.66e+006	(K)TFQGPPHGIQVER(D)	7333821	1465755	0.0023	1.6
	2	2.1	1002	53	709.33	709.33|505.89|227.38	71.9	0+8+71+52+82+4+95+7+39+63+56	0+8+71+52+82+4+95+7+39+63+56|0+5+47+52+82+4+95+7+39+63+10+10|0+5+65+52+56+6	Trypsin	1.10e+009	LACSA	UniProt_lactuca	P48706	P48706|D0G880|U3PYD0	Ribulose bisphosphate carboxylase large chain	T15_ctrl_3.28595.28595.4	4	14.83	*<0.1%	<0.1%	1	61.9	1.45e+005	(R)ELGVPIVMHDYLTGGFTANTSLAHYCR(D)	7563720	3022455	0.0112	3.7
	2	2.1	1002	53	709.33	709.33|505.89|227.38	71.9	0+8+71+52+82+4+95+7+39+63+56	0+8+71+52+82+4+95+7+39+63+56|0+5+47+52+82+4+95+7+39+63+10+10|0+5+65+52+56+6	Trypsin	1.10e+009	LACSA	UniProt_lactuca	P48706	P48706|D0G880|U3PYD0	Ribulose bisphosphate carboxylase large chain	T15_NaCl_2.2544.2544.2	2	14.82	*<0.1%	<0.1%	1	70.8	1.35e+006	(K)TFQGPPHGIQVER(D)	7333827	1465755	0.0035	2.4
	2	2.1	1002	53	709.33	709.33|505.89|227.38	71.9	0+8+71+52+82+4+95+7+39+63+56	0+8+71+52+82+4+95+7+39+63+56|0+5+47+52+82+4+95+7+39+63+10+10|0+5+65+52+56+6	Trypsin	1.10e+009	LACSA	UniProt_lactuca	P48706	P48706|D0G880|U3PYD0	Ribulose bisphosphate carboxylase large chain	T15_Zn_2.22308.22308.3	3	14.79	*<0.1%	<0.1%	1	80.6	1.44e+005	(R)EATKWSPELAAACEVWK(E)	6593269	1975958	0.0079	4.0
	2	2.1	1002	53	709.33	709.33|505.89|227.38	71.9	0+8+71+52+82+4+95+7+39+63+56	0+8+71+52+82+4+95+7+39+63+56|0+5+47+52+82+4+95+7+39+63+10+10|0+5+65+52+56+6	Trypsin	1.10e+009	LACSA	UniProt_lactuca	P48706	P48706|D0G880|U3PYD0	Ribulose bisphosphate carboxylase large chain	T15_ctrl_3.27931.27950.3	3	14.76	*<0.1%	<0.1%	1	80.5	4.53e+004	(K)WSPELAAACEVWKEIKFEFQAMDTLDQ(-)	10815130	3242517	0.0071	2.2
	2	2.1	1002	53	709.33	709.33|505.89|227.38	71.9	0+8+71+52+82+4+95+7+39+63+56	0+8+71+52+82+4+95+7+39+63+56|0+5+47+52+82+4+95+7+39+63+10+10|0+5+65+52+56+6	Trypsin	1.10e+009	LACSA	UniProt_lactuca	P48706	P48706|D0G880|U3PYD0	Ribulose bisphosphate carboxylase large chain	T15_Zn_3.24983.24983.3	3	14.68	*<0.1%	<0.1%	1	79.4	4.76e+004	(K)LEGEREITLGFVDLLR(D)	6206804	1860023	0.0041	2.2
	2	2.1	1002	53	709.33	709.33|505.89|227.38	71.9	0+8+71+52+82+4+95+7+39+63+56	0+8+71+52+82+4+95+7+39+63+56|0+5+47+52+82+4+95+7+39+63+10+10|0+5+65+52+56+6	Trypsin	1.10e+009	LACSA	UniProt_lactuca	P48706	P48706|D0G880|U3PYD0	Ribulose bisphosphate carboxylase large chain	T15_ctrl_1.27137.27137.3	3	14.68	*<0.1%	<0.1%	1	74.8	7.23e+004	(K)WSPELAAACEVWKEIKFEFQAMDTLDQ(-)	10815126	3242517	0.0059	1.8
	2	2.1	1002	53	709.33	709.33|505.89|227.38	71.9	0+8+71+52+82+4+95+7+39+63+56	0+8+71+52+82+4+95+7+39+63+56|0+5+47+52+82+4+95+7+39+63+10+10|0+5+65+52+56+6	Trypsin	1.10e+009	LACSA	UniProt_lactuca	P48706	P48706|D0G880|U3PYD0	Ribulose bisphosphate carboxylase large chain	T15_Zn_3.24550.24670.4	4	14.67	*<0.1%	<0.1%	1	53.0	9.06e+003	(R)ELGVPIVMHDYLTGGFTANTSLAHYCR(D)	7563716	3022455	0.0096	3.2
	2	2.1	1002	53	709.33	709.33|505.89|227.38	71.9	0+8+71+52+82+4+95+7+39+63+56	0+8+71+52+82+4+95+7+39+63+56|0+5+47+52+82+4+95+7+39+63+10+10|0+5+65+52+56+6	Trypsin	1.10e+009	LACSA	UniProt_lactuca	P48706	P48706|D0G880|U3PYD0	Ribulose bisphosphate carboxylase large chain	T15_Zn_3.11986.12171.2	2	14.62	*<0.1%	<0.1%	1	79.1	2.09e+006	(K)LTYYTPEYETK(D)	7043384	1407668	0.0017	1.2
	2	2.1	1002	53	709.33	709.33|505.89|227.38	71.9	0+8+71+52+82+4+95+7+39+63+56	0+8+71+52+82+4+95+7+39+63+56|0+5+47+52+82+4+95+7+39+63+10+10|0+5+65+52+56+6	Trypsin	1.10e+009	LACSA	UniProt_lactuca	P48706	P48706|D0G880|U3PYD0	Ribulose bisphosphate carboxylase large chain	T15_ctrl_2.16390.16390.4	4	14.59	*<0.1%	<0.1%	1	72.8	7.78e+005	(K)SQAETGEIKGHYLNATAGTCEEMMKR(A)	7288410	2912334	0.0086	3.0
	2	2.1	1002	53	709.33	709.33|505.89|227.38	71.9	0+8+71+52+82+4+95+7+39+63+56	0+8+71+52+82+4+95+7+39+63+56|0+5+47+52+82+4+95+7+39+63+10+10|0+5+65+52+56+6	Trypsin	1.10e+009	LACSA	UniProt_lactuca	P48706	P48706|D0G880|U3PYD0	Ribulose bisphosphate carboxylase large chain	T15_Zn_1.20923.20924.2	2	14.57	*<0.1%	<0.1%	1	84.8	2.90e+006	(K)DTDILAAFR(V)	5112706	1021531	0.0026	2.6
	2	2.1	1002	53	709.33	709.33|505.89|227.38	71.9	0+8+71+52+82+4+95+7+39+63+56	0+8+71+52+82+4+95+7+39+63+56|0+5+47+52+82+4+95+7+39+63+10+10|0+5+65+52+56+6	Trypsin	1.10e+009	LACSA	UniProt_lactuca	P48706	P48706|D0G880|U3PYD0	Ribulose bisphosphate carboxylase large chain	T15_ctrl_2.1494.1495.2	2	14.57	*<0.1%	<0.1%	1	78.6	3.32e+005	(R)AMHAVIDR(Q)	4567407	912472	0.0021	2.3
	2	2.1	1002	53	709.33	709.33|505.89|227.38	71.9	0+8+71+52+82+4+95+7+39+63+56	0+8+71+52+82+4+95+7+39+63+56|0+5+47+52+82+4+95+7+39+63+10+10|0+5+65+52+56+6	Trypsin	1.10e+009	LACSA	UniProt_lactuca	P48706	P48706|D0G880|U3PYD0	Ribulose bisphosphate carboxylase large chain	T15_NaCl_1.25727.25727.3	3	14.56	*<0.1%	<0.1%	1	82.2	2.47e+004	(K)LEGEREITLGFVDLLR(D)	6206788	1860023	-0.0007	-0.4
	2	2.1	1002	53	709.33	709.33|505.89|227.38	71.9	0+8+71+52+82+4+95+7+39+63+56	0+8+71+52+82+4+95+7+39+63+56|0+5+47+52+82+4+95+7+39+63+10+10|0+5+65+52+56+6	Trypsin	1.10e+009	LACSA	UniProt_lactuca	P48706	P48706|D0G880|U3PYD0	Ribulose bisphosphate carboxylase large chain	T15_NaCl_1.26525.26525.3	3	14.55	*<0.1%	<0.1%	1	72.7	3.03e+004	(R)VTPQPGVPPEEAGAAVAAESSTGTWTTVWTDGLTSLDR(Y)	12856335	3854872	0.0140	3.6
	2	2.1	1002	53	709.33	709.33|505.89|227.38	71.9	0+8+71+52+82+4+95+7+39+63+56	0+8+71+52+82+4+95+7+39+63+56|0+5+47+52+82+4+95+7+39+63+10+10|0+5+65+52+56+6	Trypsin	1.10e+009	LACSA	UniProt_lactuca	P48706	P48706|D0G880|U3PYD0	Ribulose bisphosphate carboxylase large chain	T15_Zn_1.14532.14532.2	2	14.49	*<0.1%	<0.1%	1	81.6	6.36e+006	(R)DLATEGNEIIR(E)	6158213	1230632	0.0029	2.3
	2	2.1	1002	53	709.33	709.33|505.89|227.38	71.9	0+8+71+52+82+4+95+7+39+63+56	0+8+71+52+82+4+95+7+39+63+56|0+5+47+52+82+4+95+7+39+63+10+10|0+5+65+52+56+6	Trypsin	1.10e+009	LACSA	UniProt_lactuca	P48706	P48706|D0G880|U3PYD0	Ribulose bisphosphate carboxylase large chain	T15_Zn_3.18052.18195.3	3	14.47	*<0.1%	<0.1%	1	87.7	3.04e+006	(R)GGLDFTKDDENVNSQPFMR(W)	7240026	2169987	0.0063	2.9
	2	2.1	1002	53	709.33	709.33|505.89|227.38	71.9	0+8+71+52+82+4+95+7+39+63+56	0+8+71+52+82+4+95+7+39+63+56|0+5+47+52+82+4+95+7+39+63+10+10|0+5+65+52+56+6	Trypsin	1.10e+009	LACSA	UniProt_lactuca	P48706	P48706|D0G880|U3PYD0	Ribulose bisphosphate carboxylase large chain	T15_Zn_3.1414.1415.2	2	14.46	*<0.1%	<0.1%	1	75.3	1.21e+004	(R)AMHAVIDRQK(N)	5848101	1168626	-0.0126	-10.8
	2	2.1	1002	53	709.33	709.33|505.89|227.38	71.9	0+8+71+52+82+4+95+7+39+63+56	0+8+71+52+82+4+95+7+39+63+56|0+5+47+52+82+4+95+7+39+63+10+10|0+5+65+52+56+6	Trypsin	1.10e+009	LACSA	UniProt_lactuca	P48706	P48706|D0G880|U3PYD0	Ribulose bisphosphate carboxylase large chain	T15_Zn_1.26157.26157.3	3	14.44	*<0.1%	<0.1%	1	74.7	3.40e+004	(R)VTPQPGVPPEEAGAAVAAESSTGTWTTVWTDGLTSLDR(Y)	12856267	3854872	-0.0064	-1.7
	2	2.1	1002	53	709.33	709.33|505.89|227.38	71.9	0+8+71+52+82+4+95+7+39+63+56	0+8+71+52+82+4+95+7+39+63+56|0+5+47+52+82+4+95+7+39+63+10+10|0+5+65+52+56+6	Trypsin	1.10e+009	LACSA	UniProt_lactuca	P48706	P48706|D0G880|U3PYD0	Ribulose bisphosphate carboxylase large chain	T15_ctrl_1.28000.28000.4	4	14.42	*<0.1%	<0.1%	1	70.1	1.75e+005	(R)ELGVPIVMHDYLTGGFTANTSLAHYCR(D)	7563693	3022455	0.0004	0.1
	2	2.1	1002	53	709.33	709.33|505.89|227.38	71.9	0+8+71+52+82+4+95+7+39+63+56	0+8+71+52+82+4+95+7+39+63+56|0+5+47+52+82+4+95+7+39+63+10+10|0+5+65+52+56+6	Trypsin	1.10e+009	LACSA	UniProt_lactuca	P48706	P48706|D0G880|U3PYD0	Ribulose bisphosphate carboxylase large chain	T15_ctrl_1.27827.27827.4	4	14.41	*<0.1%	<0.1%	1	76.2	3.55e+003	(R)ELGVPIVMHDYLTGGFTANTSLAHYCR(D)	7563716	3022455	0.0096	3.2
	2	2.1	1002	53	709.33	709.33|505.89|227.38	71.9	0+8+71+52+82+4+95+7+39+63+56	0+8+71+52+82+4+95+7+39+63+56|0+5+47+52+82+4+95+7+39+63+10+10|0+5+65+52+56+6	Trypsin	1.10e+009	LACSA	UniProt_lactuca	P48706	P48706|D0G880|U3PYD0	Ribulose bisphosphate carboxylase large chain	T15_Zn_2.29660.29660.4	4	14.39	*<0.1%	<0.1%	1	69.9	2.61e+005	(R)ELGVPIVMHDYLTGGFTANTSLAHYCR(D)	7563716	3022455	0.0096	3.2
	2	2.1	1002	53	709.33	709.33|505.89|227.38	71.9	0+8+71+52+82+4+95+7+39+63+56	0+8+71+52+82+4+95+7+39+63+56|0+5+47+52+82+4+95+7+39+63+10+10|0+5+65+52+56+6	Trypsin	1.10e+009	LACSA	UniProt_lactuca	P48706	P48706|D0G880|U3PYD0	Ribulose bisphosphate carboxylase large chain	T15_NaCl_3.25165.25188.4	4	14.38	*<0.1%	<0.1%	1	75.8	7.25e+004	(R)ELGVPIVMHDYLTGGFTANTSLAHYCR(D)	7563716	3022455	0.0096	3.2
	2	2.1	1002	53	709.33	709.33|505.89|227.38	71.9	0+8+71+52+82+4+95+7+39+63+56	0+8+71+52+82+4+95+7+39+63+56|0+5+47+52+82+4+95+7+39+63+10+10|0+5+65+52+56+6	Trypsin	1.10e+009	LACSA	UniProt_lactuca	P48706	P48706|D0G880|U3PYD0	Ribulose bisphosphate carboxylase large chain	T15_Zn_3.24597.24598.2	2	14.38	*<0.1%	<0.1%	1	78.5	9.47e+004	(R)FLFCAEAIFK(S)	6233218	1245634	0.0027	2.2
	2	2.1	1002	53	709.33	709.33|505.89|227.38	71.9	0+8+71+52+82+4+95+7+39+63+56	0+8+71+52+82+4+95+7+39+63+56|0+5+47+52+82+4+95+7+39+63+10+10|0+5+65+52+56+6	Trypsin	1.10e+009	LACSA	UniProt_lactuca	P48706	P48706|D0G880|U3PYD0	Ribulose bisphosphate carboxylase large chain	T15_Zn_2.27261.27261.3	3	14.36	*<0.1%	<0.1%	1	73.6	5.53e+003	(R)VTPQPGVPPEEAGAAVAAESSTGTWTTVWTDGLTSLDR(Y)	12856307	3854872	0.0056	1.5
	2	2.1	1002	53	709.33	709.33|505.89|227.38	71.9	0+8+71+52+82+4+95+7+39+63+56	0+8+71+52+82+4+95+7+39+63+56|0+5+47+52+82+4+95+7+39+63+10+10|0+5+65+52+56+6	Trypsin	1.10e+009	LACSA	UniProt_lactuca	P48706	P48706|D0G880|U3PYD0	Ribulose bisphosphate carboxylase large chain	T15_NaCl_2.18973.19104.3	3	14.34	*<0.1%	<0.1%	1	83.9	2.35e+006	(R)GGLDFTKDDENVNSQPFMR(W)	7240021	2169987	0.0048	2.2
	2	2.1	1002	53	709.33	709.33|505.89|227.38	71.9	0+8+71+52+82+4+95+7+39+63+56	0+8+71+52+82+4+95+7+39+63+56|0+5+47+52+82+4+95+7+39+63+10+10|0+5+65+52+56+6	Trypsin	1.10e+009	LACSA	UniProt_lactuca	P48706	P48706|D0G880|U3PYD0	Ribulose bisphosphate carboxylase large chain	T15_NaCl_3.18965.19108.3	3	14.34	*<0.1%	<0.1%	1	86.8	2.70e+006	(R)GGLDFTKDDENVNSQPFMR(W)	7240027	2169987	0.0066	3.0
	2	2.1	1002	53	709.33	709.33|505.89|227.38	71.9	0+8+71+52+82+4+95+7+39+63+56	0+8+71+52+82+4+95+7+39+63+56|0+5+47+52+82+4+95+7+39+63+10+10|0+5+65+52+56+6	Trypsin	1.10e+009	LACSA	UniProt_lactuca	P48706	P48706|D0G880|U3PYD0	Ribulose bisphosphate carboxylase large chain	T15_Zn_2.29140.29140.4	4	14.32	*<0.1%	<0.1%	1	77.8	1.21e+005	(R)ELGVPIVMHDYLTGGFTANTSLAHYCR(D)	7563725	3022455	0.0132	4.4
	2	2.1	1002	53	709.33	709.33|505.89|227.38	71.9	0+8+71+52+82+4+95+7+39+63+56	0+8+71+52+82+4+95+7+39+63+56|0+5+47+52+82+4+95+7+39+63+10+10|0+5+65+52+56+6	Trypsin	1.10e+009	LACSA	UniProt_lactuca	P48706	P48706|D0G880|U3PYD0	Ribulose bisphosphate carboxylase large chain	T15_Zn_3.23247.23247.4	4	14.30	*<0.1%	<0.1%	1	79.9	3.81e+005	(K)LTYYTPEYETKDTDILAAFR(V)	6033033	2410181	0.0101	4.2
	2	2.1	1002	53	709.33	709.33|505.89|227.38	71.9	0+8+71+52+82+4+95+7+39+63+56	0+8+71+52+82+4+95+7+39+63+56|0+5+47+52+82+4+95+7+39+63+10+10|0+5+65+52+56+6	Trypsin	1.10e+009	LACSA	UniProt_lactuca	P48706	P48706|D0G880|U3PYD0	Ribulose bisphosphate carboxylase large chain	T15_NaCl_3.26516.26530.3	3	14.29	*<0.1%	<0.1%	1	77.2	2.74e+004	(R)VTPQPGVPPEEAGAAVAAESSTGTWTTVWTDGLTSLDR(Y)	12856317	3854872	0.0086	2.2
	2	2.1	1002	53	709.33	709.33|505.89|227.38	71.9	0+8+71+52+82+4+95+7+39+63+56	0+8+71+52+82+4+95+7+39+63+56|0+5+47+52+82+4+95+7+39+63+10+10|0+5+65+52+56+6	Trypsin	1.10e+009	LACSA	UniProt_lactuca	P48706	P48706|D0G880|U3PYD0	Ribulose bisphosphate carboxylase large chain	T15_ctrl_2.1406.1406.2	2	14.27	*<0.1%	<0.1%	1	74.4	2.16e+003	(R)QKNHGIHFR(V)	5688021	1136607	-0.0103	-9.0
	2	2.1	1002	53	709.33	709.33|505.89|227.38	71.9	0+8+71+52+82+4+95+7+39+63+56	0+8+71+52+82+4+95+7+39+63+56|0+5+47+52+82+4+95+7+39+63+10+10|0+5+65+52+56+6	Trypsin	1.10e+009	LACSA	UniProt_lactuca	P48706	P48706|D0G880|U3PYD0	Ribulose bisphosphate carboxylase large chain	T15_NaCl_3.27792.27792.3	3	14.25	*<0.1%	<0.1%	1	74.4	1.83e+004	(K)WSPELAAACEVWKEIKFEFQAMDTLDQ(-)	10815139	3242517	0.0098	3.0
	2	2.1	1002	53	709.33	709.33|505.89|227.38	71.9	0+8+71+52+82+4+95+7+39+63+56	0+8+71+52+82+4+95+7+39+63+56|0+5+47+52+82+4+95+7+39+63+10+10|0+5+65+52+56+6	Trypsin	1.10e+009	LACSA	UniProt_lactuca	P48706	P48706|D0G880|U3PYD0	Ribulose bisphosphate carboxylase large chain	T15_ctrl_1.23493.23493.2	2	14.22	*<0.1%	<0.1%	1	76.9	1.89e+005	(K)LTYYTPEYETKDTDILAAFR(V)	12055948	2410181	0.0010	0.4
	2	2.1	1002	53	709.33	709.33|505.89|227.38	71.9	0+8+71+52+82+4+95+7+39+63+56	0+8+71+52+82+4+95+7+39+63+56|0+5+47+52+82+4+95+7+39+63+10+10|0+5+65+52+56+6	Trypsin	1.10e+009	LACSA	UniProt_lactuca	P48706	P48706|D0G880|U3PYD0	Ribulose bisphosphate carboxylase large chain	T15_NaCl_2.6751.7014.3	3	14.21	*<0.1%	<0.1%	1	80.7	1.05e+007	(R)ALRLEDLR(I)	3291989	985579	0.0032	3.3
	2	2.1	1002	53	709.33	709.33|505.89|227.38	71.9	0+8+71+52+82+4+95+7+39+63+56	0+8+71+52+82+4+95+7+39+63+56|0+5+47+52+82+4+95+7+39+63+10+10|0+5+65+52+56+6	Trypsin	1.10e+009	LACSA	UniProt_lactuca	P48706	P48706|D0G880|U3PYD0	Ribulose bisphosphate carboxylase large chain	T15_ctrl_2.26881.27019.2	2	14.17	*<0.1%	<0.1%	1	78.0	6.44e+004	(R)FLFCAEAIFK(S)	6233211	1245634	0.0013	1.0
	2	2.1	1002	53	709.33	709.33|505.89|227.38	71.9	0+8+71+52+82+4+95+7+39+63+56	0+8+71+52+82+4+95+7+39+63+56|0+5+47+52+82+4+95+7+39+63+10+10|0+5+65+52+56+6	Trypsin	1.10e+009	LACSA	UniProt_lactuca	P48706	P48706|D0G880|U3PYD0	Ribulose bisphosphate carboxylase large chain	T15_Zn_1.1512.1513.2	2	14.14	*<0.1%	<0.1%	1	84.0	3.22e+005	(R)AMHAVIDR(Q)	4567407	912472	0.0021	2.3
	2	2.1	1002	53	709.33	709.33|505.89|227.38	71.9	0+8+71+52+82+4+95+7+39+63+56	0+8+71+52+82+4+95+7+39+63+56|0+5+47+52+82+4+95+7+39+63+10+10|0+5+65+52+56+6	Trypsin	1.10e+009	LACSA	UniProt_lactuca	P48706	P48706|D0G880|U3PYD0	Ribulose bisphosphate carboxylase large chain	T15_NaCl_2.8282.8532.3	3	14.13	*<0.1%	<0.1%	1	80.6	3.67e+006	(R)ALRLEDLR(I)	3291988	985579	0.0029	3.0
	2	2.1	1002	53	709.33	709.33|505.89|227.38	71.9	0+8+71+52+82+4+95+7+39+63+56	0+8+71+52+82+4+95+7+39+63+56|0+5+47+52+82+4+95+7+39+63+10+10|0+5+65+52+56+6	Trypsin	1.10e+009	LACSA	UniProt_lactuca	P48706	P48706|D0G880|U3PYD0	Ribulose bisphosphate carboxylase large chain	T15_ctrl_2.2735.2735.2	2	14.12	*<0.1%	<0.1%	1	74.4	1.44e+006	(K)TFQGPPHGIQVER(D)	7333821	1465755	0.0023	1.6
	2	2.1	1002	53	709.33	709.33|505.89|227.38	71.9	0+8+71+52+82+4+95+7+39+63+56	0+8+71+52+82+4+95+7+39+63+56|0+5+47+52+82+4+95+7+39+63+10+10|0+5+65+52+56+6	Trypsin	1.10e+009	LACSA	UniProt_lactuca	P48706	P48706|D0G880|U3PYD0	Ribulose bisphosphate carboxylase large chain	T15_ctrl_3.19085.19229.3	3	14.12	*<0.1%	<0.1%	1	81.9	3.44e+006	(R)GGLDFTKDDENVNSQPFMR(W)	7240026	2169987	0.0063	2.9
	2	2.1	1002	53	709.33	709.33|505.89|227.38	71.9	0+8+71+52+82+4+95+7+39+63+56	0+8+71+52+82+4+95+7+39+63+56|0+5+47+52+82+4+95+7+39+63+10+10|0+5+65+52+56+6	Trypsin	1.10e+009	LACSA	UniProt_lactuca	P48706	P48706|D0G880|U3PYD0	Ribulose bisphosphate carboxylase large chain	T15_Zn_3.6142.6408.3	3	14.04	*<0.1%	<0.1%	1	78.5	1.39e+007	(R)ALRLEDLR(I)	3291988	985579	0.0029	3.0
	2	2.1	1002	53	709.33	709.33|505.89|227.38	71.9	0+8+71+52+82+4+95+7+39+63+56	0+8+71+52+82+4+95+7+39+63+56|0+5+47+52+82+4+95+7+39+63+10+10|0+5+65+52+56+6	Trypsin	1.10e+009	LACSA	UniProt_lactuca	P48706	P48706|D0G880|U3PYD0	Ribulose bisphosphate carboxylase large chain	T15_NaCl_1.24002.24029.4	4	14.00	*<0.1%	<0.1%	1	81.7	3.01e+005	(K)LTYYTPEYETKDTDILAAFR(V)	6033028	2410181	0.0081	3.4
	2	2.1	1002	53	709.33	709.33|505.89|227.38	71.9	0+8+71+52+82+4+95+7+39+63+56	0+8+71+52+82+4+95+7+39+63+56|0+5+47+52+82+4+95+7+39+63+10+10|0+5+65+52+56+6	Trypsin	1.10e+009	LACSA	UniProt_lactuca	P48706	P48706|D0G880|U3PYD0	Ribulose bisphosphate carboxylase large chain	T15_Zn_2.25137.25137.2	2	13.97	*<0.1%	<0.1%	1	69.3	2.82e+005	(K)LTYYTPEYETKDTDILAAFR(V)	12055961	2410181	0.0036	1.5
	2	2.1	1002	53	709.33	709.33|505.89|227.38	71.9	0+8+71+52+82+4+95+7+39+63+56	0+8+71+52+82+4+95+7+39+63+56|0+5+47+52+82+4+95+7+39+63+10+10|0+5+65+52+56+6	Trypsin	1.10e+009	LACSA	UniProt_lactuca	P48706	P48706|D0G880|U3PYD0	Ribulose bisphosphate carboxylase large chain	T15_ctrl_1.12938.12938.2	2	13.95	*<0.1%	<0.1%	1	84.7	5.72e+005	(K)LTYYTPEYETK(D)	7043390	1407668	0.0029	2.0
	2	2.1	1002	53	709.33	709.33|505.89|227.38	71.9	0+8+71+52+82+4+95+7+39+63+56	0+8+71+52+82+4+95+7+39+63+56|0+5+47+52+82+4+95+7+39+63+10+10|0+5+65+52+56+6	Trypsin	1.10e+009	LACSA	UniProt_lactuca	P48706	P48706|D0G880|U3PYD0	Ribulose bisphosphate carboxylase large chain	T15_ctrl_1.18422.18565.3	3	13.90	*<0.1%	<0.1%	1	84.7	3.07e+006	(R)GGLDFTKDDENVNSQPFMR(W)	7240026	2169987	0.0063	2.9
	2	2.1	1002	53	709.33	709.33|505.89|227.38	71.9	0+8+71+52+82+4+95+7+39+63+56	0+8+71+52+82+4+95+7+39+63+56|0+5+47+52+82+4+95+7+39+63+10+10|0+5+65+52+56+6	Trypsin	1.10e+009	LACSA	UniProt_lactuca	P48706	P48706|D0G880|U3PYD0	Ribulose bisphosphate carboxylase large chain	T15_ctrl_1.18469.18469.2	2	13.88	*<0.1%	<0.1%	1	59.4	2.04e+005	(R)GGLDFTKDDENVNSQPFMR(W)	10854983	2169987	0.0024	1.1
	2	2.1	1002	53	709.33	709.33|505.89|227.38	71.9	0+8+71+52+82+4+95+7+39+63+56	0+8+71+52+82+4+95+7+39+63+56|0+5+47+52+82+4+95+7+39+63+10+10|0+5+65+52+56+6	Trypsin	1.10e+009	LACSA	UniProt_lactuca	P48706	P48706|D0G880|U3PYD0	Ribulose bisphosphate carboxylase large chain	T15_Zn_3.26941.27063.4	4	13.85	*<0.1%	<0.1%	1	44.7	9.11e+004	(R)ELGVPIVMHDYLTGGFTANTSLAHYCR(D)	7563716	3022455	0.0096	3.2
	2	2.1	1002	53	709.33	709.33|505.89|227.38	71.9	0+8+71+52+82+4+95+7+39+63+56	0+8+71+52+82+4+95+7+39+63+56|0+5+47+52+82+4+95+7+39+63+10+10|0+5+65+52+56+6	Trypsin	1.10e+009	LACSA	UniProt_lactuca	P48706	P48706|D0G880|U3PYD0	Ribulose bisphosphate carboxylase large chain	T15_ctrl_3.2619.2619.2	2	13.79	*<0.1%	<0.1%	1	68.8	1.43e+006	(K)TFQGPPHGIQVER(D)	7333823	1465755	0.0027	1.8
	2	2.1	1002	53	709.33	709.33|505.89|227.38	71.9	0+8+71+52+82+4+95+7+39+63+56	0+8+71+52+82+4+95+7+39+63+56|0+5+47+52+82+4+95+7+39+63+10+10|0+5+65+52+56+6	Trypsin	1.10e+009	LACSA	UniProt_lactuca	P48706	P48706|D0G880|U3PYD0	Ribulose bisphosphate carboxylase large chain	T15_NaCl_1.6394.6696.3	3	13.78	*<0.1%	<0.1%	1	82.4	1.40e+007	(R)ALRLEDLR(I)	3291990	985579	0.0035	3.6
	2	2.1	1002	53	709.33	709.33|505.89|227.38	71.9	0+8+71+52+82+4+95+7+39+63+56	0+8+71+52+82+4+95+7+39+63+56|0+5+47+52+82+4+95+7+39+63+10+10|0+5+65+52+56+6	Trypsin	1.10e+009	LACSA	UniProt_lactuca	P48706	P48706|D0G880|U3PYD0	Ribulose bisphosphate carboxylase large chain	T15_ctrl_1.1732.1733.2	2	13.77	*<0.1%	<0.1%	1	85.4	2.30e+005	(R)IPTAYVK(T)	3962370	791466	0.0006	0.7
	2	2.1	1002	53	709.33	709.33|505.89|227.38	71.9	0+8+71+52+82+4+95+7+39+63+56	0+8+71+52+82+4+95+7+39+63+56|0+5+47+52+82+4+95+7+39+63+10+10|0+5+65+52+56+6	Trypsin	1.10e+009	LACSA	UniProt_lactuca	P48706	P48706|D0G880|U3PYD0	Ribulose bisphosphate carboxylase large chain	T15_NaCl_1.2484.2484.2	2	13.74	*<0.1%	<0.1%	1	78.9	1.52e+006	(K)TFQGPPHGIQVER(D)	7333839	1465755	0.0059	4.0
	2	2.1	1002	53	709.33	709.33|505.89|227.38	71.9	0+8+71+52+82+4+95+7+39+63+56	0+8+71+52+82+4+95+7+39+63+56|0+5+47+52+82+4+95+7+39+63+10+10|0+5+65+52+56+6	Trypsin	1.10e+009	LACSA	UniProt_lactuca	P48706	P48706|D0G880|U3PYD0	Ribulose bisphosphate carboxylase large chain	T15_NaCl_1.1720.1721.2	2	13.70	*<0.1%	<0.1%	1	75.7	1.90e+005	(R)IPTAYVK(T)	3962381	791466	0.0028	3.5
	2	2.1	1002	53	709.33	709.33|505.89|227.38	71.9	0+8+71+52+82+4+95+7+39+63+56	0+8+71+52+82+4+95+7+39+63+56|0+5+47+52+82+4+95+7+39+63+10+10|0+5+65+52+56+6	Trypsin	1.10e+009	LACSA	UniProt_lactuca	P48706	P48706|D0G880|U3PYD0	Ribulose bisphosphate carboxylase large chain	T15_NaCl_3.24713.24714.4	4	13.68	*<0.1%	<0.1%	1	67.4	9.64e+004	(K)DYKLTYYTPEYETKDTDILAAFR(V)	7048497	2816367	0.0105	3.7
	2	2.1	1002	53	709.33	709.33|505.89|227.38	71.9	0+8+71+52+82+4+95+7+39+63+56	0+8+71+52+82+4+95+7+39+63+56|0+5+47+52+82+4+95+7+39+63+10+10|0+5+65+52+56+6	Trypsin	1.10e+009	LACSA	UniProt_lactuca	P48706	P48706|D0G880|U3PYD0	Ribulose bisphosphate carboxylase large chain	T15_NaCl_3.24170.24320.4	4	13.63	*<0.1%	<0.1%	1	76.0	3.84e+005	(K)LTYYTPEYETKDTDILAAFR(V)	6033028	2410181	0.0081	3.4
	2	2.1	1002	53	709.33	709.33|505.89|227.38	71.9	0+8+71+52+82+4+95+7+39+63+56	0+8+71+52+82+4+95+7+39+63+56|0+5+47+52+82+4+95+7+39+63+10+10|0+5+65+52+56+6	Trypsin	1.10e+009	LACSA	UniProt_lactuca	P48706	P48706|D0G880|U3PYD0	Ribulose bisphosphate carboxylase large chain	T15_Zn_1.12321.12500.2	2	13.63	*<0.1%	<0.1%	1	74.4	5.09e+006	(K)LTYYTPEYETK(D)	7043389	1407668	0.0027	1.9
	2	2.1	1002	53	709.33	709.33|505.89|227.38	71.9	0+8+71+52+82+4+95+7+39+63+56	0+8+71+52+82+4+95+7+39+63+56|0+5+47+52+82+4+95+7+39+63+10+10|0+5+65+52+56+6	Trypsin	1.10e+009	LACSA	UniProt_lactuca	P48706	P48706|D0G880|U3PYD0	Ribulose bisphosphate carboxylase large chain	T15_NaCl_3.18967.18967.3	3	13.61	*<0.1%	<0.1%	1	75.8	1.11e+006	(R)GGLDFTKDDENVNSQPFMR(W)	7240027	2169987	0.0066	3.0
	2	2.1	1002	53	709.33	709.33|505.89|227.38	71.9	0+8+71+52+82+4+95+7+39+63+56	0+8+71+52+82+4+95+7+39+63+56|0+5+47+52+82+4+95+7+39+63+10+10|0+5+65+52+56+6	Trypsin	1.10e+009	LACSA	UniProt_lactuca	P48706	P48706|D0G880|U3PYD0	Ribulose bisphosphate carboxylase large chain	T15_Zn_3.2027.2027.4	4	13.57	*<0.1%	<0.1%	1	65.7	9.17e+004	(K)YGRPLLGCTIKPK(L)	3764711	1502851	0.0114	7.6
	2	2.1	1002	53	709.33	709.33|505.89|227.38	71.9	0+8+71+52+82+4+95+7+39+63+56	0+8+71+52+82+4+95+7+39+63+56|0+5+47+52+82+4+95+7+39+63+10+10|0+5+65+52+56+6	Trypsin	1.10e+009	LACSA	UniProt_lactuca	P48706	P48706|D0G880|U3PYD0	Ribulose bisphosphate carboxylase large chain	T15_ctrl_1.24502.24629.4	4	13.56	*<0.1%	<0.1%	1	52.4	3.07e+005	(R)ELGVPIVMHDYLTGGFTANTSLAHYCR(D)	7563715	3022455	0.0092	3.0
	2	2.1	1002	53	709.33	709.33|505.89|227.38	71.9	0+8+71+52+82+4+95+7+39+63+56	0+8+71+52+82+4+95+7+39+63+56|0+5+47+52+82+4+95+7+39+63+10+10|0+5+65+52+56+6	Trypsin	1.10e+009	LACSA	UniProt_lactuca	P48706	P48706|D0G880|U3PYD0	Ribulose bisphosphate carboxylase large chain	T15_ctrl_3.15195.15196.2	2	13.55	*<0.1%	<0.1%	1	79.5	8.65e+005	(R)DLATEGNEIIR(E)	6158211	1230632	0.0025	2.0
	2	2.1	1002	53	709.33	709.33|505.89|227.38	71.9	0+8+71+52+82+4+95+7+39+63+56	0+8+71+52+82+4+95+7+39+63+56|0+5+47+52+82+4+95+7+39+63+10+10|0+5+65+52+56+6	Trypsin	1.10e+009	LACSA	UniProt_lactuca	P48706	P48706|D0G880|U3PYD0	Ribulose bisphosphate carboxylase large chain	T15_NaCl_2.7446.7705.3	3	13.54	*<0.1%	<0.1%	1	84.3	8.25e+006	(R)ALRLEDLR(I)	3291989	985579	0.0032	3.3
	2	2.1	1002	53	709.33	709.33|505.89|227.38	71.9	0+8+71+52+82+4+95+7+39+63+56	0+8+71+52+82+4+95+7+39+63+56|0+5+47+52+82+4+95+7+39+63+10+10|0+5+65+52+56+6	Trypsin	1.10e+009	LACSA	UniProt_lactuca	P48706	P48706|D0G880|U3PYD0	Ribulose bisphosphate carboxylase large chain	T15_Zn_3.23284.23284.2	2	13.54	*<0.1%	<0.1%	1	72.5	3.90e+005	(K)LTYYTPEYETKDTDILAAFR(V)	12055956	2410181	0.0026	1.1
	2	2.1	1002	53	709.33	709.33|505.89|227.38	71.9	0+8+71+52+82+4+95+7+39+63+56	0+8+71+52+82+4+95+7+39+63+56|0+5+47+52+82+4+95+7+39+63+10+10|0+5+65+52+56+6	Trypsin	1.10e+009	LACSA	UniProt_lactuca	P48706	P48706|D0G880|U3PYD0	Ribulose bisphosphate carboxylase large chain	T15_NaCl_3.15011.15011.2	2	13.52	*<0.1%	<0.1%	1	79.7	2.11e+006	(R)DLATEGNEIIR(E)	6158212	1230632	0.0027	2.2
	2	2.1	1002	53	709.33	709.33|505.89|227.38	71.9	0+8+71+52+82+4+95+7+39+63+56	0+8+71+52+82+4+95+7+39+63+56|0+5+47+52+82+4+95+7+39+63+10+10|0+5+65+52+56+6	Trypsin	1.10e+009	LACSA	UniProt_lactuca	P48706	P48706|D0G880|U3PYD0	Ribulose bisphosphate carboxylase large chain	T15_Zn_2.23326.23326.2	2	13.52	*<0.1%	<0.1%	1	64.0	2.70e+005	(K)WSPELAAACEVWK(E)	7738731	1546736	0.0030	2.0
	2	2.1	1002	53	709.33	709.33|505.89|227.38	71.9	0+8+71+52+82+4+95+7+39+63+56	0+8+71+52+82+4+95+7+39+63+56|0+5+47+52+82+4+95+7+39+63+10+10|0+5+65+52+56+6	Trypsin	1.10e+009	LACSA	UniProt_lactuca	P48706	P48706|D0G880|U3PYD0	Ribulose bisphosphate carboxylase large chain	T15_Zn_1.25648.25648.3	3	13.50	*<0.1%	<0.1%	1	79.5	3.03e+004	(K)LEGEREITLGFVDLLR(D)	6206806	1860023	0.0047	2.5
	2	2.1	1002	53	709.33	709.33|505.89|227.38	71.9	0+8+71+52+82+4+95+7+39+63+56	0+8+71+52+82+4+95+7+39+63+56|0+5+47+52+82+4+95+7+39+63+10+10|0+5+65+52+56+6	Trypsin	1.10e+009	LACSA	UniProt_lactuca	P48706	P48706|D0G880|U3PYD0	Ribulose bisphosphate carboxylase large chain	T15_Zn_2.27246.27247.2	2	13.47	*<0.1%	<0.1%	1	84.7	1.71e+004	(R)EITLGFVDLLR(D)	6383693	1275731	0.0006	0.5
	2	2.1	1002	53	709.33	709.33|505.89|227.38	71.9	0+8+71+52+82+4+95+7+39+63+56	0+8+71+52+82+4+95+7+39+63+56|0+5+47+52+82+4+95+7+39+63+10+10|0+5+65+52+56+6	Trypsin	1.10e+009	LACSA	UniProt_lactuca	P48706	P48706|D0G880|U3PYD0	Ribulose bisphosphate carboxylase large chain	T15_ctrl_2.29030.29030.3	3	13.47	*<0.1%	<0.1%	1	73.8	5.55e+004	(K)WSPELAAACEVWKEIKFEFQAMDTLDQ(-)	10815135	3242517	0.0086	2.7
	2	2.1	1002	53	709.33	709.33|505.89|227.38	71.9	0+8+71+52+82+4+95+7+39+63+56	0+8+71+52+82+4+95+7+39+63+56|0+5+47+52+82+4+95+7+39+63+10+10|0+5+65+52+56+6	Trypsin	1.10e+009	LACSA	UniProt_lactuca	P48706	P48706|D0G880|U3PYD0	Ribulose bisphosphate carboxylase large chain	T15_Zn_3.26818.26818.3	3	13.46	*<0.1%	<0.1%	1	73.6	3.32e+004	(K)WSPELAAACEVWKEIKFEFQAMDTLDQ(-)	10815133	3242517	0.0080	2.5
	2	2.1	1002	53	709.33	709.33|505.89|227.38	71.9	0+8+71+52+82+4+95+7+39+63+56	0+8+71+52+82+4+95+7+39+63+56|0+5+47+52+82+4+95+7+39+63+10+10|0+5+65+52+56+6	Trypsin	1.10e+009	LACSA	UniProt_lactuca	P48706	P48706|D0G880|U3PYD0	Ribulose bisphosphate carboxylase large chain	T15_NaCl_3.25944.25944.3	3	13.41	*<0.1%	<0.1%	1	72.5	2.97e+004	(K)LEGEREITLGFVDLLR(D)	6206809	1860023	0.0056	3.0
	2	2.1	1002	53	709.33	709.33|505.89|227.38	71.9	0+8+71+52+82+4+95+7+39+63+56	0+8+71+52+82+4+95+7+39+63+56|0+5+47+52+82+4+95+7+39+63+10+10|0+5+65+52+56+6	Trypsin	1.10e+009	LACSA	UniProt_lactuca	P48706	P48706|D0G880|U3PYD0	Ribulose bisphosphate carboxylase large chain	T15_ctrl_3.25730.25864.2	2	13.41	*<0.1%	<0.1%	1	75.0	8.37e+004	(R)FLFCAEAIFK(S)	6233214	1245634	0.0019	1.5
	2	2.1	1002	53	709.33	709.33|505.89|227.38	71.9	0+8+71+52+82+4+95+7+39+63+56	0+8+71+52+82+4+95+7+39+63+56|0+5+47+52+82+4+95+7+39+63+10+10|0+5+65+52+56+6	Trypsin	1.10e+009	LACSA	UniProt_lactuca	P48706	P48706|D0G880|U3PYD0	Ribulose bisphosphate carboxylase large chain	T15_ctrl_1.27680.27810.4	4	13.39	*<0.1%	<0.1%	1	43.9	3.55e+005	(R)ELGVPIVMHDYLTGGFTANTSLAHYCR(D)	7563720	3022455	0.0112	3.7
	2	2.1	1002	53	709.33	709.33|505.89|227.38	71.9	0+8+71+52+82+4+95+7+39+63+56	0+8+71+52+82+4+95+7+39+63+56|0+5+47+52+82+4+95+7+39+63+10+10|0+5+65+52+56+6	Trypsin	1.10e+009	LACSA	UniProt_lactuca	P48706	P48706|D0G880|U3PYD0	Ribulose bisphosphate carboxylase large chain	T15_ctrl_3.26759.26759.3	3	13.37	*<0.1%	<0.1%	1	83.2	3.86e+004	(R)EITLGFVDLLRDDFIEKDR(S)	7654080	2294203	0.0068	2.9
	2	2.1	1002	53	709.33	709.33|505.89|227.38	71.9	0+8+71+52+82+4+95+7+39+63+56	0+8+71+52+82+4+95+7+39+63+56|0+5+47+52+82+4+95+7+39+63+10+10|0+5+65+52+56+6	Trypsin	1.10e+009	LACSA	UniProt_lactuca	P48706	P48706|D0G880|U3PYD0	Ribulose bisphosphate carboxylase large chain	T15_ctrl_3.1577.1578.2	2	13.35	*<0.1%	<0.1%	1	83.7	1.69e+004	(K)ASVGFK(A)	3046747	608340	0.0019	3.1
	2	2.1	1002	53	709.33	709.33|505.89|227.38	71.9	0+8+71+52+82+4+95+7+39+63+56	0+8+71+52+82+4+95+7+39+63+56|0+5+47+52+82+4+95+7+39+63+10+10|0+5+65+52+56+6	Trypsin	1.10e+009	LACSA	UniProt_lactuca	P48706	P48706|D0G880|U3PYD0	Ribulose bisphosphate carboxylase large chain	T15_NaCl_2.7116.7285.3	3	13.34	*<0.1%	<0.1%	1	74.7	9.14e+006	(R)ALRLEDLR(I)	3291989	985579	0.0032	3.3
	2	2.1	1002	53	709.33	709.33|505.89|227.38	71.9	0+8+71+52+82+4+95+7+39+63+56	0+8+71+52+82+4+95+7+39+63+56|0+5+47+52+82+4+95+7+39+63+10+10|0+5+65+52+56+6	Trypsin	1.10e+009	LACSA	UniProt_lactuca	P48706	P48706|D0G880|U3PYD0	Ribulose bisphosphate carboxylase large chain	T15_NaCl_3.1534.1535.2	2	13.34	*<0.1%	<0.1%	1	81.5	5.49e+003	(K)ASVGFK(A)	3046733	608340	-0.0009	-1.5
	2	2.1	1002	53	709.33	709.33|505.89|227.38	71.9	0+8+71+52+82+4+95+7+39+63+56	0+8+71+52+82+4+95+7+39+63+56|0+5+47+52+82+4+95+7+39+63+10+10|0+5+65+52+56+6	Trypsin	1.10e+009	LACSA	UniProt_lactuca	P48706	P48706|D0G880|U3PYD0	Ribulose bisphosphate carboxylase large chain	T15_ctrl_1.24035.24035.4	4	13.33	*<0.1%	<0.1%	1	74.5	1.06e+005	(K)DYKLTYYTPEYETKDTDILAAFR(V)	7048497	2816367	0.0105	3.7
	2	2.1	1002	53	709.33	709.33|505.89|227.38	71.9	0+8+71+52+82+4+95+7+39+63+56	0+8+71+52+82+4+95+7+39+63+56|0+5+47+52+82+4+95+7+39+63+10+10|0+5+65+52+56+6	Trypsin	1.10e+009	LACSA	UniProt_lactuca	P48706	P48706|D0G880|U3PYD0	Ribulose bisphosphate carboxylase large chain	T15_ctrl_2.2949.2949.2	2	13.29	*<0.1%	<0.1%	1	64.5	6.19e+005	(K)TFQGPPHGIQVER(D)	7333824	1465755	0.0029	2.0
	2	2.1	1002	53	709.33	709.33|505.89|227.38	71.9	0+8+71+52+82+4+95+7+39+63+56	0+8+71+52+82+4+95+7+39+63+56|0+5+47+52+82+4+95+7+39+63+10+10|0+5+65+52+56+6	Trypsin	1.10e+009	LACSA	UniProt_lactuca	P48706	P48706|D0G880|U3PYD0	Ribulose bisphosphate carboxylase large chain	T15_NaCl_2.1425.1426.2	2	13.28	*<0.1%	<0.1%	1	77.1	6.67e+004	(K)NHGIHFR(V)	4407274	880454	-0.0061	-7.0
	2	2.1	1002	53	709.33	709.33|505.89|227.38	71.9	0+8+71+52+82+4+95+7+39+63+56	0+8+71+52+82+4+95+7+39+63+56|0+5+47+52+82+4+95+7+39+63+10+10|0+5+65+52+56+6	Trypsin	1.10e+009	LACSA	UniProt_lactuca	P48706	P48706|D0G880|U3PYD0	Ribulose bisphosphate carboxylase large chain	T15_Zn_3.20462.20462.3	3	13.27	*<0.1%	<0.1%	1	85.1	7.57e+004	(R)EATKWSPELAAACEVWK(E)	6593271	1975958	0.0085	4.3
	2	2.1	1002	53	709.33	709.33|505.89|227.38	71.9	0+8+71+52+82+4+95+7+39+63+56	0+8+71+52+82+4+95+7+39+63+56|0+5+47+52+82+4+95+7+39+63+10+10|0+5+65+52+56+6	Trypsin	1.10e+009	LACSA	UniProt_lactuca	P48706	P48706|D0G880|U3PYD0	Ribulose bisphosphate carboxylase large chain	T15_ctrl_3.24431.24431.2	2	13.19	*<0.1%	<0.1%	1	71.6	5.34e+005	(K)LTYYTPEYETKDTDILAAFR(V)	12055961	2410181	0.0036	1.5
	2	2.1	1002	53	709.33	709.33|505.89|227.38	71.9	0+8+71+52+82+4+95+7+39+63+56	0+8+71+52+82+4+95+7+39+63+56|0+5+47+52+82+4+95+7+39+63+10+10|0+5+65+52+56+6	Trypsin	1.10e+009	LACSA	UniProt_lactuca	P48706	P48706|D0G880|U3PYD0	Ribulose bisphosphate carboxylase large chain	T15_Zn_3.24914.24914.4	4	13.17	*<0.1%	<0.1%	1	63.8	5.86e+003	(R)ELGVPIVMHDYLTGGFTANTSLAHYCR(D)	7563751	3022455	0.0236	7.8
	2	2.1	1002	53	709.33	709.33|505.89|227.38	71.9	0+8+71+52+82+4+95+7+39+63+56	0+8+71+52+82+4+95+7+39+63+56|0+5+47+52+82+4+95+7+39+63+10+10|0+5+65+52+56+6	Trypsin	1.10e+009	LACSA	UniProt_lactuca	P48706	P48706|D0G880|U3PYD0	Ribulose bisphosphate carboxylase large chain	T15_ctrl_3.2457.2457.2	2	13.15	*<0.1%	<0.1%	1	71.1	5.26e+005	(K)TFQGPPHGIQVER(D)	7333823	1465755	0.0027	1.8
	2	2.1	1002	53	709.33	709.33|505.89|227.38	71.9	0+8+71+52+82+4+95+7+39+63+56	0+8+71+52+82+4+95+7+39+63+56|0+5+47+52+82+4+95+7+39+63+10+10|0+5+65+52+56+6	Trypsin	1.10e+009	LACSA	UniProt_lactuca	P48706	P48706|D0G880|U3PYD0	Ribulose bisphosphate carboxylase large chain	T15_ctrl_3.2451.2451.2	2	13.12	*<0.1%	<0.1%	1	68.5	2.77e+005	(R)VALEACVQAR(N)	5587947	1116583	-0.0009	-0.8
[truncated: 4,494 more rows]

## Sheet: T30_ID-details
	groupNum	subgroupNum	numSpectra	numPepsUnique	scoreUnique	scoresUnique	percentCoverage	coverage_map	coverage_maps	enzyme	totalIntensity	species	database	accession_number	accession_numbers	entry_name	filename	parent_charge	score	Local FDR (%)	Global FDR (%)	FDR Search #	percent_scored_peak_intensity	totalIntensity	sequence	parent_m_over_z	matched_parent_mass	delta_parent_mass	delta_parent_mass_ppm
[truncated: 5,733 more rows]
